# Supplementary material for: Non-coding RNA expression analysis revealed the molecular mechanism of flag leaf heterosis in inter-subspecific hybrid rice
Source: Front Plant Sci. 2022 Sep 26;13:990656. doi: 10.3389/fpls.2022.990656 (PMC9549252; doi:10.3389/fpls.2022.990656)
Supplement: Supplementary file 1 [file Table_1.XLSX]

## Sheet: Sheet1
Supplementary Table 1. The ncRNA sequencing data of the inter-subspecific hybrid combination
	LncRNA-circRNA Library					small RNA Library
	Clean reads	Q30 (%)	Total mapped reads	Multiple mapped reads	Uniquely mapped reads	Clean reads	Q30 (%)	Unannotated reads	Mapped Unannotated reads
Z04A-1	57854960	94.49	55052811(95.16%)	1886504(3.26%)	53166307(91.90%)	11520854	96.04	5075885	2730368(53.79%)
Z04A-2	45479388	94.15	43204154(95.00%)	1467280(3.23%)	41736874(91.77%)	9683146	96.96	4640624	2902500(62.55%)
Z04A-3	42532578	94.35	40301625(94.75%)	1318046(3.10%)	38983579(91.66%)	11919480	97.14	4799900	2779579(57.91%)
ZHF1015-1	58181608	94.33	53630034(92.18%)	1862469(3.20%)	51767565(88.98%)	14677986	97.14	7656007	4208244(54.97%)
ZHF1015-2	61706790	94.82	57259293(92.79%)	1992976(3.23%)	55266317(89.56%)	13548003	97.49	6588911	3428626(52.04%)
ZHF1015-3	21285438	98.15	19904852(93.51%)	693907(3.26%)	19210945(90.25%)	10756068	96.38	5280721	2720053(51.51%)
ZY19-1	44943504	94.19	41715392(92.82%)	1498418(3.33%)	40216974(89.48%)	13534649	97.04	6289064	3431499(54.56%)
ZY19-2	53216458	94.31	49598370(93.20%)	1650257(3.10%)	47948113(90.10%)	11949312	96.84	4872174	2531364(51.96%)
ZY19-3	46422404	94.25	43305201(93.29%)	1493983(3.22%)	41811218(90.07%)	12418266	97.29	5471694	3020013(55.19%)
