# Supplementary material for: Non-coding RNA expression analysis revealed the molecular mechanism of flag leaf heterosis in inter-subspecific hybrid rice
Source: Front Plant Sci. 2022 Sep 26;13:990656. doi: 10.3389/fpls.2022.990656 (PMC9549252; doi:10.3389/fpls.2022.990656)
Supplement: Supplementary file 2 [file Table_2.XLSX]

## Sheet: LncRNA
Supplementary Table 2. Target gene identification of ncRNA in inter-subspecific hybrid rice combinations
LncRNA_ID	Cis_target	Trans_target
MSTRG.56.1	LOC_Os01g01600;LOC_Os01g01610;LOC_Os01g01620;LOC_Os01g01640;LOC_Os01g01650;LOC_Os01g01660;LOC_Os01g01670;LOC_Os01g01680;LOC_Os01g01689;LOC_Os01g01700;LOC_Os01g01710;LOC_Os01g01720;LOC_Os01g01730;LOC_Os01g01740;Oryza_sativa_newGene_3385;LOC_Os01g01760;LOC_Os01g01770;LOC_Os01g01780;LOC_Os01g01790;LOC_Os01g01800;LOC_Os01g01810;LOC_Os01g01830;LOC_Os01g01840;LOC_Os01g01850;LOC_Os01g01860;LOC_Os01g0187…	LOC_Os01g01740
MSTRG.61.26	LOC_Os01g01689;LOC_Os01g01700;LOC_Os01g01710;LOC_Os01g01720;LOC_Os01g01730;LOC_Os01g01740;Oryza_sativa_newGene_3385;LOC_Os01g01760;LOC_Os01g01770;LOC_Os01g01780;LOC_Os01g01790;LOC_Os01g01800;LOC_Os01g01810;LOC_Os01g01830;LOC_Os01g01840;LOC_Os01g01850;LOC_Os01g01860;LOC_Os01g01870;LOC_Os01g01880;LOC_Os01g01890;LOC_Os01g01900;LOC_Os01g01910;LOC_Os01g01920;LOC_Os01g01925;LOC_Os01g01930;LOC_Os01g0194…
MSTRG.74.1	LOC_Os01g01830;LOC_Os01g01840;LOC_Os01g01850;LOC_Os01g01860;LOC_Os01g01870;LOC_Os01g01880;LOC_Os01g01890;LOC_Os01g01900;LOC_Os01g01910;LOC_Os01g01920;LOC_Os01g01925;LOC_Os01g01930;LOC_Os01g01940;LOC_Os01g01950;LOC_Os01g01960;LOC_Os01g01970;LOC_Os01g01980;LOC_Os01g01990;LOC_Os01g02000;LOC_Os01g02010;LOC_Os01g02020;LOC_Os01g02040;LOC_Os01g02050;LOC_Os01g02060;LOC_Os01g02070;LOC_Os01g02080;LOC_Os01g…	LOC_Os01g02000
MSTRG.93.1	Oryza_sativa_newGene_3772;LOC_Os01g02100;LOC_Os01g02110;LOC_Os01g02120;LOC_Os01g02130;LOC_Os01g02139;LOC_Os01g02150;Oryza_sativa_newGene_3835;LOC_Os01g02160;LOC_Os01g02170;LOC_Os01g02180;LOC_Os01g02190;LOC_Os01g02200;LOC_Os01g02210;LOC_Os01g02220;LOC_Os01g02230;LOC_Os01g02240;LOC_Os01g02250;LOC_Os01g02260;LOC_Os01g02270;LOC_Os01g02280;LOC_Os01g02290;LOC_Os01g02300;LOC_Os01g02310;LOC_Os01g02320;LO…
MSTRG.97.1	Oryza_sativa_newGene_3835;LOC_Os01g02160;LOC_Os01g02170;LOC_Os01g02180;LOC_Os01g02190;LOC_Os01g02200;LOC_Os01g02210;LOC_Os01g02220;LOC_Os01g02230;LOC_Os01g02240;LOC_Os01g02250;LOC_Os01g02260;LOC_Os01g02270;LOC_Os01g02280;LOC_Os01g02290;LOC_Os01g02300;LOC_Os01g02310;LOC_Os01g02320;LOC_Os01g02334;LOC_Os01g02350;LOC_Os01g02360;LOC_Os01g02370;LOC_Os01g02380;LOC_Os01g02390;LOC_Os01g02400;Oryza_sativa_…	LOC_Os01g02310;LOC_Os09g09370;LOC_Os06g40200;LOC_Os02g28820;LOC_Os02g01480;LOC_Os01g34080;LOC_Os08g08310;LOC_Os07g41140;LOC_Os07g18210;LOC_Os04g47480;LOC_Os03g07840;LOC_Os01g38520;ChrUn.fgenesh.gene.54;LOC_Os04g40030;LOC_Os03g13600;LOC_Os02g09890;LOC_Os10g36420;LOC_Os01g16120;LOC_Os09g26470;LOC_Os09g23480;LOC_Os08g40990;LOC_Os08g34010;LOC_Os08g32350;LOC_Os08g07970;LOC_Os08g05460;LOC_Os07g44730;LO…
MSTRG.110.3	LOC_Os01g02240;LOC_Os01g02250;LOC_Os01g02260;LOC_Os01g02270;LOC_Os01g02280;LOC_Os01g02290;LOC_Os01g02300;LOC_Os01g02310;LOC_Os01g02320;LOC_Os01g02334;LOC_Os01g02350;LOC_Os01g02360;LOC_Os01g02370;LOC_Os01g02380;LOC_Os01g02390;LOC_Os01g02400;Oryza_sativa_newGene_118;LOC_Os01g02410;LOC_Os01g02420;LOC_Os01g02430;LOC_Os01g02440;LOC_Os01g02450;LOC_Os01g02460;LOC_Os01g02470;LOC_Os01g02480;LOC_Os01g02490…	LOC_Os01g02670;LOC_Os06g30030;LOC_Os10g05780;LOC_Os08g01540;LOC_Os05g47950;LOC_Os05g29030;LOC_Os05g20870;LOC_Os02g47660;LOC_Os11g01760;LOC_Os01g43130;LOC_Os01g18870;LOC_Os01g08780;LOC_Os09g36290;LOC_Os09g29460;LOC_Os09g23380;LOC_Os08g42130;LOC_Os08g21930;LOC_Os08g06344;LOC_Os08g03520;LOC_Os07g49020;LOC_Os07g44160;LOC_Os07g38880;LOC_Os06g50420;LOC_Os06g20410;LOC_Os05g46260;LOC_Os05g37880;LOC_Os05g…
MSTRG.136.1	LOC_Os01g02550;LOC_Os01g02560;LOC_Os01g02570;Oryza_sativa_newGene_315;LOC_Os01g02580;LOC_Os01g02590;LOC_Os01g02600;LOC_Os01g02610;LOC_Os01g02629;LOC_Os01g02650;LOC_Os01g02660;LOC_Os01g02670;LOC_Os01g02680;LOC_Os01g02690;LOC_Os01g02700;LOC_Os01g02710;LOC_Os01g02720;LOC_Os01g02730;LOC_Os01g02740;LOC_Os01g02750;LOC_Os01g02760;LOC_Os01g02770;LOC_Os01g02780;LOC_Os01g02790;LOC_Os01g02800;LOC_Os01g02810…	ChrSy.fgenesh.gene.71;LOC_Os09g09370;LOC_Os10g32740;LOC_Os02g15770;LOC_Os02g02790
MSTRG.140.1	LOC_Os01g02590;LOC_Os01g02600;LOC_Os01g02610;LOC_Os01g02629;LOC_Os01g02650;LOC_Os01g02660;LOC_Os01g02670;LOC_Os01g02680;LOC_Os01g02690;LOC_Os01g02700;LOC_Os01g02710;LOC_Os01g02720;LOC_Os01g02730;LOC_Os01g02740;LOC_Os01g02750;LOC_Os01g02760;LOC_Os01g02770;LOC_Os01g02780;LOC_Os01g02790;LOC_Os01g02800;LOC_Os01g02810;LOC_Os01g02830;LOC_Os01g02840;LOC_Os01g02850;LOC_Os01g02860;LOC_Os01g02870;LOC_Os01g…
MSTRG.140.2	LOC_Os01g02590;LOC_Os01g02600;LOC_Os01g02610;LOC_Os01g02629;LOC_Os01g02650;LOC_Os01g02660;LOC_Os01g02670;LOC_Os01g02680;LOC_Os01g02690;LOC_Os01g02700;LOC_Os01g02710;LOC_Os01g02720;LOC_Os01g02730;LOC_Os01g02740;LOC_Os01g02750;LOC_Os01g02760;LOC_Os01g02770;LOC_Os01g02780;LOC_Os01g02790;LOC_Os01g02800;LOC_Os01g02810;LOC_Os01g02830;LOC_Os01g02840;LOC_Os01g02850;LOC_Os01g02860;LOC_Os01g02870;LOC_Os01g…
MSTRG.158.1	LOC_Os01g02884;LOC_Os01g02890;LOC_Os01g02900;LOC_Os01g02910;LOC_Os01g02920;LOC_Os01g02930;LOC_Os01g02940;LOC_Os01g02950;LOC_Os01g02960;LOC_Os01g02970;LOC_Os01g02980;LOC_Os01g02990;LOC_Os01g03010;LOC_Os01g03020;LOC_Os01g03030;LOC_Os01g03040;LOC_Os01g03050;LOC_Os01g03060;LOC_Os01g03070;LOC_Os01g03080;LOC_Os01g03090;LOC_Os01g03100;LOC_Os01g03110;LOC_Os01g03130;LOC_Os01g03144	LOC_Os01g02980;LOC_Os04g11720;LOC_Os02g01180;LOC_Os01g16146;LOC_Os01g08630;LOC_Os09g26770;LOC_Os02g53020;LOC_Os12g42284;LOC_Os12g22790;LOC_Os10g28009
MSTRG.177.1	LOC_Os01g03290;LOC_Os01g03300;LOC_Os01g03310;LOC_Os01g03320;LOC_Os01g03330;LOC_Os01g03340;LOC_Os01g03350;LOC_Os01g03360;LOC_Os01g03370;LOC_Os01g03380;LOC_Os01g03390;LOC_Os01g03400;LOC_Os01g03410;LOC_Os01g03420;LOC_Os01g03429;LOC_Os01g03440;LOC_Os01g03452;LOC_Os01g03464;LOC_Os01g03480;LOC_Os01g03490;LOC_Os01g03500;LOC_Os01g03510;LOC_Os01g03520;LOC_Os01g03530;LOC_Os01g03549;LOC_Os01g03570;LOC_Os01g…
MSTRG.194.1	LOC_Os01g03660;LOC_Os01g03670;LOC_Os01g03680;LOC_Os01g03690;LOC_Os01g03710;LOC_Os01g03720;LOC_Os01g03740;LOC_Os01g03730;LOC_Os01g03750;LOC_Os01g03760;LOC_Os01g03770;LOC_Os01g03780;LOC_Os01g03790;LOC_Os01g03800;Oryza_sativa_newGene_1168;LOC_Os01g03810;LOC_Os01g03820;LOC_Os01g03830;LOC_Os01g03840;LOC_Os01g03860;LOC_Os01g03870;LOC_Os01g03880;LOC_Os01g03890;LOC_Os01g03900;LOC_Os01g03914;LOC_Os01g0393…	LOC_Os04g09350;LOC_Os08g20690;LOC_Os07g22650;LOC_Os06g46240;LOC_Os05g32370;LOC_Os04g12080;LOC_Os12g10330
MSTRG.195.1	LOC_Os01g03660;LOC_Os01g03670;LOC_Os01g03680;LOC_Os01g03690;LOC_Os01g03710;LOC_Os01g03720;LOC_Os01g03740;LOC_Os01g03730;LOC_Os01g03750;LOC_Os01g03760;LOC_Os01g03770;LOC_Os01g03780;LOC_Os01g03790;LOC_Os01g03800;Oryza_sativa_newGene_1168;LOC_Os01g03810;LOC_Os01g03820;LOC_Os01g03830;LOC_Os01g03840;LOC_Os01g03860;LOC_Os01g03870;LOC_Os01g03880;LOC_Os01g03890;LOC_Os01g03900;LOC_Os01g03914;LOC_Os01g0393…	LOC_Os09g28680;LOC_Os04g57570;LOC_Os03g63124;LOC_Os03g01684;LOC_Os02g20470;LOC_Os01g03830;LOC_Os08g30670;LOC_Os06g41340;LOC_Os05g27060;LOC_Os03g13260;LOC_Os07g35100;LOC_Os05g30610;LOC_Os08g26970;LOC_Os10g04740;LOC_Os12g12480;LOC_Os09g36610;LOC_Os09g10030;LOC_Os02g14260;LOC_Os11g17990;LOC_Os09g10890;LOC_Os08g10190;LOC_Os08g05920;LOC_Os04g23060;LOC_Os11g31720;LOC_Os10g26830;LOC_Os10g09350;LOC_Os10g…
MSTRG.199.1	LOC_Os01g03780;LOC_Os01g03790;LOC_Os01g03800;Oryza_sativa_newGene_1168;LOC_Os01g03810;LOC_Os01g03820;LOC_Os01g03830;LOC_Os01g03840;LOC_Os01g03860;LOC_Os01g03870;LOC_Os01g03880;LOC_Os01g03890;LOC_Os01g03900;LOC_Os01g03914;LOC_Os01g03930;LOC_Os01g03940;LOC_Os01g03950;LOC_Os01g03960;LOC_Os01g03970;LOC_Os01g03980;LOC_Os01g03989;LOC_Os01g04000;LOC_Os01g04005;LOC_Os01g04010;LOC_Os01g04020;LOC_Os01g0403…	LOC_Os06g49160
MSTRG.202.1	LOC_Os01g03840;LOC_Os01g03860;LOC_Os01g03870;LOC_Os01g03880;LOC_Os01g03890;LOC_Os01g03900;LOC_Os01g03914;LOC_Os01g03930;LOC_Os01g03940;LOC_Os01g03950;LOC_Os01g03960;LOC_Os01g03970;LOC_Os01g03980;LOC_Os01g03989;LOC_Os01g04000;LOC_Os01g04005;LOC_Os01g04010;LOC_Os01g04020;LOC_Os01g04030;LOC_Os01g04040;LOC_Os01g04050;LOC_Os01g04070;LOC_Os01g04080;LOC_Os01g04090;LOC_Os01g04100;LOC_Os01g04110;LOC_Os01g…	LOC_Os07g36400
MSTRG.268.1	LOC_Os01g04950;LOC_Os01g04960;LOC_Os01g04970;LOC_Os01g04980;LOC_Os01g04990;LOC_Os01g05000;LOC_Os01g05010;LOC_Os01g05020;LOC_Os01g05030;LOC_Os01g05040;LOC_Os01g05050;LOC_Os01g05060;LOC_Os01g05064;LOC_Os01g05070;LOC_Os01g05080;LOC_Os01g05090;LOC_Os01g05100;LOC_Os01g05105;LOC_Os01g05120;LOC_Os01g05130;LOC_Os01g05140;LOC_Os01g05150;Oryza_sativa_newGene_2247;LOC_Os01g05160;LOC_Os01g05170;LOC_Os01g0518…	LOC_Os01g05100;LOC_Os01g12510
MSTRG.274.4	LOC_Os01g04970;LOC_Os01g04980;LOC_Os01g04990;LOC_Os01g05000;LOC_Os01g05010;LOC_Os01g05020;LOC_Os01g05030;LOC_Os01g05040;LOC_Os01g05050;LOC_Os01g05060;LOC_Os01g05064;LOC_Os01g05070;LOC_Os01g05080;LOC_Os01g05090;LOC_Os01g05100;LOC_Os01g05105;LOC_Os01g05120;LOC_Os01g05130;LOC_Os01g05140;LOC_Os01g05150;Oryza_sativa_newGene_2247;LOC_Os01g05160;LOC_Os01g05170;LOC_Os01g05180;LOC_Os01g05200;LOC_Os01g0521…
MSTRG.274.5	LOC_Os01g04970;LOC_Os01g04980;LOC_Os01g04990;LOC_Os01g05000;LOC_Os01g05010;LOC_Os01g05020;LOC_Os01g05030;LOC_Os01g05040;LOC_Os01g05050;LOC_Os01g05060;LOC_Os01g05064;LOC_Os01g05070;LOC_Os01g05080;LOC_Os01g05090;LOC_Os01g05100;LOC_Os01g05105;LOC_Os01g05120;LOC_Os01g05130;LOC_Os01g05140;LOC_Os01g05150;Oryza_sativa_newGene_2247;LOC_Os01g05160;LOC_Os01g05170;LOC_Os01g05180;LOC_Os01g05200;LOC_Os01g0521…
MSTRG.274.7	LOC_Os01g04970;LOC_Os01g04980;LOC_Os01g04990;LOC_Os01g05000;LOC_Os01g05010;LOC_Os01g05020;LOC_Os01g05030;LOC_Os01g05040;LOC_Os01g05050;LOC_Os01g05060;LOC_Os01g05064;LOC_Os01g05070;LOC_Os01g05080;LOC_Os01g05090;LOC_Os01g05100;LOC_Os01g05105;LOC_Os01g05120;LOC_Os01g05130;LOC_Os01g05140;LOC_Os01g05150;Oryza_sativa_newGene_2247;LOC_Os01g05160;LOC_Os01g05170;LOC_Os01g05180;LOC_Os01g05200;LOC_Os01g0521…	LOC_Os11g08290
MSTRG.275.4	LOC_Os01g04980;LOC_Os01g04990;LOC_Os01g05000;LOC_Os01g05010;LOC_Os01g05020;LOC_Os01g05030;LOC_Os01g05040;LOC_Os01g05050;LOC_Os01g05060;LOC_Os01g05064;LOC_Os01g05070;LOC_Os01g05080;LOC_Os01g05090;LOC_Os01g05100;LOC_Os01g05105;LOC_Os01g05120;LOC_Os01g05130;LOC_Os01g05140;LOC_Os01g05150;Oryza_sativa_newGene_2247;LOC_Os01g05160;LOC_Os01g05170;LOC_Os01g05180;LOC_Os01g05200;LOC_Os01g05210;LOC_Os01g0522…
MSTRG.298.1	LOC_Os01g05340;LOC_Os01g05350;LOC_Os01g05360;LOC_Os01g05370;LOC_Os01g05380;LOC_Os01g05390;LOC_Os01g05400;LOC_Os01g05410;LOC_Os01g05420;LOC_Os01g05430;LOC_Os01g05440;LOC_Os01g05450;LOC_Os01g05460;LOC_Os01g05470;LOC_Os01g05480;LOC_Os01g05490;LOC_Os01g05500;LOC_Os01g05510;LOC_Os01g05520;LOC_Os01g05530;LOC_Os01g05540;LOC_Os01g05550;LOC_Os01g05560;LOC_Os01g05570;LOC_Os01g05580;LOC_Os01g05585;LOC_Os01g…	LOC_Os08g41080
MSTRG.316.1	LOC_Os01g05540;LOC_Os01g05550;LOC_Os01g05560;LOC_Os01g05570;LOC_Os01g05580;LOC_Os01g05585;LOC_Os01g05590;LOC_Os01g05600;LOC_Os01g05610;LOC_Os01g05620;LOC_Os01g05630;LOC_Os01g05640;LOC_Os01g05650;LOC_Os01g05660;LOC_Os01g05670;LOC_Os01g05680;LOC_Os01g05694;LOC_Os01g05710;LOC_Os01g05720;LOC_Os01g05730;Oryza_sativa_newGene_2802;LOC_Os01g05744;LOC_Os01g05760;LOC_Os01g05770;LOC_Os01g05780;LOC_Os01g0579…	LOC_Os02g37410;LOC_Os04g37440;LOC_Os09g16010;LOC_Os06g48660;LOC_Os05g35190;LOC_Os03g19580;LOC_Os02g48380;LOC_Os02g12690;LOC_Os11g03660;LOC_Os10g35570;LOC_Os01g67860;LOC_Os01g66120;LOC_Os01g12390;LOC_Os01g12150
MSTRG.368.1	LOC_Os01g06700;LOC_Os01g06710;LOC_Os01g06720;LOC_Os01g06730;LOC_Os01g06740;LOC_Os01g06750;LOC_Os01g06760;LOC_Os01g06770;LOC_Os01g06780;LOC_Os01g06790;LOC_Os01g06800;LOC_Os01g06810;LOC_Os01g06820;LOC_Os01g06836;LOC_Os01g06852;LOC_Os01g06870;LOC_Os01g06876;LOC_Os01g06882;LOC_Os01g06890;LOC_Os01g06900;LOC_Os01g06910;LOC_Os01g06920;LOC_Os01g06940;LOC_Os01g06950;LOC_Os01g06960;LOC_Os01g06970;LOC_Os01g…	LOC_Os01g06890;LOC_Os01g06920
MSTRG.369.1	LOC_Os01g06700;LOC_Os01g06710;LOC_Os01g06720;LOC_Os01g06730;LOC_Os01g06740;LOC_Os01g06750;LOC_Os01g06760;LOC_Os01g06770;LOC_Os01g06780;LOC_Os01g06790;LOC_Os01g06800;LOC_Os01g06810;LOC_Os01g06820;LOC_Os01g06836;LOC_Os01g06852;LOC_Os01g06870;LOC_Os01g06876;LOC_Os01g06882;LOC_Os01g06890;LOC_Os01g06900;LOC_Os01g06910;LOC_Os01g06920;LOC_Os01g06940;LOC_Os01g06950;LOC_Os01g06960;LOC_Os01g06970;LOC_Os01g…
MSTRG.370.1	LOC_Os01g06700;LOC_Os01g06710;LOC_Os01g06720;LOC_Os01g06730;LOC_Os01g06740;LOC_Os01g06750;LOC_Os01g06760;LOC_Os01g06770;LOC_Os01g06780;LOC_Os01g06790;LOC_Os01g06800;LOC_Os01g06810;LOC_Os01g06820;LOC_Os01g06836;LOC_Os01g06852;LOC_Os01g06870;LOC_Os01g06876;LOC_Os01g06882;LOC_Os01g06890;LOC_Os01g06900;LOC_Os01g06910;LOC_Os01g06920;LOC_Os01g06940;LOC_Os01g06950;LOC_Os01g06960;LOC_Os01g06970;LOC_Os01g…
MSTRG.372.9	LOC_Os01g06800;LOC_Os01g06810;LOC_Os01g06820;LOC_Os01g06836;LOC_Os01g06852;LOC_Os01g06870;LOC_Os01g06876;LOC_Os01g06882;LOC_Os01g06890;LOC_Os01g06900;LOC_Os01g06910;LOC_Os01g06920;LOC_Os01g06940;LOC_Os01g06950;LOC_Os01g06960;LOC_Os01g06970;LOC_Os01g06980;LOC_Os01g06990;LOC_Os01g07000;LOC_Os01g07010;LOC_Os01g07020;LOC_Os01g07030;LOC_Os01g07040;LOC_Os01g07050;LOC_Os01g07060;LOC_Os01g07070;LOC_Os01g…
MSTRG.375.5	LOC_Os01g06836;LOC_Os01g06852;LOC_Os01g06870;LOC_Os01g06876;LOC_Os01g06882;LOC_Os01g06890;LOC_Os01g06900;LOC_Os01g06910;LOC_Os01g06920;LOC_Os01g06940;LOC_Os01g06950;LOC_Os01g06960;LOC_Os01g06970;LOC_Os01g06980;LOC_Os01g06990;LOC_Os01g07000;LOC_Os01g07010;LOC_Os01g07020;LOC_Os01g07030;LOC_Os01g07040;LOC_Os01g07050;LOC_Os01g07060;LOC_Os01g07070;LOC_Os01g07080;LOC_Os01g07090;LOC_Os01g07100;LOC_Os01g…
MSTRG.376.1	LOC_Os01g06852;LOC_Os01g06870;LOC_Os01g06876;LOC_Os01g06882;LOC_Os01g06890;LOC_Os01g06900;LOC_Os01g06910;LOC_Os01g06920;LOC_Os01g06940;LOC_Os01g06950;LOC_Os01g06960;LOC_Os01g06970;LOC_Os01g06980;LOC_Os01g06990;LOC_Os01g07000;LOC_Os01g07010;LOC_Os01g07020;LOC_Os01g07030;LOC_Os01g07040;LOC_Os01g07050;LOC_Os01g07060;LOC_Os01g07070;LOC_Os01g07080;LOC_Os01g07090;LOC_Os01g07100;LOC_Os01g07110;LOC_Os01g…	LOC_Os07g42104
MSTRG.377.5	LOC_Os01g06852;LOC_Os01g06870;LOC_Os01g06876;LOC_Os01g06882;LOC_Os01g06890;LOC_Os01g06900;LOC_Os01g06910;LOC_Os01g06920;LOC_Os01g06940;LOC_Os01g06950;LOC_Os01g06960;LOC_Os01g06970;LOC_Os01g06980;LOC_Os01g06990;LOC_Os01g07000;LOC_Os01g07010;LOC_Os01g07020;LOC_Os01g07030;LOC_Os01g07040;LOC_Os01g07050;LOC_Os01g07060;LOC_Os01g07070;LOC_Os01g07080;LOC_Os01g07090;LOC_Os01g07100;LOC_Os01g07110;LOC_Os01g…
MSTRG.393.1	LOC_Os01g07120;LOC_Os01g07130;LOC_Os01g07140;LOC_Os01g07150;LOC_Os01g07160;LOC_Os01g07170;LOC_Os01g07180;LOC_Os01g07190;LOC_Os01g07200;LOC_Os01g07212;LOC_Os01g07240;LOC_Os01g07250;LOC_Os01g07260;LOC_Os01g07270;LOC_Os01g07280;LOC_Os01g07300;LOC_Os01g07310;LOC_Os01g07320;LOC_Os01g07330;LOC_Os01g07340;LOC_Os01g07350;LOC_Os01g07360;LOC_Os01g07364;LOC_Os01g07370;LOC_Os01g07376;LOC_Os01g07382;LOC_Os01g…	LOC_Os01g07330
MSTRG.392.13	LOC_Os01g07120;LOC_Os01g07140;LOC_Os01g07150;LOC_Os01g07160;LOC_Os01g07170;LOC_Os01g07180;LOC_Os01g07190;LOC_Os01g07200;LOC_Os01g07212;LOC_Os01g07240;LOC_Os01g07250;LOC_Os01g07260;LOC_Os01g07270;LOC_Os01g07280;LOC_Os01g07300;LOC_Os01g07310;LOC_Os01g07320;LOC_Os01g07330;LOC_Os01g07340;LOC_Os01g07350;LOC_Os01g07360;LOC_Os01g07364;LOC_Os01g07370;LOC_Os01g07376;LOC_Os01g07382;LOC_Os01g07390;LOC_Os01g…	LOC_Os03g47960
MSTRG.396.5	LOC_Os01g07160;LOC_Os01g07170;LOC_Os01g07180;LOC_Os01g07190;LOC_Os01g07200;LOC_Os01g07212;LOC_Os01g07240;LOC_Os01g07250;LOC_Os01g07260;LOC_Os01g07270;LOC_Os01g07280;LOC_Os01g07300;LOC_Os01g07310;LOC_Os01g07320;LOC_Os01g07330;LOC_Os01g07340;LOC_Os01g07350;LOC_Os01g07360;LOC_Os01g07364;LOC_Os01g07370;LOC_Os01g07376;LOC_Os01g07382;LOC_Os01g07390;LOC_Os01g07400;LOC_Os01g07410;LOC_Os01g07420;LOC_Os01g…
MSTRG.439.1	LOC_Os01g07800;LOC_Os01g07810;LOC_Os01g07820;LOC_Os01g07830;LOC_Os01g07840;LOC_Os01g07850;LOC_Os01g07860;LOC_Os01g07870;LOC_Os01g07880;LOC_Os01g07890;LOC_Os01g07900;LOC_Os01g07910;LOC_Os01g07920;LOC_Os01g07930;LOC_Os01g07940;LOC_Os01g07950;LOC_Os01g07960;LOC_Os01g07970;LOC_Os01g07980;LOC_Os01g07990;LOC_Os01g08000;LOC_Os01g08010;LOC_Os01g08020;LOC_Os01g08050;LOC_Os01g08060;LOC_Os01g08070;LOC_Os01g…	LOC_Os07g48130;LOC_Os07g40930;LOC_Os06g45980;LOC_Os06g03050;LOC_Os03g11760;LOC_Os03g01290;LOC_Os11g07030;LOC_Os08g17320;LOC_Os08g03700;LOC_Os08g02300;LOC_Os06g13090;LOC_Os04g54564;LOC_Os03g49770;LOC_Os03g48560;LOC_Os03g45370;LOC_Os03g08610;LOC_Os03g03630;LOC_Os02g13190;LOC_Os02g10290;LOC_Os11g05820;LOC_Os10g11820;LOC_Os01g59630;LOC_Os01g53910;LOC_Os09g29850;LOC_Os07g43390;LOC_Os07g36410;LOC_Os06g…
MSTRG.450.2	LOC_Os01g07910;LOC_Os01g07920;LOC_Os01g07930;LOC_Os01g07940;LOC_Os01g07950;LOC_Os01g07960;LOC_Os01g07970;LOC_Os01g07980;LOC_Os01g07990;LOC_Os01g08000;LOC_Os01g08010;LOC_Os01g08020;LOC_Os01g08050;LOC_Os01g08060;LOC_Os01g08070;LOC_Os01g08090;Oryza_sativa_newGene_3190;LOC_Os01g08100;LOC_Os01g08110;LOC_Os01g08120;LOC_Os01g08130;LOC_Os01g08140;LOC_Os01g08150;LOC_Os01g08160;LOC_Os01g08170;LOC_Os01g0818…
MSTRG.465.1	LOC_Os01g08170;LOC_Os01g08180;LOC_Os01g08190;LOC_Os01g08200;LOC_Os01g08220;LOC_Os01g08240;LOC_Os01g08250;LOC_Os01g08260;Oryza_sativa_newGene_3224;LOC_Os01g08270;LOC_Os01g08280;LOC_Os01g08290;LOC_Os01g08300;LOC_Os01g08310;LOC_Os01g08320;LOC_Os01g08330;LOC_Os01g08340;LOC_Os01g08350;LOC_Os01g08360;LOC_Os01g08370;LOC_Os01g08380;LOC_Os01g08390;LOC_Os01g08400;LOC_Os01g08410;Oryza_sativa_newGene_3256;LO…	LOC_Os01g08280
MSTRG.474.4	LOC_Os01g08220;LOC_Os01g08240;LOC_Os01g08250;LOC_Os01g08260;Oryza_sativa_newGene_3224;LOC_Os01g08270;LOC_Os01g08280;LOC_Os01g08290;LOC_Os01g08300;LOC_Os01g08310;LOC_Os01g08320;LOC_Os01g08330;LOC_Os01g08340;LOC_Os01g08350;LOC_Os01g08360;LOC_Os01g08370;LOC_Os01g08380;LOC_Os01g08390;LOC_Os01g08400;LOC_Os01g08410;Oryza_sativa_newGene_3256;LOC_Os01g08420;LOC_Os01g08430;LOC_Os01g08440;LOC_Os01g08450;Or…
MSTRG.493.6	LOC_Os01g08500;LOC_Os01g08510;LOC_Os01g08520;LOC_Os01g08530;LOC_Os01g08540;LOC_Os01g08550;LOC_Os01g08560;LOC_Os01g08570;LOC_Os01g08580;LOC_Os01g08590;LOC_Os01g08600;LOC_Os01g08610;LOC_Os01g08620;LOC_Os01g08630;LOC_Os01g08640;LOC_Os01g08650;LOC_Os01g08660;LOC_Os01g08670;Oryza_sativa_newGene_3291;LOC_Os01g08680;LOC_Os01g08690;LOC_Os01g08700;LOC_Os01g08710;LOC_Os01g08720;LOC_Os01g08730;LOC_Os01g0874…	LOC_Os05g10380;LOC_Os12g14610;LOC_Os03g11080;LOC_Os01g42000;LOC_Os05g43252;LOC_Os04g52680;LOC_Os05g08110;LOC_Os01g20770
MSTRG.542.3	LOC_Os01g09280;LOC_Os01g09290;LOC_Os01g09300;LOC_Os01g09305;LOC_Os01g09310;Oryza_sativa_newGene_3344;LOC_Os01g09320;LOC_Os01g09330;LOC_Os01g09340;LOC_Os01g09350;LOC_Os01g09360;LOC_Os01g09370;LOC_Os01g09384;LOC_Os01g09400;LOC_Os01g09410;LOC_Os01g09420;LOC_Os01g09430;LOC_Os01g09440;LOC_Os01g09450;LOC_Os01g09460;LOC_Os01g09470;LOC_Os01g09480;LOC_Os01g09490;LOC_Os01g09500;LOC_Os01g09510;LOC_Os01g0952…	LOC_Os12g06520;LOC_Os09g30190;LOC_Os05g33610;LOC_Os01g40094;LOC_Os03g55704;LOC_Os02g43460;LOC_Os02g37440
MSTRG.542.6	LOC_Os01g09280;LOC_Os01g09290;LOC_Os01g09300;LOC_Os01g09305;LOC_Os01g09310;Oryza_sativa_newGene_3344;LOC_Os01g09320;LOC_Os01g09330;LOC_Os01g09340;LOC_Os01g09350;LOC_Os01g09360;LOC_Os01g09370;LOC_Os01g09384;LOC_Os01g09400;LOC_Os01g09410;LOC_Os01g09420;LOC_Os01g09430;LOC_Os01g09440;LOC_Os01g09450;LOC_Os01g09460;LOC_Os01g09470;LOC_Os01g09480;LOC_Os01g09490;LOC_Os01g09500;LOC_Os01g09510;LOC_Os01g0952…	LOC_Os09g30190;LOC_Os11g05010;LOC_Os02g37440;LOC_Os12g05040;LOC_Os05g28520;LOC_Os05g07840;LOC_Os04g57360
MSTRG.567.1	LOC_Os01g09610;LOC_Os01g09620;LOC_Os01g09640;LOC_Os01g09650;LOC_Os01g09660;LOC_Os01g09665;LOC_Os01g09670;LOC_Os01g09680;LOC_Os01g09690;LOC_Os01g09700;LOC_Os01g09710;LOC_Os01g09720;LOC_Os01g09730;LOC_Os01g09740;LOC_Os01g09750;LOC_Os01g09760;LOC_Os01g09770;Oryza_sativa_newGene_3383;LOC_Os01g09790;LOC_Os01g09800;LOC_Os01g09810;LOC_Os01g09830;LOC_Os01g09850;LOC_Os01g09860;LOC_Os01g09870;LOC_Os01g0988…	LOC_Os08g34940;LOC_Os10g10960;LOC_Os09g01500;LOC_Os08g26160;LOC_Os06g43830;LOC_Os06g24830;LOC_Os12g28480
MSTRG.572.1	LOC_Os01g09710;LOC_Os01g09720;LOC_Os01g09730;LOC_Os01g09740;LOC_Os01g09750;LOC_Os01g09760;LOC_Os01g09770;Oryza_sativa_newGene_3383;LOC_Os01g09790;LOC_Os01g09800;LOC_Os01g09810;LOC_Os01g09830;LOC_Os01g09850;LOC_Os01g09860;LOC_Os01g09870;LOC_Os01g09880;LOC_Os01g09890;LOC_Os01g09900;LOC_Os01g09930;LOC_Os01g09940;LOC_Os01g09950;LOC_Os01g09960;LOC_Os01g09970;LOC_Os01g09980;LOC_Os01g09990	LOC_Os03g55550;LOC_Os04g52780;LOC_Os04g01874;LOC_Os04g01860;LOC_Os02g12820;LOC_Os06g43410;LOC_Os06g43370;LOC_Os03g52660;LOC_Os06g46920;LOC_Os04g38680;LOC_Os03g17084;LOC_Os02g35700;LOC_Os12g42480;LOC_Os12g39310;LOC_Os11g18366;LOC_Os01g65950;LOC_Os01g42730;LOC_Os01g31610;LOC_Os01g07950;LOC_Os09g29160;LOC_Os09g27330;LOC_Os09g26144;LOC_Os09g23620;LOC_Os08g41470;LOC_Os08g04800;LOC_Os08g02300;LOC_Os07g…
MSTRG.573.5	LOC_Os01g09720;LOC_Os01g09730;LOC_Os01g09740;LOC_Os01g09750;LOC_Os01g09760;LOC_Os01g09770;Oryza_sativa_newGene_3383;LOC_Os01g09790;LOC_Os01g09800;LOC_Os01g09810;LOC_Os01g09830;LOC_Os01g09850;LOC_Os01g09860;LOC_Os01g09870;LOC_Os01g09880;LOC_Os01g09890;LOC_Os01g09900;LOC_Os01g09930;LOC_Os01g09940;LOC_Os01g09950;LOC_Os01g09960;LOC_Os01g09970;LOC_Os01g09980;LOC_Os01g09990;LOC_Os01g10000;LOC_Os01g10010	LOC_Os04g46250;LOC_Os03g25400;LOC_Os03g01014;LOC_Os01g66940
MSTRG.583.1	LOC_Os01g09880;LOC_Os01g09890;LOC_Os01g09900;LOC_Os01g09930;LOC_Os01g09940;LOC_Os01g09950;LOC_Os01g09960;LOC_Os01g09970;LOC_Os01g09980;LOC_Os01g09990;LOC_Os01g10000;LOC_Os01g10010;LOC_Os01g10020;LOC_Os01g10030;LOC_Os01g10040;LOC_Os01g10050;LOC_Os01g10060;LOC_Os01g10070;LOC_Os01g10080;LOC_Os01g10090;LOC_Os01g10100;LOC_Os01g10110;LOC_Os01g10120;LOC_Os01g10130;LOC_Os01g10140;LOC_Os01g10150;LOC_Os01g…	LOC_Os01g10040;LOC_Os03g12660;LOC_Os04g42760;LOC_Os03g18630;LOC_Os11g12810;LOC_Os01g16560;LOC_Os09g09570;LOC_Os08g39840;LOC_Os08g10440;LOC_Os06g40550;LOC_Os06g37630;LOC_Os06g09220;LOC_Os06g09210;LOC_Os05g42250;LOC_Os05g08940;LOC_Os03g62200;LOC_Os03g02120;LOC_Os02g45320;LOC_Os02g45280;LOC_Os02g17610;LOC_Os02g15810;LOC_Os02g05190;LOC_Os02g04750;LOC_Os12g44100;LOC_Os11g10190;LOC_Os11g05970;LOC_Os11g…
MSTRG.593.2	LOC_Os01g10110;LOC_Os01g10120;LOC_Os01g10130;LOC_Os01g10140;LOC_Os01g10150;LOC_Os01g10160;LOC_Os01g10170;LOC_Os01g10180;LOC_Os01g10195;LOC_Os01g10200;LOC_Os01g10210;LOC_Os01g10230;LOC_Os01g10240;LOC_Os01g10250;Oryza_sativa_newGene_3416;LOC_Os01g10260;LOC_Os01g10270;LOC_Os01g10280;LOC_Os01g10290;LOC_Os01g10300;LOC_Os01g10310;LOC_Os01g10320;LOC_Os01g10340;LOC_Os01g10350;LOC_Os01g10370;LOC_Os01g1038…
MSTRG.595.2	LOC_Os01g10140;LOC_Os01g10150;LOC_Os01g10160;LOC_Os01g10170;LOC_Os01g10180;LOC_Os01g10195;LOC_Os01g10200;LOC_Os01g10210;LOC_Os01g10230;LOC_Os01g10240;LOC_Os01g10250;Oryza_sativa_newGene_3416;LOC_Os01g10260;LOC_Os01g10270;LOC_Os01g10280;LOC_Os01g10290;LOC_Os01g10300;LOC_Os01g10310;LOC_Os01g10320;LOC_Os01g10340;LOC_Os01g10350;LOC_Os01g10370;LOC_Os01g10380;LOC_Os01g10390;LOC_Os01g10400;LOC_Os01g1041…	LOC_Os09g36080;LOC_Os04g41680;LOC_Os09g37650;LOC_Os03g08660;LOC_Os01g68740;LOC_Os09g38920;LOC_Os05g26840;LOC_Os03g52794;LOC_Os03g48225;LOC_Os03g10050;LOC_Os03g02900;LOC_Os02g09050;LOC_Os12g39980;LOC_Os12g38370;LOC_Os11g01920;LOC_Os01g53430
MSTRG.613.2	LOC_Os01g10480;LOC_Os01g10490;LOC_Os01g10504;LOC_Os01g10520;LOC_Os01g10530;LOC_Os01g10550;LOC_Os01g10560;LOC_Os01g10580;Oryza_sativa_newGene_3439;LOC_Os01g10590;LOC_Os01g10600;LOC_Os01g10610;LOC_Os01g10630;LOC_Os01g10640;LOC_Os01g10650;LOC_Os01g10660;LOC_Os01g10670;LOC_Os01g10680;LOC_Os01g10690;LOC_Os01g10700;LOC_Os01g10710;Oryza_sativa_newGene_3453;LOC_Os01g10720	LOC_Os06g02970;LOC_Os12g31670
MSTRG.622.1	LOC_Os01g10580;Oryza_sativa_newGene_3439;LOC_Os01g10590;LOC_Os01g10600;LOC_Os01g10610;LOC_Os01g10630;LOC_Os01g10640;LOC_Os01g10650;LOC_Os01g10660;LOC_Os01g10670;LOC_Os01g10680;LOC_Os01g10690;LOC_Os01g10700;LOC_Os01g10710;Oryza_sativa_newGene_3453;LOC_Os01g10720;LOC_Os01g10740;LOC_Os01g10750;LOC_Os01g10760;LOC_Os01g10770;LOC_Os01g10780;LOC_Os01g10790;LOC_Os01g10800;LOC_Os01g10810;LOC_Os01g10820;LO…
MSTRG.690.1	LOC_Os01g11900;LOC_Os01g11910;LOC_Os01g11920;LOC_Os01g11940;LOC_Os01g11946;LOC_Os01g11952;LOC_Os01g11960;LOC_Os01g11970;LOC_Os01g11980;LOC_Os01g11990;LOC_Os01g12000;LOC_Os01g12010;LOC_Os01g12020;LOC_Os01g12030;LOC_Os01g12040;Oryza_sativa_newGene_3531;LOC_Os01g12060;LOC_Os01g12070;LOC_Os01g12080;Oryza_sativa_newGene_3535;LOC_Os01g12090;LOC_Os01g12100;LOC_Os01g12110;LOC_Os01g12120;LOC_Os01g12130;LO…	LOC_Os08g41770;LOC_Os06g35010;LOC_Os05g42390;LOC_Os09g33660;LOC_Os12g26890;LOC_Os04g47360;LOC_Os08g30650;LOC_Os04g20180;LOC_Os07g42970;LOC_Os09g28880;LOC_Os02g49220;LOC_Os01g12270;LOC_Os08g07520;LOC_Os04g32220;LOC_Os05g07820;LOC_Os04g35750;LOC_Os12g30920;LOC_Os09g20540;LOC_Os09g10670
MSTRG.694.1	LOC_Os01g11920;LOC_Os01g11940;LOC_Os01g11946;LOC_Os01g11952;LOC_Os01g11960;LOC_Os01g11970;LOC_Os01g11980;LOC_Os01g11990;LOC_Os01g12000;LOC_Os01g12010;LOC_Os01g12020;LOC_Os01g12030;LOC_Os01g12040;Oryza_sativa_newGene_3531;LOC_Os01g12060;LOC_Os01g12070;LOC_Os01g12080;Oryza_sativa_newGene_3535;LOC_Os01g12090;LOC_Os01g12100;LOC_Os01g12110;LOC_Os01g12120;LOC_Os01g12130;LOC_Os01g12140;LOC_Os01g12150;LO…
MSTRG.699.1	LOC_Os01g12020;LOC_Os01g12030;LOC_Os01g12040;Oryza_sativa_newGene_3531;LOC_Os01g12060;LOC_Os01g12070;LOC_Os01g12080;Oryza_sativa_newGene_3535;LOC_Os01g12090;LOC_Os01g12100;LOC_Os01g12110;LOC_Os01g12120;LOC_Os01g12130;LOC_Os01g12140;LOC_Os01g12150;LOC_Os01g12160;LOC_Os01g12170;Oryza_sativa_newGene_3545;LOC_Os01g12180;Oryza_sativa_newGene_3551;LOC_Os01g12190;LOC_Os01g12200;Oryza_sativa_newGene_3558…
MSTRG.714.5	LOC_Os01g12150;LOC_Os01g12160;LOC_Os01g12170;Oryza_sativa_newGene_3545;LOC_Os01g12180;Oryza_sativa_newGene_3551;LOC_Os01g12190;LOC_Os01g12200;Oryza_sativa_newGene_3558;LOC_Os01g12210;LOC_Os01g12220;LOC_Os01g12230;LOC_Os01g12240;LOC_Os01g12250;LOC_Os01g12260;LOC_Os01g12270;LOC_Os01g12280;LOC_Os01g12290;LOC_Os01g12304;LOC_Os01g12310;LOC_Os01g12320;LOC_Os01g12330;LOC_Os01g12340;LOC_Os01g12350;LOC_Os…	LOC_Os01g12304
MSTRG.745.1	LOC_Os01g12640;LOC_Os01g12650;LOC_Os01g12660;LOC_Os01g12670;LOC_Os01g12680;LOC_Os01g12690;LOC_Os01g12700;LOC_Os01g12710;LOC_Os01g12720;LOC_Os01g12730;LOC_Os01g12740;LOC_Os01g12750;LOC_Os01g12760;LOC_Os01g12770;LOC_Os01g12780;LOC_Os01g12790;LOC_Os01g12800;LOC_Os01g12810;LOC_Os01g12820;LOC_Os01g12830;LOC_Os01g12840;LOC_Os01g12850;LOC_Os01g12860;LOC_Os01g12870;LOC_Os01g12880;LOC_Os01g12890	LOC_Os07g39550;LOC_Os08g45090;LOC_Os02g24100;LOC_Os04g08764;LOC_Os08g40990;LOC_Os03g44440;LOC_Os09g23460;LOC_Os09g02250;LOC_Os08g29250;LOC_Os06g25810;LOC_Os06g25110;LOC_Os06g24350;LOC_Os06g19730;LOC_Os04g18060;LOC_Os04g13700;LOC_Os03g49500;LOC_Os03g17020;LOC_Os02g13470;LOC_Os12g41140;LOC_Os11g42660;LOC_Os10g25530;LOC_Os10g24560;LOC_Os01g13740
MSTRG.761.5	LOC_Os01g12860;LOC_Os01g12870;LOC_Os01g12880;LOC_Os01g12890;LOC_Os01g12900;LOC_Os01g12910;LOC_Os01g12920;LOC_Os01g12930;LOC_Os01g12940;LOC_Os01g12950;LOC_Os01g12990;LOC_Os01g13000;LOC_Os01g13010;LOC_Os01g13020;LOC_Os01g13024;LOC_Os01g13030;LOC_Os01g13040;LOC_Os01g13050;LOC_Os01g13060;LOC_Os01g13070;LOC_Os01g13080;LOC_Os01g13090;LOC_Os01g13100;LOC_Os01g13120;LOC_Os01g13130;LOC_Os01g13140
MSTRG.777.1	LOC_Os01g13050;LOC_Os01g13060;LOC_Os01g13070;LOC_Os01g13080;LOC_Os01g13090;LOC_Os01g13100;LOC_Os01g13120;LOC_Os01g13130;LOC_Os01g13140;LOC_Os01g13150;LOC_Os01g13160;LOC_Os01g13170;LOC_Os01g13180;LOC_Os01g13190;LOC_Os01g13200;Oryza_sativa_newGene_3690;LOC_Os01g13210;LOC_Os01g13229;LOC_Os01g13250;LOC_Os01g13260;LOC_Os01g13270;LOC_Os01g13280;LOC_Os01g13285;LOC_Os01g13300;LOC_Os01g13310;LOC_Os01g1332…
MSTRG.777.2	LOC_Os01g13050;LOC_Os01g13060;LOC_Os01g13070;LOC_Os01g13080;LOC_Os01g13090;LOC_Os01g13100;LOC_Os01g13120;LOC_Os01g13130;LOC_Os01g13140;LOC_Os01g13150;LOC_Os01g13160;LOC_Os01g13170;LOC_Os01g13180;LOC_Os01g13190;LOC_Os01g13200;Oryza_sativa_newGene_3690;LOC_Os01g13210;LOC_Os01g13229;LOC_Os01g13250;LOC_Os01g13260;LOC_Os01g13270;LOC_Os01g13280;LOC_Os01g13285;LOC_Os01g13300;LOC_Os01g13310;LOC_Os01g1332…
MSTRG.805.7	LOC_Os01g13460;LOC_Os01g13470;LOC_Os01g13480;LOC_Os01g13490;LOC_Os01g13500;LOC_Os01g13510;LOC_Os01g13520;LOC_Os01g13530;LOC_Os01g13540;LOC_Os01g13550;LOC_Os01g13560;LOC_Os01g13570;Oryza_sativa_newGene_3732;LOC_Os01g13590;LOC_Os01g13600;LOC_Os01g13610;Oryza_sativa_newGene_3739;LOC_Os01g13620;LOC_Os01g13630;LOC_Os01g13640;LOC_Os01g13650;LOC_Os01g13660;LOC_Os01g13670;LOC_Os01g13680;LOC_Os01g13690;LO…
MSTRG.807.1	LOC_Os01g13480;LOC_Os01g13490;LOC_Os01g13500;LOC_Os01g13510;LOC_Os01g13520;LOC_Os01g13530;LOC_Os01g13540;LOC_Os01g13550;LOC_Os01g13560;LOC_Os01g13570;Oryza_sativa_newGene_3732;LOC_Os01g13590;LOC_Os01g13600;LOC_Os01g13610;Oryza_sativa_newGene_3739;LOC_Os01g13620;LOC_Os01g13630;LOC_Os01g13640;LOC_Os01g13650;LOC_Os01g13660;LOC_Os01g13670;LOC_Os01g13680;LOC_Os01g13690;LOC_Os01g13700;LOC_Os01g13710;LO…
MSTRG.819.1	LOC_Os01g13590;LOC_Os01g13600;LOC_Os01g13610;Oryza_sativa_newGene_3739;LOC_Os01g13620;LOC_Os01g13630;LOC_Os01g13640;LOC_Os01g13650;LOC_Os01g13660;LOC_Os01g13670;LOC_Os01g13680;LOC_Os01g13690;LOC_Os01g13700;LOC_Os01g13710;LOC_Os01g13720;LOC_Os01g13730;LOC_Os01g13740;Oryza_sativa_newGene_3760;LOC_Os01g13760;LOC_Os01g13770;LOC_Os01g13780;LOC_Os01g13800;LOC_Os01g13810;LOC_Os01g13820;LOC_Os01g13830;LO…	LOC_Os07g10630;LOC_Os10g32990
MSTRG.839.1	LOC_Os01g13930;LOC_Os01g13940;LOC_Os01g13950;LOC_Os01g13960;LOC_Os01g13970;LOC_Os01g13980;LOC_Os01g13990;LOC_Os01g14000;LOC_Os01g14010;LOC_Os01g14020;LOC_Os01g14030;LOC_Os01g14040;LOC_Os01g14050;LOC_Os01g14060;LOC_Os01g14070;LOC_Os01g14080;Oryza_sativa_newGene_3783;LOC_Os01g14090;LOC_Os01g14100;LOC_Os01g14110;LOC_Os01g14120;LOC_Os01g14130;LOC_Os01g14140;Oryza_sativa_newGene_3790;LOC_Os01g14160;LO…
MSTRG.839.2	LOC_Os01g13930;LOC_Os01g13940;LOC_Os01g13950;LOC_Os01g13960;LOC_Os01g13970;LOC_Os01g13980;LOC_Os01g13990;LOC_Os01g14000;LOC_Os01g14010;LOC_Os01g14020;LOC_Os01g14030;LOC_Os01g14040;LOC_Os01g14050;LOC_Os01g14060;LOC_Os01g14070;LOC_Os01g14080;Oryza_sativa_newGene_3783;LOC_Os01g14090;LOC_Os01g14100;LOC_Os01g14110;LOC_Os01g14120;LOC_Os01g14130;LOC_Os01g14140;Oryza_sativa_newGene_3790;LOC_Os01g14160;LO…	LOC_Os05g35200;LOC_Os06g11610;LOC_Os03g50860
MSTRG.860.1	LOC_Os01g14580;LOC_Os01g14590;LOC_Os01g14610;LOC_Os01g14620;LOC_Os01g14630;LOC_Os01g14640;LOC_Os01g14650;LOC_Os01g14660;LOC_Os01g14670;LOC_Os01g14690;LOC_Os01g14700;LOC_Os01g14720;LOC_Os01g14730;LOC_Os01g14750;LOC_Os01g14760;LOC_Os01g14770;LOC_Os01g14780;LOC_Os01g14790;LOC_Os01g14800;LOC_Os01g14810;LOC_Os01g14820;LOC_Os01g14830;LOC_Os01g14840;LOC_Os01g14850;LOC_Os01g14860;LOC_Os01g14870;LOC_Os01g…	LOC_Os01g14800;LOC_Os08g14364;LOC_Os05g46610;LOC_Os12g42120;LOC_Os06g40050;LOC_Os05g32460;LOC_Os05g05490;LOC_Os01g21320;LOC_Os06g47700;LOC_Os03g60850;LOC_Os02g46100;LOC_Os02g37440;LOC_Os10g03610;LOC_Os07g46730;LOC_Os07g34006;LOC_Os07g33954;LOC_Os07g33910;LOC_Os05g29990;LOC_Os05g18730;LOC_Os04g51520;LOC_Os03g18070
MSTRG.880.5	LOC_Os01g14926;LOC_Os01g14932;LOC_Os01g14940;LOC_Os01g14950;LOC_Os01g14960;LOC_Os01g14970;LOC_Os01g14980;LOC_Os01g14990;LOC_Os01g15000;LOC_Os01g15010;LOC_Os01g15020;LOC_Os01g15029;LOC_Os01g15039;LOC_Os01g15060;LOC_Os01g15070;LOC_Os01g15080;LOC_Os01g15090;Oryza_sativa_newGene_3826;LOC_Os01g15100;LOC_Os01g15110;LOC_Os01g15120;LOC_Os01g15130;LOC_Os01g15150;LOC_Os01g15170;LOC_Os01g15180;LOC_Os01g1519…
MSTRG.880.7	LOC_Os01g14926;LOC_Os01g14932;LOC_Os01g14940;LOC_Os01g14950;LOC_Os01g14960;LOC_Os01g14970;LOC_Os01g14980;LOC_Os01g14990;LOC_Os01g15000;LOC_Os01g15010;LOC_Os01g15020;LOC_Os01g15029;LOC_Os01g15039;LOC_Os01g15060;LOC_Os01g15070;LOC_Os01g15080;LOC_Os01g15090;Oryza_sativa_newGene_3826;LOC_Os01g15100;LOC_Os01g15110;LOC_Os01g15120;LOC_Os01g15130;LOC_Os01g15150;LOC_Os01g15170;LOC_Os01g15180;LOC_Os01g1519…
MSTRG.880.9	LOC_Os01g14926;LOC_Os01g14932;LOC_Os01g14940;LOC_Os01g14950;LOC_Os01g14960;LOC_Os01g14970;LOC_Os01g14980;LOC_Os01g14990;LOC_Os01g15000;LOC_Os01g15010;LOC_Os01g15020;LOC_Os01g15029;LOC_Os01g15039;LOC_Os01g15060;LOC_Os01g15070;LOC_Os01g15080;LOC_Os01g15090;Oryza_sativa_newGene_3826;LOC_Os01g15100;LOC_Os01g15110;LOC_Os01g15120;LOC_Os01g15130;LOC_Os01g15150;LOC_Os01g15170;LOC_Os01g15180;LOC_Os01g1519…	LOC_Os08g45090;LOC_Os04g18060;LOC_Os02g14420;LOC_Os11g02940;LOC_Os01g44290;LOC_Os07g39550;LOC_Os12g21610;LOC_Os11g06970
MSTRG.897.1	LOC_Os01g15240;LOC_Os01g15250;LOC_Os01g15260;LOC_Os01g15270;LOC_Os01g15280;LOC_Os01g15290;LOC_Os01g15300;LOC_Os01g15310;LOC_Os01g15320;LOC_Os01g15330;LOC_Os01g15340;LOC_Os01g15350;LOC_Os01g15370;LOC_Os01g15380;LOC_Os01g15390;LOC_Os01g15399;LOC_Os01g15410;LOC_Os01g15420;LOC_Os01g15438;LOC_Os01g15448;LOC_Os01g15460;LOC_Os01g15470;Oryza_sativa_newGene_3855;LOC_Os01g15480;LOC_Os01g15490;LOC_Os01g1551…
MSTRG.911.2	LOC_Os01g15438;LOC_Os01g15448;LOC_Os01g15460;LOC_Os01g15470;Oryza_sativa_newGene_3855;LOC_Os01g15480;LOC_Os01g15490;LOC_Os01g15510;LOC_Os01g15520;LOC_Os01g15530;LOC_Os01g15540;Oryza_sativa_newGene_3867;LOC_Os01g15550;LOC_Os01g15560;LOC_Os01g15570;LOC_Os01g15580;LOC_Os01g15590;LOC_Os01g15600;LOC_Os01g15610;LOC_Os01g15620;LOC_Os01g15630;LOC_Os01g15640;LOC_Os01g15650;LOC_Os01g15660;LOC_Os01g15680;LO…	LOC_Os01g15540
MSTRG.912.1	LOC_Os01g15438;LOC_Os01g15448;LOC_Os01g15460;LOC_Os01g15470;Oryza_sativa_newGene_3855;LOC_Os01g15480;LOC_Os01g15490;LOC_Os01g15510;LOC_Os01g15520;LOC_Os01g15530;LOC_Os01g15540;Oryza_sativa_newGene_3867;LOC_Os01g15550;LOC_Os01g15560;LOC_Os01g15570;LOC_Os01g15580;LOC_Os01g15590;LOC_Os01g15600;LOC_Os01g15610;LOC_Os01g15620;LOC_Os01g15630;LOC_Os01g15640;LOC_Os01g15650;LOC_Os01g15660;LOC_Os01g15680;LO…
MSTRG.920.1	LOC_Os01g15530;LOC_Os01g15540;Oryza_sativa_newGene_3867;LOC_Os01g15550;LOC_Os01g15560;LOC_Os01g15570;LOC_Os01g15580;LOC_Os01g15590;LOC_Os01g15600;LOC_Os01g15610;LOC_Os01g15620;LOC_Os01g15630;LOC_Os01g15640;LOC_Os01g15650;LOC_Os01g15660;LOC_Os01g15680;LOC_Os01g15690;LOC_Os01g15700;LOC_Os01g15709;LOC_Os01g15720;LOC_Os01g15740;LOC_Os01g15750;LOC_Os01g15760;LOC_Os01g15770;LOC_Os01g15780;LOC_Os01g1579…	LOC_Os10g04074;LOC_Os01g15680;LOC_Os09g03500;LOC_Os06g43540;LOC_Os04g18020;LOC_Os10g24640;LOC_Os04g48220
MSTRG.985.1	LOC_Os01g16450;LOC_Os01g16460;LOC_Os01g16470;LOC_Os01g16480;LOC_Os01g16490;LOC_Os01g16500;LOC_Os01g16510;LOC_Os01g16520;LOC_Os01g16530;LOC_Os01g16540;LOC_Os01g16550;LOC_Os01g16560;LOC_Os01g16570;LOC_Os01g16580;LOC_Os01g16590;LOC_Os01g16600;LOC_Os01g16610;LOC_Os01g16620;LOC_Os01g16630;LOC_Os01g16640;LOC_Os01g16650;LOC_Os01g16660;LOC_Os01g16670;Oryza_sativa_newGene_4006;LOC_Os01g16690;LOC_Os01g1670…	LOC_Os01g16620
MSTRG.986.1	LOC_Os01g16450;LOC_Os01g16460;LOC_Os01g16470;LOC_Os01g16480;LOC_Os01g16490;LOC_Os01g16500;LOC_Os01g16510;LOC_Os01g16520;LOC_Os01g16530;LOC_Os01g16540;LOC_Os01g16550;LOC_Os01g16560;LOC_Os01g16570;LOC_Os01g16580;LOC_Os01g16590;LOC_Os01g16600;LOC_Os01g16610;LOC_Os01g16620;LOC_Os01g16630;LOC_Os01g16640;LOC_Os01g16650;LOC_Os01g16660;LOC_Os01g16670;Oryza_sativa_newGene_4006;LOC_Os01g16690;LOC_Os01g1670…
MSTRG.998.1	LOC_Os01g16770;LOC_Os01g16780;LOC_Os01g16790;LOC_Os01g16800;LOC_Os01g16810;LOC_Os01g16820;LOC_Os01g16840;LOC_Os01g16850;Oryza_sativa_newGene_4014;LOC_Os01g16860;LOC_Os01g16870;Oryza_sativa_newGene_3;LOC_Os01g16890;LOC_Os01g16900;LOC_Os01g16910;LOC_Os01g16920;LOC_Os01g16930;LOC_Os01g16940;LOC_Os01g16950;LOC_Os01g16960;LOC_Os01g16970;LOC_Os01g16980	LOC_Os12g41550;LOC_Os06g45970;LOC_Os06g31290
MSTRG.1000.1	LOC_Os01g16800;LOC_Os01g16810;LOC_Os01g16820;LOC_Os01g16840;LOC_Os01g16850;Oryza_sativa_newGene_4014;LOC_Os01g16860;LOC_Os01g16870;Oryza_sativa_newGene_3;LOC_Os01g16890;LOC_Os01g16900;LOC_Os01g16910;LOC_Os01g16920;LOC_Os01g16930;LOC_Os01g16940;LOC_Os01g16950;LOC_Os01g16960;LOC_Os01g16970;LOC_Os01g16980;LOC_Os01g16990;Oryza_sativa_newGene_13;LOC_Os01g17000;LOC_Os01g17010	LOC_Os03g14110;LOC_Os07g44900;LOC_Os07g44890;LOC_Os07g44860;LOC_Os07g44850;LOC_Os04g47390;LOC_Os03g47100;LOC_Os01g22670;LOC_Os07g36830;LOC_Os03g42780;LOC_Os02g21920;LOC_Os01g24570;LOC_Os01g24560;LOC_Os01g22680;LOC_Os09g32230;LOC_Os09g27340;LOC_Os09g20310;LOC_Os09g16380;LOC_Os09g03820;LOC_Os08g26840;LOC_Os07g29760;LOC_Os07g03240;LOC_Os06g50410;LOC_Os06g49440;LOC_Os06g20200;LOC_Os06g17140;LOC_Os05g…
MSTRG.1012.2	LOC_Os01g16850;Oryza_sativa_newGene_4014;LOC_Os01g16860;LOC_Os01g16870;Oryza_sativa_newGene_3;LOC_Os01g16890;LOC_Os01g16900;LOC_Os01g16910;LOC_Os01g16920;LOC_Os01g16930;LOC_Os01g16940;LOC_Os01g16950;LOC_Os01g16960;LOC_Os01g16970;LOC_Os01g16980;LOC_Os01g16990;Oryza_sativa_newGene_13;LOC_Os01g17000;LOC_Os01g17010;LOC_Os01g17020;LOC_Os01g17030;LOC_Os01g17040;LOC_Os01g17050;LOC_Os01g17060;Oryza_sativ…	LOC_Os06g04195;LOC_Os05g43460;LOC_Os08g43690
MSTRG.1012.3	LOC_Os01g16850;Oryza_sativa_newGene_4014;LOC_Os01g16860;LOC_Os01g16870;Oryza_sativa_newGene_3;LOC_Os01g16890;LOC_Os01g16900;LOC_Os01g16910;LOC_Os01g16920;LOC_Os01g16930;LOC_Os01g16940;LOC_Os01g16950;LOC_Os01g16960;LOC_Os01g16970;LOC_Os01g16980;LOC_Os01g16990;Oryza_sativa_newGene_13;LOC_Os01g17000;LOC_Os01g17010;LOC_Os01g17020;LOC_Os01g17030;LOC_Os01g17040;LOC_Os01g17050;LOC_Os01g17060;Oryza_sativ…	LOC_Os06g04195
MSTRG.1012.4	LOC_Os01g16850;Oryza_sativa_newGene_4014;LOC_Os01g16860;LOC_Os01g16870;Oryza_sativa_newGene_3;LOC_Os01g16890;LOC_Os01g16900;LOC_Os01g16910;LOC_Os01g16920;LOC_Os01g16930;LOC_Os01g16940;LOC_Os01g16950;LOC_Os01g16960;LOC_Os01g16970;LOC_Os01g16980;LOC_Os01g16990;Oryza_sativa_newGene_13;LOC_Os01g17000;LOC_Os01g17010;LOC_Os01g17020;LOC_Os01g17030;LOC_Os01g17040;LOC_Os01g17050;LOC_Os01g17060;Oryza_sativ…	LOC_Os06g04195;LOC_Os04g47150
MSTRG.1015.1	LOC_Os01g16870;Oryza_sativa_newGene_3;LOC_Os01g16890;LOC_Os01g16900;LOC_Os01g16910;LOC_Os01g16920;LOC_Os01g16930;LOC_Os01g16940;LOC_Os01g16950;LOC_Os01g16960;LOC_Os01g16970;LOC_Os01g16980;LOC_Os01g16990;Oryza_sativa_newGene_13;LOC_Os01g17000;LOC_Os01g17010;LOC_Os01g17020;LOC_Os01g17030;LOC_Os01g17040;LOC_Os01g17050;LOC_Os01g17060;Oryza_sativa_newGene_27;LOC_Os01g17065;LOC_Os01g17070;LOC_Os01g1708…	LOC_Os01g17000
MSTRG.1026.1	LOC_Os01g17040;LOC_Os01g17050;LOC_Os01g17060;Oryza_sativa_newGene_27;LOC_Os01g17065;LOC_Os01g17070;LOC_Os01g17080;LOC_Os01g17090;LOC_Os01g17100;LOC_Os01g17110;LOC_Os01g17120;LOC_Os01g17130;LOC_Os01g17150;Oryza_sativa_newGene_31;Oryza_sativa_newGene_33;LOC_Os01g17160;LOC_Os01g17170;LOC_Os01g17180;LOC_Os01g17190;LOC_Os01g17214;LOC_Os01g17240;LOC_Os01g17250;LOC_Os01g17260;LOC_Os01g17279;LOC_Os01g173…
MSTRG.1052.1	LOC_Os01g17990;LOC_Os01g18000;LOC_Os01g18010;LOC_Os01g18020;LOC_Os01g18030;LOC_Os01g18040;LOC_Os01g18050;LOC_Os01g18060;LOC_Os01g18070;LOC_Os01g18080;LOC_Os01g18090;LOC_Os01g18100;LOC_Os01g18110;LOC_Os01g18120;LOC_Os01g18130;LOC_Os01g18140;LOC_Os01g18150;LOC_Os01g18160;LOC_Os01g18170;LOC_Os01g18180;LOC_Os01g18190;LOC_Os01g18200;LOC_Os01g18210;LOC_Os01g18220;LOC_Os01g18230;LOC_Os01g18240;LOC_Os01g…	LOC_Os09g31019;LOC_Os06g45430;LOC_Os03g01570
MSTRG.1053.1	LOC_Os01g17990;LOC_Os01g18000;LOC_Os01g18010;LOC_Os01g18020;LOC_Os01g18030;LOC_Os01g18040;LOC_Os01g18050;LOC_Os01g18060;LOC_Os01g18070;LOC_Os01g18080;LOC_Os01g18090;LOC_Os01g18100;LOC_Os01g18110;LOC_Os01g18120;LOC_Os01g18130;LOC_Os01g18140;LOC_Os01g18150;LOC_Os01g18160;LOC_Os01g18170;LOC_Os01g18180;LOC_Os01g18190;LOC_Os01g18200;LOC_Os01g18210;LOC_Os01g18220;LOC_Os01g18230;LOC_Os01g18240;LOC_Os01g…	LOC_Os08g15860
MSTRG.1053.2	LOC_Os01g17990;LOC_Os01g18000;LOC_Os01g18010;LOC_Os01g18020;LOC_Os01g18030;LOC_Os01g18040;LOC_Os01g18050;LOC_Os01g18060;LOC_Os01g18070;LOC_Os01g18080;LOC_Os01g18090;LOC_Os01g18100;LOC_Os01g18110;LOC_Os01g18120;LOC_Os01g18130;LOC_Os01g18140;LOC_Os01g18150;LOC_Os01g18160;LOC_Os01g18170;LOC_Os01g18180;LOC_Os01g18190;LOC_Os01g18200;LOC_Os01g18210;LOC_Os01g18220;LOC_Os01g18230;LOC_Os01g18240;LOC_Os01g…	LOC_Os08g15860
MSTRG.1079.4	LOC_Os01g18510;LOC_Os01g18520;LOC_Os01g18530;LOC_Os01g18550;LOC_Os01g18560;LOC_Os01g18570;LOC_Os01g18584;LOC_Os01g18610;LOC_Os01g18620;LOC_Os01g18630;LOC_Os01g18640;LOC_Os01g18650;LOC_Os01g18660;LOC_Os01g18670;Oryza_sativa_newGene_99;LOC_Os01g18680;LOC_Os01g18690;LOC_Os01g18700;LOC_Os01g18710;LOC_Os01g18720;LOC_Os01g18730;LOC_Os01g18744;LOC_Os01g18760;LOC_Os01g18770;LOC_Os01g18780;LOC_Os01g18790
MSTRG.1092.1	LOC_Os01g18900;LOC_Os01g18910;LOC_Os01g18920;LOC_Os01g18930;LOC_Os01g18940;LOC_Os01g18950;LOC_Os01g18960;LOC_Os01g18970;LOC_Os01g18980;Oryza_sativa_newGene_104;LOC_Os01g18990;LOC_Os01g19000;LOC_Os01g19010;LOC_Os01g19020;LOC_Os01g19030;LOC_Os01g19050;LOC_Os01g19060;LOC_Os01g19070;LOC_Os01g19080;Oryza_sativa_newGene_110;LOC_Os01g19090;LOC_Os01g19100;LOC_Os01g19110;LOC_Os01g19120;LOC_Os01g19130;LOC_…	LOC_Os11g03310;LOC_Os12g40670;LOC_Os05g47710;LOC_Os03g35720;LOC_Os01g16260;LOC_Os01g38660;LOC_Os02g30780;LOC_Os01g10010;LOC_Os09g24970;LOC_Os04g32920
MSTRG.1106.1	LOC_Os01g19170;LOC_Os01g19190;LOC_Os01g19200;LOC_Os01g19210;LOC_Os01g19220;LOC_Os01g19230;LOC_Os01g19240;LOC_Os01g19250;LOC_Os01g19260;LOC_Os01g19270;LOC_Os01g19280;LOC_Os01g19290;LOC_Os01g19300;LOC_Os01g19310;LOC_Os01g19320;LOC_Os01g19330;Oryza_sativa_newGene_125;LOC_Os01g19340;LOC_Os01g19350;LOC_Os01g19360;LOC_Os01g19370;LOC_Os01g19380;LOC_Os01g19390;LOC_Os01g19400;LOC_Os01g19410;Oryza_sativa_n…	LOC_Os01g60170
MSTRG.1109.7	LOC_Os01g19190;LOC_Os01g19200;LOC_Os01g19210;LOC_Os01g19220;LOC_Os01g19230;LOC_Os01g19240;LOC_Os01g19250;LOC_Os01g19260;LOC_Os01g19270;LOC_Os01g19280;LOC_Os01g19290;LOC_Os01g19300;LOC_Os01g19310;LOC_Os01g19320;LOC_Os01g19330;Oryza_sativa_newGene_125;LOC_Os01g19340;LOC_Os01g19350;LOC_Os01g19360;LOC_Os01g19370;LOC_Os01g19380;LOC_Os01g19390;LOC_Os01g19400;LOC_Os01g19410;Oryza_sativa_newGene_133;Oryz…
MSTRG.1115.1	LOC_Os01g19250;LOC_Os01g19260;LOC_Os01g19270;LOC_Os01g19280;LOC_Os01g19290;LOC_Os01g19300;LOC_Os01g19310;LOC_Os01g19320;LOC_Os01g19330;Oryza_sativa_newGene_125;LOC_Os01g19340;LOC_Os01g19350;LOC_Os01g19360;LOC_Os01g19370;LOC_Os01g19380;LOC_Os01g19390;LOC_Os01g19400;LOC_Os01g19410;Oryza_sativa_newGene_133;Oryza_sativa_newGene_134;LOC_Os01g19420;LOC_Os01g19430;LOC_Os01g19440;LOC_Os01g19450;LOC_Os01g…	LOC_Os02g38880;LOC_Os08g44070;LOC_Os08g39610;LOC_Os06g16120;LOC_Os09g23725;LOC_Os02g50750;LOC_Os10g40680;LOC_Os05g04010;LOC_Os04g45320;LOC_Os01g46420
MSTRG.1116.1	LOC_Os01g19250;LOC_Os01g19260;LOC_Os01g19270;LOC_Os01g19280;LOC_Os01g19290;LOC_Os01g19300;LOC_Os01g19310;LOC_Os01g19320;LOC_Os01g19330;Oryza_sativa_newGene_125;LOC_Os01g19340;LOC_Os01g19350;LOC_Os01g19360;LOC_Os01g19370;LOC_Os01g19380;LOC_Os01g19390;LOC_Os01g19400;LOC_Os01g19410;Oryza_sativa_newGene_133;Oryza_sativa_newGene_134;LOC_Os01g19420;LOC_Os01g19430;LOC_Os01g19440;LOC_Os01g19450;LOC_Os01g…	LOC_Os02g38880;LOC_Os02g36749;LOC_Os02g50750;LOC_Os10g39450;LOC_Os01g66040;LOC_Os01g07070;LOC_Os09g34340;LOC_Os07g33350;LOC_Os07g13600;LOC_Os06g16120;LOC_Os04g38850;LOC_Os04g33260;LOC_Os03g31570;LOC_Os10g40680;LOC_Os10g35150;LOC_Os09g33910;LOC_Os09g16010;LOC_Os08g44070;LOC_Os08g36580;LOC_Os06g49250;LOC_Os06g48500;LOC_Os06g47620;LOC_Os06g04650;LOC_Os05g44210;LOC_Os05g36970;LOC_Os04g35739;LOC_Os03g…
MSTRG.1124.1	LOC_Os01g19410;Oryza_sativa_newGene_133;Oryza_sativa_newGene_134;LOC_Os01g19420;LOC_Os01g19430;LOC_Os01g19440;LOC_Os01g19450;LOC_Os01g19460;Oryza_sativa_newGene_139;LOC_Os01g19470;LOC_Os01g19480;LOC_Os01g19490;LOC_Os01g19500;LOC_Os01g19529;LOC_Os01g19548;LOC_Os01g19570;LOC_Os01g19580;LOC_Os01g19590;LOC_Os01g19600;LOC_Os01g19610;Oryza_sativa_newGene_143;LOC_Os01g19620;LOC_Os01g19630;LOC_Os01g19640…	LOC_Os01g07970;LOC_Os07g26690;LOC_Os05g39540
MSTRG.1126.1	LOC_Os01g19440;LOC_Os01g19450;LOC_Os01g19460;Oryza_sativa_newGene_139;LOC_Os01g19470;LOC_Os01g19480;LOC_Os01g19490;LOC_Os01g19500;LOC_Os01g19529;LOC_Os01g19548;LOC_Os01g19570;LOC_Os01g19580;LOC_Os01g19590;LOC_Os01g19600;LOC_Os01g19610;Oryza_sativa_newGene_143;LOC_Os01g19620;LOC_Os01g19630;LOC_Os01g19640;LOC_Os01g19650;LOC_Os01g19660;LOC_Os01g19670;LOC_Os01g19680;LOC_Os01g19694;LOC_Os01g19710;LOC_…
MSTRG.1133.5	LOC_Os01g19580;LOC_Os01g19590;LOC_Os01g19600;LOC_Os01g19610;Oryza_sativa_newGene_143;LOC_Os01g19620;LOC_Os01g19630;LOC_Os01g19640;LOC_Os01g19650;LOC_Os01g19660;LOC_Os01g19670;LOC_Os01g19680;LOC_Os01g19694;LOC_Os01g19710;LOC_Os01g19720;Oryza_sativa_newGene_146;LOC_Os01g19730;LOC_Os01g19740;LOC_Os01g19750;LOC_Os01g19760;LOC_Os01g19770;LOC_Os01g19780;LOC_Os01g19790;LOC_Os01g19800;LOC_Os01g19820;LOC_…	LOC_Os06g48550
MSTRG.1164.1	LOC_Os01g20720;LOC_Os01g20730;LOC_Os01g20740;LOC_Os01g20750;LOC_Os01g20760;LOC_Os01g20770;LOC_Os01g20780;LOC_Os01g20800;LOC_Os01g20810;LOC_Os01g20820;LOC_Os01g20830;LOC_Os01g20840;LOC_Os01g20850;LOC_Os01g20860;LOC_Os01g20870;LOC_Os01g20880;LOC_Os01g20890;LOC_Os01g20894;Oryza_sativa_newGene_188;LOC_Os01g20900;LOC_Os01g20910;LOC_Os01g20920;LOC_Os01g20930;LOC_Os01g20940;LOC_Os01g20950;LOC_Os01g20960…
MSTRG.1164.2	LOC_Os01g20720;LOC_Os01g20730;LOC_Os01g20740;LOC_Os01g20750;LOC_Os01g20760;LOC_Os01g20770;LOC_Os01g20780;LOC_Os01g20800;LOC_Os01g20810;LOC_Os01g20820;LOC_Os01g20830;LOC_Os01g20840;LOC_Os01g20850;LOC_Os01g20860;LOC_Os01g20870;LOC_Os01g20880;LOC_Os01g20890;LOC_Os01g20894;Oryza_sativa_newGene_188;LOC_Os01g20900;LOC_Os01g20910;LOC_Os01g20920;LOC_Os01g20930;LOC_Os01g20940;LOC_Os01g20950;LOC_Os01g20960…	LOC_Os07g48890
MSTRG.1167.1	LOC_Os01g20760;LOC_Os01g20770;LOC_Os01g20780;LOC_Os01g20800;LOC_Os01g20810;LOC_Os01g20820;LOC_Os01g20830;LOC_Os01g20840;LOC_Os01g20850;LOC_Os01g20860;LOC_Os01g20870;LOC_Os01g20880;LOC_Os01g20890;LOC_Os01g20894;Oryza_sativa_newGene_188;LOC_Os01g20900;LOC_Os01g20910;LOC_Os01g20920;LOC_Os01g20930;LOC_Os01g20940;LOC_Os01g20950;LOC_Os01g20960;LOC_Os01g20970;LOC_Os01g20980;LOC_Os01g20990;LOC_Os01g21000…	LOC_Os11g06430;LOC_Os03g60350;LOC_Os11g42350;LOC_Os08g03002;LOC_Os03g44835;LOC_Os12g34880
MSTRG.1174.10	LOC_Os01g20960;LOC_Os01g20970;LOC_Os01g20980;LOC_Os01g20990;LOC_Os01g21000;LOC_Os01g21010;LOC_Os01g21020;LOC_Os01g21034;LOC_Os01g21050;LOC_Os01g21060;LOC_Os01g21070;LOC_Os01g21080;LOC_Os01g21090;LOC_Os01g21100;LOC_Os01g21110;LOC_Os01g21120;LOC_Os01g21130;LOC_Os01g21135;LOC_Os01g21144;LOC_Os01g21160;LOC_Os01g21170;LOC_Os01g21180;LOC_Os01g21190;LOC_Os01g21200;LOC_Os01g21210;LOC_Os01g21220;LOC_Os01g…	LOC_Os01g21170;LOC_Os08g05380
MSTRG.1174.11	LOC_Os01g20960;LOC_Os01g20970;LOC_Os01g20980;LOC_Os01g20990;LOC_Os01g21000;LOC_Os01g21010;LOC_Os01g21020;LOC_Os01g21034;LOC_Os01g21050;LOC_Os01g21060;LOC_Os01g21070;LOC_Os01g21080;LOC_Os01g21090;LOC_Os01g21100;LOC_Os01g21110;LOC_Os01g21120;LOC_Os01g21130;LOC_Os01g21135;LOC_Os01g21144;LOC_Os01g21160;LOC_Os01g21170;LOC_Os01g21180;LOC_Os01g21190;LOC_Os01g21200;LOC_Os01g21210;LOC_Os01g21220;LOC_Os01g…	LOC_Os01g21170;LOC_Os08g05380
MSTRG.1188.1	LOC_Os01g21350;LOC_Os01g21360;LOC_Os01g21380;LOC_Os01g21390;LOC_Os01g21400;LOC_Os01g21410;LOC_Os01g21420;LOC_Os01g21430;LOC_Os01g21440;LOC_Os01g21450;LOC_Os01g21480;LOC_Os01g21490;LOC_Os01g21500;LOC_Os01g21510;LOC_Os01g21520;LOC_Os01g21530;LOC_Os01g21536;LOC_Os01g21542;LOC_Os01g21550;LOC_Os01g21560;LOC_Os01g21580;LOC_Os01g21585;LOC_Os01g21590;LOC_Os01g21600;LOC_Os01g21610;LOC_Os01g21620;LOC_Os01g…	LOC_Os07g07670;LOC_Os05g28830;LOC_Os05g03870;LOC_Os04g55210;LOC_Os02g57370;LOC_Os01g09540;LOC_Os09g28180;LOC_Os07g44780;LOC_Os06g47680;LOC_Os06g09630;LOC_Os06g05750;LOC_Os06g02054;LOC_Os05g06250;LOC_Os04g58730;LOC_Os04g32110;LOC_Os03g59110;LOC_Os02g44550;LOC_Os12g07990;LOC_Os11g09180;LOC_Os01g72360;LOC_Os01g21590;LOC_Os09g36790;LOC_Os09g30010;LOC_Os09g11010;LOC_Os08g44300;LOC_Os08g40880
MSTRG.1205.2	LOC_Os01g21740;LOC_Os01g21750;LOC_Os01g21760;LOC_Os01g21780;LOC_Os01g21790;LOC_Os01g21800;LOC_Os01g21810;LOC_Os01g21820;LOC_Os01g21830;LOC_Os01g21840;LOC_Os01g21850;LOC_Os01g21860;LOC_Os01g21870;LOC_Os01g21880;LOC_Os01g21900;LOC_Os01g21920;LOC_Os01g21930;Oryza_sativa_newGene_258;LOC_Os01g21940;LOC_Os01g21950;LOC_Os01g21960;LOC_Os01g21970;LOC_Os01g21980;LOC_Os01g21990;LOC_Os01g22000;LOC_Os01g22010…	LOC_Os05g42420;LOC_Os05g46820;LOC_Os11g23860
MSTRG.1221.1	LOC_Os01g22070;LOC_Os01g22080;LOC_Os01g22090;LOC_Os01g22100;LOC_Os01g22110;LOC_Os01g22120;Oryza_sativa_newGene_282;LOC_Os01g22140;LOC_Os01g22150;LOC_Os01g22170;LOC_Os01g22180;LOC_Os01g22190;LOC_Os01g22200;LOC_Os01g22209;LOC_Os01g22220;LOC_Os01g22230;LOC_Os01g22249;LOC_Os01g22270;LOC_Os01g22280;LOC_Os01g22309;LOC_Os01g22300;LOC_Os01g22320;LOC_Os01g22336;LOC_Os01g22352;LOC_Os01g22370;LOC_Os01g22380…	LOC_Os01g22220;LOC_Os02g05420;LOC_Os04g06350;LOC_Os02g07140
MSTRG.1231.1	LOC_Os01g22320;LOC_Os01g22336;LOC_Os01g22352;LOC_Os01g22370;LOC_Os01g22380;LOC_Os01g22390;Oryza_sativa_newGene_295;LOC_Os01g22410;LOC_Os01g22420;LOC_Os01g22430;LOC_Os01g22440;LOC_Os01g22450;LOC_Os01g22480;LOC_Os01g22490;LOC_Os01g22500;LOC_Os01g22510;LOC_Os01g22520;LOC_Os01g22530;LOC_Os01g22540;LOC_Os01g22550;LOC_Os01g22560;LOC_Os01g22570;LOC_Os01g22590;LOC_Os01g22600;LOC_Os01g22620;LOC_Os01g22630…
MSTRG.1237.1	LOC_Os01g22352;LOC_Os01g22370;LOC_Os01g22380;LOC_Os01g22390;Oryza_sativa_newGene_295;LOC_Os01g22410;LOC_Os01g22420;LOC_Os01g22430;LOC_Os01g22440;LOC_Os01g22450;LOC_Os01g22480;LOC_Os01g22490;LOC_Os01g22500;LOC_Os01g22510;LOC_Os01g22520;LOC_Os01g22530;LOC_Os01g22540;LOC_Os01g22550;LOC_Os01g22560;LOC_Os01g22570;LOC_Os01g22590;LOC_Os01g22600;LOC_Os01g22620;LOC_Os01g22630;LOC_Os01g22640;LOC_Os01g22650…	LOC_Os02g31230;LOC_Os01g10030;LOC_Os03g02710;LOC_Os01g22530;LOC_Os06g46540;LOC_Os02g33140;LOC_Os03g50470;LOC_Os10g03600;LOC_Os11g38650
MSTRG.1258.1	LOC_Os01g22830;LOC_Os01g22840;LOC_Os01g22850;LOC_Os01g22860;LOC_Os01g22870;LOC_Os01g22880;LOC_Os01g22890;LOC_Os01g22900;LOC_Os01g22910;LOC_Os01g22920;LOC_Os01g22930;LOC_Os01g22954;LOC_Os01g22980;LOC_Os01g22990;LOC_Os01g23000;LOC_Os01g23010;LOC_Os01g23020;LOC_Os01g23040;LOC_Os01g23050;LOC_Os01g23060;LOC_Os01g23070;LOC_Os01g23080;LOC_Os01g23090;LOC_Os01g23100;LOC_Os01g23110;LOC_Os01g23120;LOC_Os01g…
MSTRG.1269.1	LOC_Os01g23210;LOC_Os01g23230;LOC_Os01g23239;LOC_Os01g23260;LOC_Os01g23270;LOC_Os01g23280;LOC_Os01g23290;LOC_Os01g23300;LOC_Os01g23310;LOC_Os01g23320;LOC_Os01g23330;LOC_Os01g23340;LOC_Os01g23350;LOC_Os01g23360;LOC_Os01g23370;LOC_Os01g23380;LOC_Os01g23390;LOC_Os01g23400;LOC_Os01g23410;LOC_Os01g23420;LOC_Os01g23430;LOC_Os01g23440;LOC_Os01g23460;LOC_Os01g23470;LOC_Os01g23480;LOC_Os01g23490;LOC_Os01g…
MSTRG.1273.1	LOC_Os01g23350;LOC_Os01g23360;LOC_Os01g23370;LOC_Os01g23380;LOC_Os01g23390;LOC_Os01g23400;LOC_Os01g23410;LOC_Os01g23420;LOC_Os01g23430;LOC_Os01g23440;LOC_Os01g23460;LOC_Os01g23470;LOC_Os01g23480;LOC_Os01g23490;LOC_Os01g23500;Oryza_sativa_newGene_362;LOC_Os01g23510;LOC_Os01g23520;LOC_Os01g23530;LOC_Os01g23540;LOC_Os01g23550;LOC_Os01g23560;LOC_Os01g23570;LOC_Os01g23580;LOC_Os01g23590;LOC_Os01g23600…	LOC_Os12g28610;LOC_Os07g04470;LOC_Os12g25790;LOC_Os07g32640;LOC_Os08g09090;LOC_Os01g34550;LOC_Os06g11690
MSTRG.1280.12	LOC_Os01g23430;LOC_Os01g23440;LOC_Os01g23460;LOC_Os01g23470;LOC_Os01g23480;LOC_Os01g23490;LOC_Os01g23500;Oryza_sativa_newGene_362;LOC_Os01g23510;LOC_Os01g23520;LOC_Os01g23530;LOC_Os01g23540;LOC_Os01g23550;LOC_Os01g23560;LOC_Os01g23570;LOC_Os01g23580;LOC_Os01g23590;LOC_Os01g23600;Oryza_sativa_newGene_370;LOC_Os01g23610;LOC_Os01g23620;LOC_Os01g23630;LOC_Os01g23640;LOC_Os01g23650;LOC_Os01g23660;LOC_…
MSTRG.1290.1	LOC_Os01g23700;LOC_Os01g23705;LOC_Os01g23710;LOC_Os01g23730;LOC_Os01g23740;LOC_Os01g23750;LOC_Os01g23760;LOC_Os01g23770;LOC_Os01g23780;LOC_Os01g23790;LOC_Os01g23800;LOC_Os01g23810;LOC_Os01g23820;LOC_Os01g23830;LOC_Os01g23840;LOC_Os01g23850;LOC_Os01g23870;LOC_Os01g23880;LOC_Os01g23890;LOC_Os01g23900;LOC_Os01g23910;LOC_Os01g23920;LOC_Os01g23930;LOC_Os01g23940;LOC_Os01g23960;LOC_Os01g23970;LOC_Os01g…	LOC_Os01g67070;LOC_Os09g25480;LOC_Os07g16920;LOC_Os05g05960;LOC_Os04g23500;LOC_Os12g35050;LOC_Os12g32370;LOC_Os12g12280;LOC_Os10g18910;LOC_Os01g23520;LOC_Os01g21390;LOC_Os01g01810;LOC_Os01g59170;LOC_Os07g27610;LOC_Os12g07400;LOC_Os06g14230;LOC_Os02g22820;LOC_Os12g16770;LOC_Os09g38070;LOC_Os05g15610;LOC_Os02g18610;LOC_Os05g40050;LOC_Os11g24120;LOC_Os08g32360;LOC_Os08g10010;LOC_Os06g16190;LOC_Os04g…
MSTRG.1293.26	LOC_Os01g23740;LOC_Os01g23750;LOC_Os01g23760;LOC_Os01g23770;LOC_Os01g23780;LOC_Os01g23790;LOC_Os01g23800;LOC_Os01g23810;LOC_Os01g23820;LOC_Os01g23830;LOC_Os01g23840;LOC_Os01g23850;LOC_Os01g23870;LOC_Os01g23880;LOC_Os01g23890;LOC_Os01g23900;LOC_Os01g23910;LOC_Os01g23920;LOC_Os01g23930;LOC_Os01g23940;LOC_Os01g23960;LOC_Os01g23970;LOC_Os01g23980;LOC_Os01g23990;LOC_Os01g24010;LOC_Os01g24020;LOC_Os01g…	LOC_Os01g23910
MSTRG.1293.25	LOC_Os01g23740;LOC_Os01g23750;LOC_Os01g23760;LOC_Os01g23770;LOC_Os01g23780;LOC_Os01g23790;LOC_Os01g23800;LOC_Os01g23810;LOC_Os01g23820;LOC_Os01g23830;LOC_Os01g23840;LOC_Os01g23850;LOC_Os01g23870;LOC_Os01g23880;LOC_Os01g23890;LOC_Os01g23900;LOC_Os01g23910;LOC_Os01g23920;LOC_Os01g23930;LOC_Os01g23940;LOC_Os01g23960;LOC_Os01g23970;LOC_Os01g23980;LOC_Os01g23990;LOC_Os01g24010;LOC_Os01g24020;LOC_Os01g…	LOC_Os01g23910
MSTRG.1293.24	LOC_Os01g23740;LOC_Os01g23750;LOC_Os01g23760;LOC_Os01g23770;LOC_Os01g23780;LOC_Os01g23790;LOC_Os01g23800;LOC_Os01g23810;LOC_Os01g23820;LOC_Os01g23830;LOC_Os01g23840;LOC_Os01g23850;LOC_Os01g23870;LOC_Os01g23880;LOC_Os01g23890;LOC_Os01g23900;LOC_Os01g23910;LOC_Os01g23920;LOC_Os01g23930;LOC_Os01g23940;LOC_Os01g23960;LOC_Os01g23970;LOC_Os01g23980;LOC_Os01g23990;LOC_Os01g24010;LOC_Os01g24020;LOC_Os01g…	LOC_Os01g23910
MSTRG.1293.28	LOC_Os01g23740;LOC_Os01g23750;LOC_Os01g23760;LOC_Os01g23770;LOC_Os01g23780;LOC_Os01g23790;LOC_Os01g23800;LOC_Os01g23810;LOC_Os01g23820;LOC_Os01g23830;LOC_Os01g23840;LOC_Os01g23850;LOC_Os01g23870;LOC_Os01g23880;LOC_Os01g23890;LOC_Os01g23900;LOC_Os01g23910;LOC_Os01g23920;LOC_Os01g23930;LOC_Os01g23940;LOC_Os01g23960;LOC_Os01g23970;LOC_Os01g23980;LOC_Os01g23990;LOC_Os01g24010;LOC_Os01g24020;LOC_Os01g…	LOC_Os01g23910
MSTRG.1293.27	LOC_Os01g23740;LOC_Os01g23750;LOC_Os01g23760;LOC_Os01g23770;LOC_Os01g23780;LOC_Os01g23790;LOC_Os01g23800;LOC_Os01g23810;LOC_Os01g23820;LOC_Os01g23830;LOC_Os01g23840;LOC_Os01g23850;LOC_Os01g23870;LOC_Os01g23880;LOC_Os01g23890;LOC_Os01g23900;LOC_Os01g23910;LOC_Os01g23920;LOC_Os01g23930;LOC_Os01g23940;LOC_Os01g23960;LOC_Os01g23970;LOC_Os01g23980;LOC_Os01g23990;LOC_Os01g24010;LOC_Os01g24020;LOC_Os01g…	LOC_Os01g23910
MSTRG.1293.29	LOC_Os01g23740;LOC_Os01g23750;LOC_Os01g23760;LOC_Os01g23770;LOC_Os01g23780;LOC_Os01g23790;LOC_Os01g23800;LOC_Os01g23810;LOC_Os01g23820;LOC_Os01g23830;LOC_Os01g23840;LOC_Os01g23850;LOC_Os01g23870;LOC_Os01g23880;LOC_Os01g23890;LOC_Os01g23900;LOC_Os01g23910;LOC_Os01g23920;LOC_Os01g23930;LOC_Os01g23940;LOC_Os01g23960;LOC_Os01g23970;LOC_Os01g23980;LOC_Os01g23990;LOC_Os01g24010;LOC_Os01g24020;LOC_Os01g…	LOC_Os01g23910
MSTRG.1293.30	LOC_Os01g23740;LOC_Os01g23750;LOC_Os01g23760;LOC_Os01g23770;LOC_Os01g23780;LOC_Os01g23790;LOC_Os01g23800;LOC_Os01g23810;LOC_Os01g23820;LOC_Os01g23830;LOC_Os01g23840;LOC_Os01g23850;LOC_Os01g23870;LOC_Os01g23880;LOC_Os01g23890;LOC_Os01g23900;LOC_Os01g23910;LOC_Os01g23920;LOC_Os01g23930;LOC_Os01g23940;LOC_Os01g23960;LOC_Os01g23970;LOC_Os01g23980;LOC_Os01g23990;LOC_Os01g24010;LOC_Os01g24020;LOC_Os01g…
MSTRG.1296.1	LOC_Os01g23830;LOC_Os01g23840;LOC_Os01g23850;LOC_Os01g23870;LOC_Os01g23880;LOC_Os01g23890;LOC_Os01g23900;LOC_Os01g23910;LOC_Os01g23920;LOC_Os01g23930;LOC_Os01g23940;LOC_Os01g23960;LOC_Os01g23970;LOC_Os01g23980;LOC_Os01g23990;LOC_Os01g24010;LOC_Os01g24020;LOC_Os01g24030;LOC_Os01g24040;LOC_Os01g24050;LOC_Os01g24060;LOC_Os01g24070;LOC_Os01g24080;LOC_Os01g24090;LOC_Os01g24100;LOC_Os01g24110;LOC_Os01g…	LOC_Os08g03370;LOC_Os12g02530;LOC_Os09g06634;LOC_Os06g12050;LOC_Os05g44300;LOC_Os04g40190;LOC_Os04g28234;LOC_Os04g07860;LOC_Os03g57030;LOC_Os03g55100;LOC_Os02g33840;LOC_Os02g14630;LOC_Os11g42310;LOC_Os11g02610;LOC_Os08g45030;LOC_Os07g35880;LOC_Os07g07360;LOC_Os04g55090;LOC_Os04g53496;LOC_Os04g30880;LOC_Os04g24710;LOC_Os04g21110;LOC_Os03g39860;LOC_Os03g25960;LOC_Os03g12790;LOC_Os03g11670;LOC_Os02g…
MSTRG.1313.1	LOC_Os01g24030;LOC_Os01g24040;LOC_Os01g24050;LOC_Os01g24060;LOC_Os01g24070;LOC_Os01g24080;LOC_Os01g24090;LOC_Os01g24100;LOC_Os01g24110;LOC_Os01g24120;LOC_Os01g24130;LOC_Os01g24140;LOC_Os01g24150;LOC_Os01g24160;LOC_Os01g24170;LOC_Os01g24180;LOC_Os01g24190;LOC_Os01g24200;Oryza_sativa_newGene_410;LOC_Os01g24210;LOC_Os01g24220;LOC_Os01g24230;LOC_Os01g24240;LOC_Os01g24260;LOC_Os01g24270;LOC_Os01g24280…	LOC_Os02g32910;LOC_Os05g34330;LOC_Os03g48364;LOC_Os09g31250;LOC_Os02g18600;LOC_Os11g19890;LOC_Os07g26380
MSTRG.1327.1	LOC_Os01g24500;LOC_Os01g24510;LOC_Os01g24520;LOC_Os01g24530;LOC_Os01g24540;LOC_Os01g24550;LOC_Os01g24560;LOC_Os01g24570;LOC_Os01g24590;LOC_Os01g24600;LOC_Os01g24610;LOC_Os01g24620;LOC_Os01g24630;LOC_Os01g24640;LOC_Os01g24650;LOC_Os01g24660;LOC_Os01g24670;LOC_Os01g24680;LOC_Os01g24690;LOC_Os01g24700;LOC_Os01g24710;LOC_Os01g24720;LOC_Os01g24730;LOC_Os01g24740;LOC_Os01g24750;LOC_Os01g24760;LOC_Os01g…	LOC_Os02g13020;LOC_Os06g21890;LOC_Os01g65810;LOC_Os01g42890;LOC_Os01g41950;LOC_Os06g46230;LOC_Os12g24040;LOC_Os02g10670;LOC_Os06g36570;LOC_Os05g27970;LOC_Os03g39870;LOC_Os09g36010;LOC_Os05g02700;LOC_Os03g12210;LOC_Os10g34260;LOC_Os09g39610;LOC_Os06g37760;LOC_Os01g71558;LOC_Os06g16120;LOC_Os11g02650;LOC_Os06g28860;LOC_Os09g25740;LOC_Os08g38100;LOC_Os07g07800;LOC_Os07g05240;LOC_Os06g21840;LOC_Os04g…
MSTRG.1368.1	LOC_Os01g25386;LOC_Os01g25402;LOC_Os01g25430;LOC_Os01g25440;LOC_Os01g25450;LOC_Os01g25460;LOC_Os01g25470;LOC_Os01g25484;LOC_Os01g25500;Oryza_sativa_newGene_456;LOC_Os01g25510;LOC_Os01g25520;LOC_Os01g25530;LOC_Os01g25540;LOC_Os01g25550;LOC_Os01g25560;LOC_Os01g25580;LOC_Os01g25590;LOC_Os01g25600;LOC_Os01g25610;LOC_Os01g25630;LOC_Os01g25640;LOC_Os01g25650;LOC_Os01g25660;LOC_Os01g25670;LOC_Os01g25679
MSTRG.1368.2	LOC_Os01g25386;LOC_Os01g25402;LOC_Os01g25430;LOC_Os01g25440;LOC_Os01g25450;LOC_Os01g25460;LOC_Os01g25470;LOC_Os01g25484;LOC_Os01g25500;Oryza_sativa_newGene_456;LOC_Os01g25510;LOC_Os01g25520;LOC_Os01g25530;LOC_Os01g25540;LOC_Os01g25550;LOC_Os01g25560;LOC_Os01g25580;LOC_Os01g25590;LOC_Os01g25600;LOC_Os01g25610;LOC_Os01g25630;LOC_Os01g25640;LOC_Os01g25650;LOC_Os01g25660;LOC_Os01g25670;LOC_Os01g25679	LOC_Os02g51000
MSTRG.1368.3	LOC_Os01g25386;LOC_Os01g25402;LOC_Os01g25430;LOC_Os01g25440;LOC_Os01g25450;LOC_Os01g25460;LOC_Os01g25470;LOC_Os01g25484;LOC_Os01g25500;Oryza_sativa_newGene_456;LOC_Os01g25510;LOC_Os01g25520;LOC_Os01g25530;LOC_Os01g25540;LOC_Os01g25550;LOC_Os01g25560;LOC_Os01g25580;LOC_Os01g25590;LOC_Os01g25600;LOC_Os01g25610;LOC_Os01g25630;LOC_Os01g25640;LOC_Os01g25650;LOC_Os01g25660;LOC_Os01g25670;LOC_Os01g25679
MSTRG.1381.20	LOC_Os01g25600;LOC_Os01g25610;LOC_Os01g25630;LOC_Os01g25640;LOC_Os01g25650;LOC_Os01g25660;LOC_Os01g25670;LOC_Os01g25679;LOC_Os01g25688;LOC_Os01g25700;LOC_Os01g25710;LOC_Os01g25720;LOC_Os01g25730;LOC_Os01g25740;LOC_Os01g25760;LOC_Os01g25770;LOC_Os01g25780;LOC_Os01g25800;LOC_Os01g25810;LOC_Os01g25820;LOC_Os01g25839;LOC_Os01g25860;LOC_Os01g25880;LOC_Os01g25890;LOC_Os01g25900;LOC_Os01g25910;LOC_Os01g…
MSTRG.1385.1	LOC_Os01g25630;LOC_Os01g25640;LOC_Os01g25650;LOC_Os01g25660;LOC_Os01g25670;LOC_Os01g25679;LOC_Os01g25688;LOC_Os01g25700;LOC_Os01g25710;LOC_Os01g25720;LOC_Os01g25730;LOC_Os01g25740;LOC_Os01g25760;LOC_Os01g25770;LOC_Os01g25780;LOC_Os01g25800;LOC_Os01g25810;LOC_Os01g25820;LOC_Os01g25839;LOC_Os01g25860;LOC_Os01g25880;LOC_Os01g25890;LOC_Os01g25900;LOC_Os01g25910;LOC_Os01g25920;LOC_Os01g25930;LOC_Os01g…	LOC_Os08g31030;LOC_Os07g35300;LOC_Os05g32170;LOC_Os01g55350
MSTRG.1410.1	LOC_Os01g26020;LOC_Os01g26039;LOC_Os01g26060;LOC_Os01g26070;LOC_Os01g26080;Oryza_sativa_newGene_488;Oryza_sativa_newGene_490;LOC_Os01g26090;LOC_Os01g26100;LOC_Os01g26110;LOC_Os01g26120;LOC_Os01g26130;Oryza_sativa_newGene_498;LOC_Os01g26150;LOC_Os01g26160;LOC_Os01g26174;LOC_Os01g26190;LOC_Os01g26210;LOC_Os01g26224;LOC_Os01g26240;LOC_Os01g26250;LOC_Os01g26270;LOC_Os01g26280;LOC_Os01g26290;LOC_Os01g…
MSTRG.1415.1	LOC_Os01g26150;LOC_Os01g26160;LOC_Os01g26174;LOC_Os01g26190;LOC_Os01g26210;LOC_Os01g26224;LOC_Os01g26240;LOC_Os01g26250;LOC_Os01g26270;LOC_Os01g26280;LOC_Os01g26290;LOC_Os01g26300;LOC_Os01g26310;LOC_Os01g26320;LOC_Os01g26330;LOC_Os01g26340;LOC_Os01g26350;LOC_Os01g26370;LOC_Os01g26390;LOC_Os01g26400;LOC_Os01g26410;Oryza_sativa_newGene_509;LOC_Os01g26920;LOC_Os01g26930;LOC_Os01g26940	LOC_Os07g26290;LOC_Os06g15100
MSTRG.1431.1	LOC_Os01g27020;LOC_Os01g27030;LOC_Os01g27040;LOC_Os01g27050;LOC_Os01g27060;LOC_Os01g27070;LOC_Os01g27080;LOC_Os01g27090;LOC_Os01g27100;LOC_Os01g27110;LOC_Os01g27120;LOC_Os01g27130;LOC_Os01g27140;LOC_Os01g27150;LOC_Os01g27160;LOC_Os01g27170;LOC_Os01g27180;LOC_Os01g27190;Oryza_sativa_newGene_519;LOC_Os01g27200;LOC_Os01g27210;LOC_Os01g27230;LOC_Os01g27240;LOC_Os01g27250;LOC_Os01g27260;LOC_Os01g27270…	LOC_Os08g01990;LOC_Os06g36340;LOC_Os02g05050;LOC_Os11g39760;LOC_Os06g44390
MSTRG.1431.2	LOC_Os01g27020;LOC_Os01g27030;LOC_Os01g27040;LOC_Os01g27050;LOC_Os01g27060;LOC_Os01g27070;LOC_Os01g27080;LOC_Os01g27090;LOC_Os01g27100;LOC_Os01g27110;LOC_Os01g27120;LOC_Os01g27130;LOC_Os01g27140;LOC_Os01g27150;LOC_Os01g27160;LOC_Os01g27170;LOC_Os01g27180;LOC_Os01g27190;Oryza_sativa_newGene_519;LOC_Os01g27200;LOC_Os01g27210;LOC_Os01g27230;LOC_Os01g27240;LOC_Os01g27250;LOC_Os01g27260;LOC_Os01g27270…	LOC_Os08g01990;LOC_Os06g36340;LOC_Os02g05050;LOC_Os11g39760;LOC_Os06g44390
MSTRG.1431.6	LOC_Os01g27020;LOC_Os01g27030;LOC_Os01g27040;LOC_Os01g27050;LOC_Os01g27060;LOC_Os01g27070;LOC_Os01g27080;LOC_Os01g27090;LOC_Os01g27100;LOC_Os01g27110;LOC_Os01g27120;LOC_Os01g27130;LOC_Os01g27140;LOC_Os01g27150;LOC_Os01g27160;LOC_Os01g27170;LOC_Os01g27180;LOC_Os01g27190;Oryza_sativa_newGene_519;LOC_Os01g27200;LOC_Os01g27210;LOC_Os01g27230;LOC_Os01g27240;LOC_Os01g27250;LOC_Os01g27260;LOC_Os01g27270…
MSTRG.1431.4	LOC_Os01g27020;LOC_Os01g27030;LOC_Os01g27040;LOC_Os01g27050;LOC_Os01g27060;LOC_Os01g27070;LOC_Os01g27080;LOC_Os01g27090;LOC_Os01g27100;LOC_Os01g27110;LOC_Os01g27120;LOC_Os01g27130;LOC_Os01g27140;LOC_Os01g27150;LOC_Os01g27160;LOC_Os01g27170;LOC_Os01g27180;LOC_Os01g27190;Oryza_sativa_newGene_519;LOC_Os01g27200;LOC_Os01g27210;LOC_Os01g27230;LOC_Os01g27240;LOC_Os01g27250;LOC_Os01g27260;LOC_Os01g27270…
MSTRG.1431.7	LOC_Os01g27020;LOC_Os01g27030;LOC_Os01g27040;LOC_Os01g27050;LOC_Os01g27060;LOC_Os01g27070;LOC_Os01g27080;LOC_Os01g27090;LOC_Os01g27100;LOC_Os01g27110;LOC_Os01g27120;LOC_Os01g27130;LOC_Os01g27140;LOC_Os01g27150;LOC_Os01g27160;LOC_Os01g27170;LOC_Os01g27180;LOC_Os01g27190;Oryza_sativa_newGene_519;LOC_Os01g27200;LOC_Os01g27210;LOC_Os01g27230;LOC_Os01g27240;LOC_Os01g27250;LOC_Os01g27260;LOC_Os01g27270…
MSTRG.1441.1	LOC_Os01g27320;LOC_Os01g27330;LOC_Os01g27340;LOC_Os01g27350;LOC_Os01g27360;LOC_Os01g27370;LOC_Os01g27380;LOC_Os01g27390;LOC_Os01g27400;LOC_Os01g27410;LOC_Os01g27420;LOC_Os01g27430;LOC_Os01g27440;LOC_Os01g27449;LOC_Os01g27470;Oryza_sativa_newGene_526;LOC_Os01g27480;LOC_Os01g27490;LOC_Os01g27500;LOC_Os01g27510;LOC_Os01g27520;LOC_Os01g27530;LOC_Os01g27550;Oryza_sativa_newGene_531;LOC_Os01g27560;LOC_…	LOC_Os09g34020;LOC_Os05g10990;LOC_Os07g28010;LOC_Os06g23330;LOC_Os01g39030;LOC_Os06g03090;LOC_Os09g30290;LOC_Os08g42150;LOC_Os08g21180
MSTRG.1441.2	LOC_Os01g27320;LOC_Os01g27330;LOC_Os01g27340;LOC_Os01g27350;LOC_Os01g27360;LOC_Os01g27370;LOC_Os01g27380;LOC_Os01g27390;LOC_Os01g27400;LOC_Os01g27410;LOC_Os01g27420;LOC_Os01g27430;LOC_Os01g27440;LOC_Os01g27449;LOC_Os01g27470;Oryza_sativa_newGene_526;LOC_Os01g27480;LOC_Os01g27490;LOC_Os01g27500;LOC_Os01g27510;LOC_Os01g27520;LOC_Os01g27530;LOC_Os01g27550;Oryza_sativa_newGene_531;LOC_Os01g27560;LOC_…
MSTRG.1441.3	LOC_Os01g27320;LOC_Os01g27330;LOC_Os01g27340;LOC_Os01g27350;LOC_Os01g27360;LOC_Os01g27370;LOC_Os01g27380;LOC_Os01g27390;LOC_Os01g27400;LOC_Os01g27410;LOC_Os01g27420;LOC_Os01g27430;LOC_Os01g27440;LOC_Os01g27449;LOC_Os01g27470;Oryza_sativa_newGene_526;LOC_Os01g27480;LOC_Os01g27490;LOC_Os01g27500;LOC_Os01g27510;LOC_Os01g27520;LOC_Os01g27530;LOC_Os01g27550;Oryza_sativa_newGene_531;LOC_Os01g27560;LOC_…
MSTRG.1441.5	LOC_Os01g27320;LOC_Os01g27330;LOC_Os01g27340;LOC_Os01g27350;LOC_Os01g27360;LOC_Os01g27370;LOC_Os01g27380;LOC_Os01g27390;LOC_Os01g27400;LOC_Os01g27410;LOC_Os01g27420;LOC_Os01g27430;LOC_Os01g27440;LOC_Os01g27449;LOC_Os01g27470;Oryza_sativa_newGene_526;LOC_Os01g27480;LOC_Os01g27490;LOC_Os01g27500;LOC_Os01g27510;LOC_Os01g27520;LOC_Os01g27530;LOC_Os01g27550;Oryza_sativa_newGene_531;LOC_Os01g27560;LOC_…
MSTRG.1441.7	LOC_Os01g27320;LOC_Os01g27330;LOC_Os01g27340;LOC_Os01g27350;LOC_Os01g27360;LOC_Os01g27370;LOC_Os01g27380;LOC_Os01g27390;LOC_Os01g27400;LOC_Os01g27410;LOC_Os01g27420;LOC_Os01g27430;LOC_Os01g27440;LOC_Os01g27449;LOC_Os01g27470;Oryza_sativa_newGene_526;LOC_Os01g27480;LOC_Os01g27490;LOC_Os01g27500;LOC_Os01g27510;LOC_Os01g27520;LOC_Os01g27530;LOC_Os01g27550;Oryza_sativa_newGene_531;LOC_Os01g27560;LOC_…
MSTRG.1441.9	LOC_Os01g27320;LOC_Os01g27330;LOC_Os01g27340;LOC_Os01g27350;LOC_Os01g27360;LOC_Os01g27370;LOC_Os01g27380;LOC_Os01g27390;LOC_Os01g27400;LOC_Os01g27410;LOC_Os01g27420;LOC_Os01g27430;LOC_Os01g27440;LOC_Os01g27449;LOC_Os01g27470;Oryza_sativa_newGene_526;LOC_Os01g27480;LOC_Os01g27490;LOC_Os01g27500;LOC_Os01g27510;LOC_Os01g27520;LOC_Os01g27530;LOC_Os01g27550;Oryza_sativa_newGene_531;LOC_Os01g27560;LOC_…
MSTRG.1449.1	LOC_Os01g27430;LOC_Os01g27440;LOC_Os01g27449;LOC_Os01g27470;Oryza_sativa_newGene_526;LOC_Os01g27480;LOC_Os01g27490;LOC_Os01g27500;LOC_Os01g27510;LOC_Os01g27520;LOC_Os01g27530;LOC_Os01g27550;Oryza_sativa_newGene_531;LOC_Os01g27560;LOC_Os01g27570;LOC_Os01g27580;LOC_Os01g27590;LOC_Os01g27600;LOC_Os01g27620;LOC_Os01g27630;LOC_Os01g27640;LOC_Os01g27650;LOC_Os01g27660;LOC_Os01g27670;LOC_Os01g27680;LOC_…
MSTRG.1457.3	LOC_Os01g27550;Oryza_sativa_newGene_531;LOC_Os01g27560;LOC_Os01g27570;LOC_Os01g27580;LOC_Os01g27590;LOC_Os01g27600;LOC_Os01g27620;LOC_Os01g27630;LOC_Os01g27640;LOC_Os01g27650;LOC_Os01g27660;LOC_Os01g27670;LOC_Os01g27680;LOC_Os01g27690;Oryza_sativa_newGene_538;LOC_Os01g27700;LOC_Os01g27710;LOC_Os01g27720;LOC_Os01g27730;Oryza_sativa_newGene_542;LOC_Os01g27740;LOC_Os01g27750;LOC_Os01g27760;Oryza_sat…
MSTRG.1457.4	LOC_Os01g27550;Oryza_sativa_newGene_531;LOC_Os01g27560;LOC_Os01g27570;LOC_Os01g27580;LOC_Os01g27590;LOC_Os01g27600;LOC_Os01g27620;LOC_Os01g27630;LOC_Os01g27640;LOC_Os01g27650;LOC_Os01g27660;LOC_Os01g27670;LOC_Os01g27680;LOC_Os01g27690;Oryza_sativa_newGene_538;LOC_Os01g27700;LOC_Os01g27710;LOC_Os01g27720;LOC_Os01g27730;Oryza_sativa_newGene_542;LOC_Os01g27740;LOC_Os01g27750;LOC_Os01g27760;Oryza_sat…
MSTRG.1457.7	LOC_Os01g27550;Oryza_sativa_newGene_531;LOC_Os01g27560;LOC_Os01g27570;LOC_Os01g27580;LOC_Os01g27590;LOC_Os01g27600;LOC_Os01g27620;LOC_Os01g27630;LOC_Os01g27640;LOC_Os01g27650;LOC_Os01g27660;LOC_Os01g27670;LOC_Os01g27680;LOC_Os01g27690;Oryza_sativa_newGene_538;LOC_Os01g27700;LOC_Os01g27710;LOC_Os01g27720;LOC_Os01g27730;Oryza_sativa_newGene_542;LOC_Os01g27740;LOC_Os01g27750;LOC_Os01g27760;Oryza_sat…
MSTRG.1457.6	LOC_Os01g27550;Oryza_sativa_newGene_531;LOC_Os01g27560;LOC_Os01g27570;LOC_Os01g27580;LOC_Os01g27590;LOC_Os01g27600;LOC_Os01g27620;LOC_Os01g27630;LOC_Os01g27640;LOC_Os01g27650;LOC_Os01g27660;LOC_Os01g27670;LOC_Os01g27680;LOC_Os01g27690;Oryza_sativa_newGene_538;LOC_Os01g27700;LOC_Os01g27710;LOC_Os01g27720;LOC_Os01g27730;Oryza_sativa_newGene_542;LOC_Os01g27740;LOC_Os01g27750;LOC_Os01g27760;Oryza_sat…
MSTRG.1457.8	LOC_Os01g27550;Oryza_sativa_newGene_531;LOC_Os01g27560;LOC_Os01g27570;LOC_Os01g27580;LOC_Os01g27590;LOC_Os01g27600;LOC_Os01g27620;LOC_Os01g27630;LOC_Os01g27640;LOC_Os01g27650;LOC_Os01g27660;LOC_Os01g27670;LOC_Os01g27680;LOC_Os01g27690;Oryza_sativa_newGene_538;LOC_Os01g27700;LOC_Os01g27710;LOC_Os01g27720;LOC_Os01g27730;Oryza_sativa_newGene_542;LOC_Os01g27740;LOC_Os01g27750;LOC_Os01g27760;Oryza_sat…
MSTRG.1457.9	LOC_Os01g27550;Oryza_sativa_newGene_531;LOC_Os01g27560;LOC_Os01g27570;LOC_Os01g27580;LOC_Os01g27590;LOC_Os01g27600;LOC_Os01g27620;LOC_Os01g27630;LOC_Os01g27640;LOC_Os01g27650;LOC_Os01g27660;LOC_Os01g27670;LOC_Os01g27680;LOC_Os01g27690;Oryza_sativa_newGene_538;LOC_Os01g27700;LOC_Os01g27710;LOC_Os01g27720;LOC_Os01g27730;Oryza_sativa_newGene_542;LOC_Os01g27740;LOC_Os01g27750;LOC_Os01g27760;Oryza_sat…
MSTRG.1459.1	Oryza_sativa_newGene_531;LOC_Os01g27560;LOC_Os01g27570;LOC_Os01g27580;LOC_Os01g27590;LOC_Os01g27600;LOC_Os01g27620;LOC_Os01g27630;LOC_Os01g27640;LOC_Os01g27650;LOC_Os01g27660;LOC_Os01g27670;LOC_Os01g27680;LOC_Os01g27690;Oryza_sativa_newGene_538;LOC_Os01g27700;LOC_Os01g27710;LOC_Os01g27720;LOC_Os01g27730;Oryza_sativa_newGene_542;LOC_Os01g27740;LOC_Os01g27750;LOC_Os01g27760;Oryza_sativa_newGene_546…
MSTRG.1471.3	LOC_Os01g28130;LOC_Os01g28134;LOC_Os01g28140;LOC_Os01g28150;LOC_Os01g28160;LOC_Os01g28170;LOC_Os01g28184;LOC_Os01g28200;LOC_Os01g28220;LOC_Os01g28230;LOC_Os01g28244;LOC_Os01g28260;LOC_Os01g28270;LOC_Os01g28280;LOC_Os01g28290;LOC_Os01g28300;LOC_Os01g28310;LOC_Os01g28320;LOC_Os01g28330;LOC_Os01g28340;Oryza_sativa_newGene_565;LOC_Os01g28350;LOC_Os01g28360;LOC_Os01g28370;LOC_Os01g28380;LOC_Os01g28390…	LOC_Os03g48490;LOC_Os03g33380
MSTRG.1487.4	LOC_Os01g28580;LOC_Os01g28590;LOC_Os01g28600;LOC_Os01g28610;LOC_Os01g28630;LOC_Os01g28640;LOC_Os01g28650;LOC_Os01g28660;LOC_Os01g28670;LOC_Os01g28680;LOC_Os01g28690;LOC_Os01g28700;LOC_Os01g28710;LOC_Os01g28720;LOC_Os01g28730;LOC_Os01g28740;LOC_Os01g28744;LOC_Os01g28750;LOC_Os01g28760;LOC_Os01g28770;LOC_Os01g28780;LOC_Os01g28790;LOC_Os01g28800;LOC_Os01g28810;LOC_Os01g28820;LOC_Os01g28830;LOC_Os01g…
MSTRG.1490.1	LOC_Os01g28660;LOC_Os01g28670;LOC_Os01g28680;LOC_Os01g28690;LOC_Os01g28700;LOC_Os01g28710;LOC_Os01g28720;LOC_Os01g28730;LOC_Os01g28740;LOC_Os01g28744;LOC_Os01g28750;LOC_Os01g28760;LOC_Os01g28770;LOC_Os01g28780;LOC_Os01g28790;LOC_Os01g28800;LOC_Os01g28810;LOC_Os01g28820;LOC_Os01g28830;LOC_Os01g28840;LOC_Os01g28850;LOC_Os01g28870;LOC_Os01g28882;LOC_Os01g28894;LOC_Os01g28910;Oryza_sativa_newGene_603…
MSTRG.1494.1	LOC_Os01g28744;LOC_Os01g28750;LOC_Os01g28760;LOC_Os01g28770;LOC_Os01g28780;LOC_Os01g28790;LOC_Os01g28800;LOC_Os01g28810;LOC_Os01g28820;LOC_Os01g28830;LOC_Os01g28840;LOC_Os01g28850;LOC_Os01g28870;LOC_Os01g28882;LOC_Os01g28894;LOC_Os01g28910;Oryza_sativa_newGene_603;LOC_Os01g28920;LOC_Os01g28930;LOC_Os01g28940;LOC_Os01g28950;LOC_Os01g28960;LOC_Os01g28970;LOC_Os01g28980;LOC_Os01g28989;LOC_Os01g29000…	LOC_Os07g26600;LOC_Os05g35080
MSTRG.1494.3	LOC_Os01g28744;LOC_Os01g28750;LOC_Os01g28760;LOC_Os01g28770;LOC_Os01g28780;LOC_Os01g28790;LOC_Os01g28800;LOC_Os01g28810;LOC_Os01g28820;LOC_Os01g28830;LOC_Os01g28840;LOC_Os01g28850;LOC_Os01g28870;LOC_Os01g28882;LOC_Os01g28894;LOC_Os01g28910;Oryza_sativa_newGene_603;LOC_Os01g28920;LOC_Os01g28930;LOC_Os01g28940;LOC_Os01g28950;LOC_Os01g28960;LOC_Os01g28970;LOC_Os01g28980;LOC_Os01g28989;LOC_Os01g29000…	LOC_Os07g26600;LOC_Os05g35080
MSTRG.1494.2	LOC_Os01g28744;LOC_Os01g28750;LOC_Os01g28760;LOC_Os01g28770;LOC_Os01g28780;LOC_Os01g28790;LOC_Os01g28800;LOC_Os01g28810;LOC_Os01g28820;LOC_Os01g28830;LOC_Os01g28840;LOC_Os01g28850;LOC_Os01g28870;LOC_Os01g28882;LOC_Os01g28894;LOC_Os01g28910;Oryza_sativa_newGene_603;LOC_Os01g28920;LOC_Os01g28930;LOC_Os01g28940;LOC_Os01g28950;LOC_Os01g28960;LOC_Os01g28970;LOC_Os01g28980;LOC_Os01g28989;LOC_Os01g29000…	LOC_Os07g26600;LOC_Os09g38880;LOC_Os05g35080;LOC_Os12g02940
MSTRG.1494.4	LOC_Os01g28744;LOC_Os01g28750;LOC_Os01g28760;LOC_Os01g28770;LOC_Os01g28780;LOC_Os01g28790;LOC_Os01g28800;LOC_Os01g28810;LOC_Os01g28820;LOC_Os01g28830;LOC_Os01g28840;LOC_Os01g28850;LOC_Os01g28870;LOC_Os01g28882;LOC_Os01g28894;LOC_Os01g28910;Oryza_sativa_newGene_603;LOC_Os01g28920;LOC_Os01g28930;LOC_Os01g28940;LOC_Os01g28950;LOC_Os01g28960;LOC_Os01g28970;LOC_Os01g28980;LOC_Os01g28989;LOC_Os01g29000…	LOC_Os07g26600;LOC_Os09g38880;LOC_Os05g35080;LOC_Os12g02940
MSTRG.1494.6	LOC_Os01g28744;LOC_Os01g28750;LOC_Os01g28760;LOC_Os01g28770;LOC_Os01g28780;LOC_Os01g28790;LOC_Os01g28800;LOC_Os01g28810;LOC_Os01g28820;LOC_Os01g28830;LOC_Os01g28840;LOC_Os01g28850;LOC_Os01g28870;LOC_Os01g28882;LOC_Os01g28894;LOC_Os01g28910;Oryza_sativa_newGene_603;LOC_Os01g28920;LOC_Os01g28930;LOC_Os01g28940;LOC_Os01g28950;LOC_Os01g28960;LOC_Os01g28970;LOC_Os01g28980;LOC_Os01g28989;LOC_Os01g29000…	LOC_Os07g26600;LOC_Os09g38880;LOC_Os05g35080;LOC_Os12g02940
MSTRG.1494.5	LOC_Os01g28744;LOC_Os01g28750;LOC_Os01g28760;LOC_Os01g28770;LOC_Os01g28780;LOC_Os01g28790;LOC_Os01g28800;LOC_Os01g28810;LOC_Os01g28820;LOC_Os01g28830;LOC_Os01g28840;LOC_Os01g28850;LOC_Os01g28870;LOC_Os01g28882;LOC_Os01g28894;LOC_Os01g28910;Oryza_sativa_newGene_603;LOC_Os01g28920;LOC_Os01g28930;LOC_Os01g28940;LOC_Os01g28950;LOC_Os01g28960;LOC_Os01g28970;LOC_Os01g28980;LOC_Os01g28989;LOC_Os01g29000…	LOC_Os07g26600;LOC_Os05g35080
MSTRG.1494.7	LOC_Os01g28744;LOC_Os01g28750;LOC_Os01g28760;LOC_Os01g28770;LOC_Os01g28780;LOC_Os01g28790;LOC_Os01g28800;LOC_Os01g28810;LOC_Os01g28820;LOC_Os01g28830;LOC_Os01g28840;LOC_Os01g28850;LOC_Os01g28870;LOC_Os01g28882;LOC_Os01g28894;LOC_Os01g28910;Oryza_sativa_newGene_603;LOC_Os01g28920;LOC_Os01g28930;LOC_Os01g28940;LOC_Os01g28950;LOC_Os01g28960;LOC_Os01g28970;LOC_Os01g28980;LOC_Os01g28989;LOC_Os01g29000…	LOC_Os07g26600;LOC_Os05g35080;LOC_Os12g02940
MSTRG.1494.8	LOC_Os01g28744;LOC_Os01g28750;LOC_Os01g28760;LOC_Os01g28770;LOC_Os01g28780;LOC_Os01g28790;LOC_Os01g28800;LOC_Os01g28810;LOC_Os01g28820;LOC_Os01g28830;LOC_Os01g28840;LOC_Os01g28850;LOC_Os01g28870;LOC_Os01g28882;LOC_Os01g28894;LOC_Os01g28910;Oryza_sativa_newGene_603;LOC_Os01g28920;LOC_Os01g28930;LOC_Os01g28940;LOC_Os01g28950;LOC_Os01g28960;LOC_Os01g28970;LOC_Os01g28980;LOC_Os01g28989;LOC_Os01g29000…	LOC_Os07g26600;LOC_Os05g35080
MSTRG.1502.1	LOC_Os01g28870;LOC_Os01g28882;LOC_Os01g28894;LOC_Os01g28910;Oryza_sativa_newGene_603;LOC_Os01g28920;LOC_Os01g28930;LOC_Os01g28940;LOC_Os01g28950;LOC_Os01g28960;LOC_Os01g28970;LOC_Os01g28980;LOC_Os01g28989;LOC_Os01g29000;LOC_Os01g29020;LOC_Os01g29030;LOC_Os01g29040;LOC_Os01g29050;LOC_Os01g29060;LOC_Os01g29070;Oryza_sativa_newGene_611;LOC_Os01g29080;LOC_Os01g29090;LOC_Os01g29100;LOC_Os01g29104;LOC_…	LOC_Os06g24310;LOC_Os02g18064;LOC_Os05g20700;LOC_Os09g01100;LOC_Os08g39770;LOC_Os05g19060;LOC_Os04g22600;LOC_Os02g18240;LOC_Os09g12830;LOC_Os09g01480;LOC_Os07g27560;LOC_Os05g24730;LOC_Os10g07608;LOC_Os05g34350;LOC_Os04g18340;LOC_Os03g43240;LOC_Os09g11360;LOC_Os04g38090;LOC_Os09g06850;LOC_Os06g15120
MSTRG.1513.1	LOC_Os01g29190;LOC_Os01g29200;LOC_Os01g29210;LOC_Os01g29220;LOC_Os01g29230;LOC_Os01g29240;LOC_Os01g29250;LOC_Os01g29260;LOC_Os01g29270;LOC_Os01g29280;LOC_Os01g29290;LOC_Os01g29300;LOC_Os01g29310;LOC_Os01g29320;LOC_Os01g29330;LOC_Os01g29340;LOC_Os01g29350;LOC_Os01g29370;LOC_Os01g29380;LOC_Os01g29390;LOC_Os01g29409;LOC_Os01g29430;LOC_Os01g29450;LOC_Os01g29469;LOC_Os01g29488;LOC_Os01g29507;LOC_Os01g…
MSTRG.1527.1	LOC_Os01g29507;LOC_Os01g29530;LOC_Os01g29540;LOC_Os01g29550;LOC_Os01g29560;LOC_Os01g29570;LOC_Os01g29580;LOC_Os01g29590;LOC_Os01g29600;LOC_Os01g29610;LOC_Os01g29620;LOC_Os01g29640;LOC_Os01g29650;LOC_Os01g29660;LOC_Os01g29670;LOC_Os01g29680;LOC_Os01g29690;LOC_Os01g29700;LOC_Os01g29710;LOC_Os01g29720;LOC_Os01g29730;LOC_Os01g29740;LOC_Os01g29750;LOC_Os01g29760;LOC_Os01g29780;LOC_Os01g29790;LOC_Os01g…	LOC_Os01g29690;LOC_Os01g31520;LOC_Os08g28370;LOC_Os06g04380;LOC_Os03g38970;LOC_Os02g10710;LOC_Os11g18980;LOC_Os07g33380;LOC_Os06g34870;LOC_Os06g22010;LOC_Os04g39830;LOC_Os02g14090;LOC_Os01g48650;LOC_Os01g25230
MSTRG.1539.1	LOC_Os01g29900;LOC_Os01g29910;Oryza_sativa_newGene_655;LOC_Os01g30936;LOC_Os01g30940;LOC_Os01g30950;LOC_Os01g30956;LOC_Os01g30970;LOC_Os01g30980;LOC_Os01g30990;LOC_Os01g31000;LOC_Os01g31010;LOC_Os01g31020	LOC_Os01g29804;LOC_Os02g23821
MSTRG.1540.1	LOC_Os01g29910;Oryza_sativa_newGene_655;LOC_Os01g30936;LOC_Os01g30940;LOC_Os01g30950;LOC_Os01g30956;LOC_Os01g30970;LOC_Os01g30980;LOC_Os01g30990;LOC_Os01g31000;LOC_Os01g31010;LOC_Os01g31020;LOC_Os01g31030;LOC_Os01g31040;LOC_Os01g31050;LOC_Os01g31070;LOC_Os01g31080	LOC_Os03g36130;LOC_Os01g28130;LOC_Os02g25760
MSTRG.1542.1	LOC_Os01g29910;Oryza_sativa_newGene_655;LOC_Os01g30936;LOC_Os01g30940;LOC_Os01g30950;LOC_Os01g30956;LOC_Os01g30970;LOC_Os01g30980;LOC_Os01g30990;LOC_Os01g31000;LOC_Os01g31010;LOC_Os01g31020;LOC_Os01g31030;LOC_Os01g31040;LOC_Os01g31050;LOC_Os01g31070;LOC_Os01g31080;LOC_Os01g31090;LOC_Os01g31100	LOC_Os04g17850;LOC_Os09g06140;LOC_Os09g05120;LOC_Os03g35326;LOC_Os10g17600
MSTRG.1546.1	LOC_Os01g30936;LOC_Os01g30940;LOC_Os01g30950;LOC_Os01g30956;LOC_Os01g30970;LOC_Os01g30980;LOC_Os01g30990;LOC_Os01g31000;LOC_Os01g31010;LOC_Os01g31020;LOC_Os01g31030;LOC_Os01g31040;LOC_Os01g31050;LOC_Os01g31070;LOC_Os01g31080;LOC_Os01g31090;LOC_Os01g31100;LOC_Os01g31110;LOC_Os01g31120;LOC_Os01g31124;LOC_Os01g31130;LOC_Os01g31140;LOC_Os01g31150;LOC_Os01g31160;LOC_Os01g31170;LOC_Os01g31180;LOC_Os01g…	LOC_Os07g20880;LOC_Os11g23040;LOC_Os07g18690;LOC_Os01g35720;LOC_Os04g14580;LOC_Os07g24850;LOC_Os01g30980;LOC_Os07g27070;LOC_Os10g11794;LOC_Os07g25230;LOC_Os12g15350;LOC_Os07g25950;LOC_Os04g14840;LOC_Os03g39210;LOC_Os09g04660;LOC_Os11g26010;LOC_Os03g29940;LOC_Os11g22580;LOC_Os11g14330;LOC_Os03g23080;LOC_Os11g32180;LOC_Os06g25180;LOC_Os02g28400;LOC_Os12g02010;LOC_Os11g02590;LOC_Os10g16810;LOC_Os01g…
MSTRG.1550.1	LOC_Os01g30940;LOC_Os01g30950;LOC_Os01g30956;LOC_Os01g30970;LOC_Os01g30980;LOC_Os01g30990;LOC_Os01g31000;LOC_Os01g31010;LOC_Os01g31020;LOC_Os01g31030;LOC_Os01g31040;LOC_Os01g31050;LOC_Os01g31070;LOC_Os01g31080;LOC_Os01g31090;LOC_Os01g31100;LOC_Os01g31110;LOC_Os01g31120;LOC_Os01g31124;LOC_Os01g31130;LOC_Os01g31140;LOC_Os01g31150;LOC_Os01g31160;LOC_Os01g31170;LOC_Os01g31180;LOC_Os01g31190;LOC_Os01g…	LOC_Os01g31050
MSTRG.1550.2	LOC_Os01g30940;LOC_Os01g30950;LOC_Os01g30956;LOC_Os01g30970;LOC_Os01g30980;LOC_Os01g30990;LOC_Os01g31000;LOC_Os01g31010;LOC_Os01g31020;LOC_Os01g31030;LOC_Os01g31040;LOC_Os01g31050;LOC_Os01g31070;LOC_Os01g31080;LOC_Os01g31090;LOC_Os01g31100;LOC_Os01g31110;LOC_Os01g31120;LOC_Os01g31124;LOC_Os01g31130;LOC_Os01g31140;LOC_Os01g31150;LOC_Os01g31160;LOC_Os01g31170;LOC_Os01g31180;LOC_Os01g31190;LOC_Os01g…	LOC_Os01g31050
MSTRG.1553.1	LOC_Os01g30970;LOC_Os01g30980;LOC_Os01g30990;LOC_Os01g31000;LOC_Os01g31010;LOC_Os01g31020;LOC_Os01g31030;LOC_Os01g31040;LOC_Os01g31050;LOC_Os01g31070;LOC_Os01g31080;LOC_Os01g31090;LOC_Os01g31100;LOC_Os01g31110;LOC_Os01g31120;LOC_Os01g31124;LOC_Os01g31130;LOC_Os01g31140;LOC_Os01g31150;LOC_Os01g31160;LOC_Os01g31170;LOC_Os01g31180;LOC_Os01g31190;LOC_Os01g31200;LOC_Os01g31210;LOC_Os01g31220;Oryza_sat…
MSTRG.1563.2	LOC_Os01g31380;LOC_Os01g31390;LOC_Os01g31400;LOC_Os01g31410;LOC_Os01g31420;LOC_Os01g31430;LOC_Os01g31440;LOC_Os01g31450;LOC_Os01g31460;LOC_Os01g31470;LOC_Os01g31480;LOC_Os01g31494;LOC_Os01g31510;LOC_Os01g31520;LOC_Os01g31540;LOC_Os01g31550;LOC_Os01g31560;LOC_Os01g31570;LOC_Os01g31580;Oryza_sativa_newGene_690;LOC_Os01g31590;Oryza_sativa_newGene_692;Oryza_sativa_newGene_696;LOC_Os01g31610;LOC_Os01g…	LOC_Os09g36510;LOC_Os11g48100;LOC_Os01g57520;LOC_Os08g07510;LOC_Os05g49480;LOC_Os05g03610;LOC_Os04g39770;LOC_Os02g12890
MSTRG.1566.1	LOC_Os01g31440;LOC_Os01g31450;LOC_Os01g31460;LOC_Os01g31470;LOC_Os01g31480;LOC_Os01g31494;LOC_Os01g31510;LOC_Os01g31520;LOC_Os01g31540;LOC_Os01g31550;LOC_Os01g31560;LOC_Os01g31570;LOC_Os01g31580;Oryza_sativa_newGene_690;LOC_Os01g31590;Oryza_sativa_newGene_692;Oryza_sativa_newGene_696;LOC_Os01g31610;LOC_Os01g31629;LOC_Os01g31650;LOC_Os01g31660;LOC_Os01g31670;LOC_Os01g31680;LOC_Os01g31690;LOC_Os01g…
MSTRG.1566.2	LOC_Os01g31440;LOC_Os01g31450;LOC_Os01g31460;LOC_Os01g31470;LOC_Os01g31480;LOC_Os01g31494;LOC_Os01g31510;LOC_Os01g31520;LOC_Os01g31540;LOC_Os01g31550;LOC_Os01g31560;LOC_Os01g31570;LOC_Os01g31580;Oryza_sativa_newGene_690;LOC_Os01g31590;Oryza_sativa_newGene_692;Oryza_sativa_newGene_696;LOC_Os01g31610;LOC_Os01g31629;LOC_Os01g31650;LOC_Os01g31660;LOC_Os01g31670;LOC_Os01g31680;LOC_Os01g31690;LOC_Os01g…
MSTRG.1566.3	LOC_Os01g31440;LOC_Os01g31450;LOC_Os01g31460;LOC_Os01g31470;LOC_Os01g31480;LOC_Os01g31494;LOC_Os01g31510;LOC_Os01g31520;LOC_Os01g31540;LOC_Os01g31550;LOC_Os01g31560;LOC_Os01g31570;LOC_Os01g31580;Oryza_sativa_newGene_690;LOC_Os01g31590;Oryza_sativa_newGene_692;Oryza_sativa_newGene_696;LOC_Os01g31610;LOC_Os01g31629;LOC_Os01g31650;LOC_Os01g31660;LOC_Os01g31670;LOC_Os01g31680;LOC_Os01g31690;LOC_Os01g…
MSTRG.1566.4	LOC_Os01g31460;LOC_Os01g31470;LOC_Os01g31480;LOC_Os01g31494;LOC_Os01g31510;LOC_Os01g31520;LOC_Os01g31540;LOC_Os01g31550;LOC_Os01g31560;LOC_Os01g31570;LOC_Os01g31580;Oryza_sativa_newGene_690;LOC_Os01g31590;Oryza_sativa_newGene_692;Oryza_sativa_newGene_696;LOC_Os01g31610;LOC_Os01g31629;LOC_Os01g31650;LOC_Os01g31660;LOC_Os01g31670;LOC_Os01g31680;LOC_Os01g31690;LOC_Os01g31700;LOC_Os01g31714;LOC_Os01g…
MSTRG.1566.5	LOC_Os01g31460;LOC_Os01g31470;LOC_Os01g31480;LOC_Os01g31494;LOC_Os01g31510;LOC_Os01g31520;LOC_Os01g31540;LOC_Os01g31550;LOC_Os01g31560;LOC_Os01g31570;LOC_Os01g31580;Oryza_sativa_newGene_690;LOC_Os01g31590;Oryza_sativa_newGene_692;Oryza_sativa_newGene_696;LOC_Os01g31610;LOC_Os01g31629;LOC_Os01g31650;LOC_Os01g31660;LOC_Os01g31670;LOC_Os01g31680;LOC_Os01g31690;LOC_Os01g31700;LOC_Os01g31714;LOC_Os01g…
MSTRG.1566.6	LOC_Os01g31460;LOC_Os01g31470;LOC_Os01g31480;LOC_Os01g31494;LOC_Os01g31510;LOC_Os01g31520;LOC_Os01g31540;LOC_Os01g31550;LOC_Os01g31560;LOC_Os01g31570;LOC_Os01g31580;Oryza_sativa_newGene_690;LOC_Os01g31590;Oryza_sativa_newGene_692;Oryza_sativa_newGene_696;LOC_Os01g31610;LOC_Os01g31629;LOC_Os01g31650;LOC_Os01g31660;LOC_Os01g31670;LOC_Os01g31680;LOC_Os01g31690;LOC_Os01g31700;LOC_Os01g31714;LOC_Os01g…	LOC_Os05g44210
MSTRG.1566.8	LOC_Os01g31460;LOC_Os01g31470;LOC_Os01g31480;LOC_Os01g31494;LOC_Os01g31510;LOC_Os01g31520;LOC_Os01g31540;LOC_Os01g31550;LOC_Os01g31560;LOC_Os01g31570;LOC_Os01g31580;Oryza_sativa_newGene_690;LOC_Os01g31590;Oryza_sativa_newGene_692;Oryza_sativa_newGene_696;LOC_Os01g31610;LOC_Os01g31629;LOC_Os01g31650;LOC_Os01g31660;LOC_Os01g31670;LOC_Os01g31680;LOC_Os01g31690;LOC_Os01g31700;LOC_Os01g31714;LOC_Os01g…
MSTRG.1567.1	LOC_Os01g31450;LOC_Os01g31460;LOC_Os01g31470;LOC_Os01g31480;LOC_Os01g31494;LOC_Os01g31510;LOC_Os01g31520;LOC_Os01g31540;LOC_Os01g31550;LOC_Os01g31560;LOC_Os01g31570;LOC_Os01g31580;Oryza_sativa_newGene_690;LOC_Os01g31590;Oryza_sativa_newGene_692;Oryza_sativa_newGene_696;LOC_Os01g31610;LOC_Os01g31629;LOC_Os01g31650;LOC_Os01g31660;LOC_Os01g31670;LOC_Os01g31680;LOC_Os01g31690;LOC_Os01g31700;LOC_Os01g…	LOC_Os09g11080;LOC_Os06g25620;LOC_Os02g21770;LOC_Os01g35460
MSTRG.1574.1	LOC_Os01g31629;LOC_Os01g31650;LOC_Os01g31660;LOC_Os01g31670;LOC_Os01g31680;LOC_Os01g31690;LOC_Os01g31700;LOC_Os01g31714;LOC_Os01g31730;LOC_Os01g31740;LOC_Os01g31750;LOC_Os01g31760;LOC_Os01g31770;LOC_Os01g31780;LOC_Os01g31790;LOC_Os01g31800;LOC_Os01g31810;LOC_Os01g31820;LOC_Os01g31830;LOC_Os01g31840;LOC_Os01g31850;Oryza_sativa_newGene_713;LOC_Os01g31860;LOC_Os01g31870;LOC_Os01g31880;LOC_Os01g31890…
MSTRG.1613.1	LOC_Os01g32560;LOC_Os01g32574;LOC_Os01g32590;LOC_Os01g32600;LOC_Os01g32610;LOC_Os01g32630;LOC_Os01g32640;LOC_Os01g32650;LOC_Os01g32660;LOC_Os01g32670;LOC_Os01g32680;LOC_Os01g32700;LOC_Os01g32710;LOC_Os01g32720;LOC_Os01g32730;LOC_Os01g32740;Oryza_sativa_newGene_766;LOC_Os01g32750;LOC_Os01g32760;LOC_Os01g32770;LOC_Os01g32780;LOC_Os01g32790;LOC_Os01g32800;LOC_Os01g32810;LOC_Os01g32830;LOC_Os01g32840…
MSTRG.1620.1	LOC_Os01g32670;LOC_Os01g32680;LOC_Os01g32700;LOC_Os01g32710;LOC_Os01g32720;LOC_Os01g32730;LOC_Os01g32740;Oryza_sativa_newGene_766;LOC_Os01g32750;LOC_Os01g32760;LOC_Os01g32770;LOC_Os01g32780;LOC_Os01g32790;LOC_Os01g32800;LOC_Os01g32810;LOC_Os01g32830;LOC_Os01g32840;LOC_Os01g32849;LOC_Os01g32860;LOC_Os01g32864;LOC_Os01g32870;LOC_Os01g32880;LOC_Os01g32890;LOC_Os01g32900;LOC_Os01g32910;LOC_Os01g32920…	LOC_Os08g40600;LOC_Os07g41960
MSTRG.1667.3	LOC_Os01g33670;LOC_Os01g33684;Oryza_sativa_newGene_822;LOC_Os01g33700;LOC_Os01g33710;LOC_Os01g33720;LOC_Os01g33740;LOC_Os01g33750;LOC_Os01g33760;LOC_Os01g33762;LOC_Os01g33764;LOC_Os01g33770;LOC_Os01g33784;LOC_Os01g33800;LOC_Os01g33810;LOC_Os01g33820;LOC_Os01g33830;LOC_Os01g33840;LOC_Os01g33869;LOC_Os01g33900;LOC_Os01g33910;LOC_Os01g33920;LOC_Os01g33930;LOC_Os01g33940;LOC_Os01g33950;LOC_Os01g33960…
MSTRG.1676.1	LOC_Os01g33840;LOC_Os01g33869;LOC_Os01g33900;LOC_Os01g33910;LOC_Os01g33920;LOC_Os01g33930;LOC_Os01g33940;LOC_Os01g33950;LOC_Os01g33960;LOC_Os01g33970;LOC_Os01g33980;LOC_Os01g33990;LOC_Os01g34000;LOC_Os01g34010;LOC_Os01g34020;LOC_Os01g34030;LOC_Os01g34040;LOC_Os01g34050;LOC_Os01g34060;LOC_Os01g34080;LOC_Os01g34090;LOC_Os01g34100;LOC_Os01g34110;LOC_Os01g34120;LOC_Os01g34130;LOC_Os01g34140	LOC_Os01g34010;LOC_Os05g48930;LOC_Os05g38500;LOC_Os07g16364;LOC_Os05g08730;LOC_Os04g48070;LOC_Os03g61930;LOC_Os02g03940;LOC_Os12g07760;LOC_Os01g73310
MSTRG.1678.1	LOC_Os01g33900;LOC_Os01g33910;LOC_Os01g33920;LOC_Os01g33930;LOC_Os01g33940;LOC_Os01g33950;LOC_Os01g33960;LOC_Os01g33970;LOC_Os01g33980;LOC_Os01g33990;LOC_Os01g34000;LOC_Os01g34010;LOC_Os01g34020;LOC_Os01g34030;LOC_Os01g34040;LOC_Os01g34050;LOC_Os01g34060;LOC_Os01g34080;LOC_Os01g34090;LOC_Os01g34100;LOC_Os01g34110;LOC_Os01g34120;LOC_Os01g34130;LOC_Os01g34140;LOC_Os01g34180;LOC_Os01g34190
MSTRG.1688.1	LOC_Os01g34080;LOC_Os01g34090;LOC_Os01g34100;LOC_Os01g34110;LOC_Os01g34120;LOC_Os01g34130;LOC_Os01g34140;LOC_Os01g34180;LOC_Os01g34190;LOC_Os01g34200;LOC_Os01g34220;LOC_Os01g34230;LOC_Os01g34240;LOC_Os01g34250;LOC_Os01g34260;LOC_Os01g34270;LOC_Os01g34290;LOC_Os01g34300;LOC_Os01g34310;LOC_Os01g34320;LOC_Os01g34330;LOC_Os01g34350;LOC_Os01g34360;LOC_Os01g34374;LOC_Os01g34390	LOC_Os07g31920;LOC_Os05g43630;LOC_Os11g26070;LOC_Os10g19270;LOC_Os10g21430;LOC_Os08g21380;LOC_Os04g14470;LOC_Os05g23030;LOC_Os08g19600;LOC_Os02g21820;LOC_Os12g05450
MSTRG.1709.1	LOC_Os01g34700;LOC_Os01g34710;LOC_Os01g34720;LOC_Os01g34730;LOC_Os01g34740;LOC_Os01g34750;LOC_Os01g34760;LOC_Os01g34770;LOC_Os01g34780;LOC_Os01g34790;LOC_Os01g34800;LOC_Os01g34810;LOC_Os01g34820;LOC_Os01g34830;LOC_Os01g34840;LOC_Os01g34850;LOC_Os01g34860;LOC_Os01g34870;LOC_Os01g34880;LOC_Os01g34890;LOC_Os01g34900;LOC_Os01g34910;LOC_Os01g34920;LOC_Os01g34930;Oryza_sativa_newGene_878;LOC_Os01g34940…	LOC_Os04g11770;LOC_Os03g53560;LOC_Os09g23100;LOC_Os09g02760;LOC_Os08g35170;LOC_Os08g08350;LOC_Os07g32180;LOC_Os07g13610;LOC_Os07g03720;LOC_Os07g03670;LOC_Os05g51010;LOC_Os05g49540;LOC_Os05g47740;LOC_Os05g37070;LOC_Os05g04730;LOC_Os05g01130;LOC_Os04g34070;LOC_Os04g18080;LOC_Os04g17020;LOC_Os03g54804;LOC_Os03g49910;LOC_Os03g41000;LOC_Os03g31134;LOC_Os02g52680;LOC_Os02g46060;LOC_Os02g40230;LOC_Os02g…
MSTRG.1723.4	LOC_Os01g34920;LOC_Os01g34930;Oryza_sativa_newGene_878;LOC_Os01g34940;LOC_Os01g34950;LOC_Os01g34960;LOC_Os01g34970;LOC_Os01g34980;LOC_Os01g34990;LOC_Os01g35000;Oryza_sativa_newGene_888;LOC_Os01g35030;LOC_Os01g35040;LOC_Os01g35050;LOC_Os01g35070;LOC_Os01g35080;LOC_Os01g35090;LOC_Os01g35100;LOC_Os01g35110;LOC_Os01g35120;LOC_Os01g35149;LOC_Os01g35140;LOC_Os01g35160;LOC_Os01g35170;LOC_Os01g35184;LOC_…	LOC_Os01g35050;LOC_Os04g10380
MSTRG.1764.2	LOC_Os01g36030;LOC_Os01g36040;LOC_Os01g36050;LOC_Os01g36060;LOC_Os01g36064;LOC_Os01g36070;LOC_Os01g36080;LOC_Os01g36090;LOC_Os01g36100;LOC_Os01g36110;LOC_Os01g36120;LOC_Os01g36130;LOC_Os01g36140;LOC_Os01g36150;LOC_Os01g36170;LOC_Os01g36180;LOC_Os01g36200;LOC_Os01g36220;Oryza_sativa_newGene_937;LOC_Os01g36229;LOC_Os01g36240;LOC_Os01g36250;LOC_Os01g36260;LOC_Os01g36270;LOC_Os01g36280;LOC_Os01g36294	LOC_Os06g42690
MSTRG.1765.1	LOC_Os01g36040;LOC_Os01g36050;LOC_Os01g36060;LOC_Os01g36064;LOC_Os01g36070;LOC_Os01g36080;LOC_Os01g36090;LOC_Os01g36100;LOC_Os01g36110;LOC_Os01g36120;LOC_Os01g36130;LOC_Os01g36140;LOC_Os01g36150;LOC_Os01g36170;LOC_Os01g36180;LOC_Os01g36200;LOC_Os01g36220;Oryza_sativa_newGene_937;LOC_Os01g36229;LOC_Os01g36240;LOC_Os01g36250;LOC_Os01g36260;LOC_Os01g36270;LOC_Os01g36280;LOC_Os01g36294
MSTRG.1773.1	LOC_Os01g36260;LOC_Os01g36270;LOC_Os01g36280;LOC_Os01g36294;LOC_Os01g36310;LOC_Os01g36320;LOC_Os01g36330;LOC_Os01g36340;LOC_Os01g36350;LOC_Os01g36360;LOC_Os01g36370;LOC_Os01g36380;LOC_Os01g36390;Oryza_sativa_newGene_944;LOC_Os01g36400;LOC_Os01g36410;LOC_Os01g36420;LOC_Os01g36430;LOC_Os01g36440;LOC_Os01g36450;LOC_Os01g36460;LOC_Os01g36470;LOC_Os01g36480;LOC_Os01g36490;LOC_Os01g36500;LOC_Os01g36510…	LOC_Os08g08520;LOC_Os07g28180;LOC_Os02g51404
MSTRG.1773.2	LOC_Os01g36260;LOC_Os01g36270;LOC_Os01g36280;LOC_Os01g36294;LOC_Os01g36310;LOC_Os01g36320;LOC_Os01g36330;LOC_Os01g36340;LOC_Os01g36350;LOC_Os01g36360;LOC_Os01g36370;LOC_Os01g36380;LOC_Os01g36390;Oryza_sativa_newGene_944;LOC_Os01g36400;LOC_Os01g36410;LOC_Os01g36420;LOC_Os01g36430;LOC_Os01g36440;LOC_Os01g36450;LOC_Os01g36460;LOC_Os01g36470;LOC_Os01g36480;LOC_Os01g36490;LOC_Os01g36500;LOC_Os01g36510…	LOC_Os08g08520;LOC_Os07g28180;LOC_Os02g51404
MSTRG.1773.3	LOC_Os01g36260;LOC_Os01g36270;LOC_Os01g36280;LOC_Os01g36294;LOC_Os01g36310;LOC_Os01g36320;LOC_Os01g36330;LOC_Os01g36340;LOC_Os01g36350;LOC_Os01g36360;LOC_Os01g36370;LOC_Os01g36380;LOC_Os01g36390;Oryza_sativa_newGene_944;LOC_Os01g36400;LOC_Os01g36410;LOC_Os01g36420;LOC_Os01g36430;LOC_Os01g36440;LOC_Os01g36450;LOC_Os01g36460;LOC_Os01g36470;LOC_Os01g36480;LOC_Os01g36490;LOC_Os01g36500;LOC_Os01g36510…	LOC_Os08g08520;LOC_Os07g28180
MSTRG.1773.4	LOC_Os01g36260;LOC_Os01g36270;LOC_Os01g36280;LOC_Os01g36294;LOC_Os01g36310;LOC_Os01g36320;LOC_Os01g36330;LOC_Os01g36340;LOC_Os01g36350;LOC_Os01g36360;LOC_Os01g36370;LOC_Os01g36380;LOC_Os01g36390;Oryza_sativa_newGene_944;LOC_Os01g36400;LOC_Os01g36410;LOC_Os01g36420;LOC_Os01g36430;LOC_Os01g36440;LOC_Os01g36450;LOC_Os01g36460;LOC_Os01g36470;LOC_Os01g36480;LOC_Os01g36490;LOC_Os01g36500;LOC_Os01g36510…	LOC_Os08g08520;LOC_Os07g28180
MSTRG.1775.1	LOC_Os01g36294;LOC_Os01g36310;LOC_Os01g36320;LOC_Os01g36330;LOC_Os01g36340;LOC_Os01g36350;LOC_Os01g36360;LOC_Os01g36370;LOC_Os01g36380;LOC_Os01g36390;Oryza_sativa_newGene_944;LOC_Os01g36400;LOC_Os01g36410;LOC_Os01g36420;LOC_Os01g36430;LOC_Os01g36440;LOC_Os01g36450;LOC_Os01g36460;LOC_Os01g36470;LOC_Os01g36480;LOC_Os01g36490;LOC_Os01g36500;LOC_Os01g36510;LOC_Os01g36520;LOC_Os01g36530;LOC_Os01g36540…	LOC_Os08g29960;LOC_Os12g17580;LOC_Os11g19890;LOC_Os02g18600;LOC_Os11g19110;LOC_Os03g48364;LOC_Os06g35400;LOC_Os05g13700;LOC_Os06g27780;LOC_Os09g31250;LOC_Os02g32910;LOC_Os01g57790;LOC_Os09g03190;LOC_Os07g40050;LOC_Os10g07150;ChrUn.fgenesh.gene.85;LOC_Os07g26380;LOC_Os01g27040
MSTRG.1780.1	LOC_Os01g36400;LOC_Os01g36410;LOC_Os01g36420;LOC_Os01g36430;LOC_Os01g36440;LOC_Os01g36450;LOC_Os01g36460;LOC_Os01g36470;LOC_Os01g36480;LOC_Os01g36490;LOC_Os01g36500;LOC_Os01g36510;LOC_Os01g36520;LOC_Os01g36530;LOC_Os01g36540;LOC_Os01g36550;LOC_Os01g36560;LOC_Os01g36570;LOC_Os01g36580;LOC_Os01g36590;LOC_Os01g36600;LOC_Os01g36610;LOC_Os01g36620;LOC_Os01g36630;LOC_Os01g36640;Oryza_sativa_newGene_961…	LOC_Os01g36590;LOC_Os02g17714
MSTRG.1794.1	LOC_Os01g36600;LOC_Os01g36610;LOC_Os01g36620;LOC_Os01g36630;LOC_Os01g36640;Oryza_sativa_newGene_961;LOC_Os01g36660;LOC_Os01g36670;LOC_Os01g36680;LOC_Os01g36690;LOC_Os01g36700;LOC_Os01g36710;LOC_Os01g36720;LOC_Os01g36730;LOC_Os01g36740;LOC_Os01g36750;LOC_Os01g36760;LOC_Os01g36766;LOC_Os01g36772;LOC_Os01g36780;LOC_Os01g36790;LOC_Os01g36800;LOC_Os01g36810;LOC_Os01g36820;LOC_Os01g36830;LOC_Os01g36840…	LOC_Os05g08660;LOC_Os08g04080;LOC_Os11g12710;LOC_Os01g36750;LOC_Os08g21190;LOC_Os03g56040;LOC_Os10g09280;LOC_Os05g41350;LOC_Os11g31860;LOC_Os02g21980;LOC_Os07g18640;ChrSy.fgenesh.gene.53;LOC_Os01g36800;LOC_Os02g40470;LOC_Os07g20940;LOC_Os12g21980;LOC_Os09g06390;LOC_Os08g16960;LOC_Os07g22000;LOC_Os07g20720;LOC_Os05g13380;LOC_Os04g16459;LOC_Os03g33680;LOC_Os12g21540;LOC_Os12g21470;LOC_Os11g22310;LO…
MSTRG.1821.2	LOC_Os01g36970;LOC_Os01g36984;LOC_Os01g37000;LOC_Os01g37020;LOC_Os01g37030;LOC_Os01g37040;LOC_Os01g37050;LOC_Os01g37060;LOC_Os01g37070;LOC_Os01g37080;LOC_Os01g37090;LOC_Os01g37100;LOC_Os01g37110;LOC_Os01g37120;Oryza_sativa_newGene_1026;LOC_Os01g37130;LOC_Os01g37140;Oryza_sativa_newGene_1033;LOC_Os01g37160;LOC_Os01g37170;LOC_Os01g37180;LOC_Os01g37200;LOC_Os01g37210;LOC_Os01g37220;LOC_Os01g37230;LO…	LOC_Os05g12600
MSTRG.1821.3	LOC_Os01g36970;LOC_Os01g36984;LOC_Os01g37000;LOC_Os01g37020;LOC_Os01g37030;LOC_Os01g37040;LOC_Os01g37050;LOC_Os01g37060;LOC_Os01g37070;LOC_Os01g37080;LOC_Os01g37090;LOC_Os01g37100;LOC_Os01g37110;LOC_Os01g37120;Oryza_sativa_newGene_1026;LOC_Os01g37130;LOC_Os01g37140;Oryza_sativa_newGene_1033;LOC_Os01g37160;LOC_Os01g37170;LOC_Os01g37180;LOC_Os01g37200;LOC_Os01g37210;LOC_Os01g37220;LOC_Os01g37230;LO…	LOC_Os05g12600
MSTRG.1840.1	LOC_Os01g37410;LOC_Os01g37420;LOC_Os01g37430;LOC_Os01g37460;LOC_Os01g37470;LOC_Os01g37480;LOC_Os01g37490;LOC_Os01g37500;LOC_Os01g37510;LOC_Os01g37520;LOC_Os01g37530;LOC_Os01g37540;LOC_Os01g37550;LOC_Os01g37560;LOC_Os01g37570;LOC_Os01g37580;LOC_Os01g37590;LOC_Os01g37600;LOC_Os01g37610;LOC_Os01g37630;LOC_Os01g37650;LOC_Os01g37660;LOC_Os01g37670;LOC_Os01g37690;LOC_Os01g37700;LOC_Os01g37710	LOC_Os11g14160;LOC_Os07g22770;LOC_Os03g44000;LOC_Os02g39910;LOC_Os03g51690;LOC_Os09g23340;LOC_Os01g49370;LOC_Os01g49630;LOC_Os10g39710;LOC_Os05g49640;LOC_Os11g38160;LOC_Os03g58010
MSTRG.1877.2	LOC_Os01g38160;LOC_Os01g38170;LOC_Os01g38180;LOC_Os01g38190;LOC_Os01g38200;LOC_Os01g38229;LOC_Os01g38244;LOC_Os01g38260;LOC_Os01g38270;LOC_Os01g38280;LOC_Os01g38290;LOC_Os01g38300;LOC_Os01g38310;LOC_Os01g38320;LOC_Os01g38330;LOC_Os01g38340;LOC_Os01g38359;LOC_Os01g38380;LOC_Os01g38390;LOC_Os01g38400;LOC_Os01g38410;LOC_Os01g38420	LOC_Os08g29470;LOC_Os03g23060;LOC_Os05g22470;LOC_Os09g13170;LOC_Os05g22460;LOC_Os04g13890;LOC_Os06g32090;LOC_Os06g32040;LOC_Os09g09760;LOC_Os10g16920;LOC_Os08g14540;LOC_Os09g24060;LOC_Os01g36180;LOC_Os06g31420;LOC_Os04g13810;LOC_Os06g22210;LOC_Os08g29240;LOC_Os09g09200;LOC_Os04g38170;LOC_Os08g11940;LOC_Os04g17250;LOC_Os11g12200;LOC_Os10g06460;LOC_Os08g18990;LOC_Os04g22690;LOC_Os04g05380;LOC_Os04g…
MSTRG.1880.1	LOC_Os01g38180;LOC_Os01g38190;LOC_Os01g38200;LOC_Os01g38229;LOC_Os01g38244;LOC_Os01g38260;LOC_Os01g38270;LOC_Os01g38280;LOC_Os01g38290;LOC_Os01g38300;LOC_Os01g38310;LOC_Os01g38320;LOC_Os01g38330;LOC_Os01g38340;LOC_Os01g38359;LOC_Os01g38380;LOC_Os01g38390;LOC_Os01g38400
MSTRG.1880.2	LOC_Os01g38180;LOC_Os01g38190;LOC_Os01g38200;LOC_Os01g38229;LOC_Os01g38244;LOC_Os01g38260;LOC_Os01g38270;LOC_Os01g38280;LOC_Os01g38290;LOC_Os01g38300;LOC_Os01g38310;LOC_Os01g38320;LOC_Os01g38330;LOC_Os01g38340;LOC_Os01g38359;LOC_Os01g38380;LOC_Os01g38390;LOC_Os01g38400	LOC_Os03g01130;LOC_Os01g07500;LOC_Os08g29770;LOC_Os08g01640;LOC_Os07g09610;LOC_Os05g13810;LOC_Os04g48070;LOC_Os03g60130;LOC_Os02g33705;LOC_Os12g42250;LOC_Os12g36900;LOC_Os12g29550;LOC_Os12g08200;LOC_Os10g37180;LOC_Os01g64790;LOC_Os01g57030;LOC_Os09g27920;LOC_Os09g24600;LOC_Os09g15170;LOC_Os08g41380;LOC_Os08g31980;LOC_Os08g09660;LOC_Os07g42885;LOC_Os07g13834;LOC_Os07g10110;LOC_Os06g11600;LOC_Os05g…
MSTRG.1884.1	LOC_Os01g38229;LOC_Os01g38244;LOC_Os01g38260;LOC_Os01g38270;LOC_Os01g38280;LOC_Os01g38290;LOC_Os01g38300;LOC_Os01g38310;LOC_Os01g38320;LOC_Os01g38330;LOC_Os01g38340;LOC_Os01g38359;LOC_Os01g38380;LOC_Os01g38390;LOC_Os01g38400;LOC_Os01g38410;LOC_Os01g38420;LOC_Os01g38430;LOC_Os01g38440;LOC_Os01g38450;LOC_Os01g38460;LOC_Os01g38480;LOC_Os01g38490;LOC_Os01g38500;LOC_Os01g38510;LOC_Os01g38520;LOC_Os01g…	LOC_Os12g30930
MSTRG.1884.3	LOC_Os01g38229;LOC_Os01g38244;LOC_Os01g38260;LOC_Os01g38270;LOC_Os01g38280;LOC_Os01g38290;LOC_Os01g38300;LOC_Os01g38310;LOC_Os01g38320;LOC_Os01g38330;LOC_Os01g38340;LOC_Os01g38359;LOC_Os01g38380;LOC_Os01g38390;LOC_Os01g38400;LOC_Os01g38410;LOC_Os01g38420;LOC_Os01g38430;LOC_Os01g38440;LOC_Os01g38450;LOC_Os01g38460;LOC_Os01g38480;LOC_Os01g38490;LOC_Os01g38500;LOC_Os01g38510;LOC_Os01g38520;LOC_Os01g…	LOC_Os12g30930
MSTRG.1884.2	LOC_Os01g38229;LOC_Os01g38244;LOC_Os01g38260;LOC_Os01g38270;LOC_Os01g38280;LOC_Os01g38290;LOC_Os01g38300;LOC_Os01g38310;LOC_Os01g38320;LOC_Os01g38330;LOC_Os01g38340;LOC_Os01g38359;LOC_Os01g38380;LOC_Os01g38390;LOC_Os01g38400;LOC_Os01g38410;LOC_Os01g38420;LOC_Os01g38430;LOC_Os01g38440;LOC_Os01g38450;LOC_Os01g38460;LOC_Os01g38480;LOC_Os01g38490;LOC_Os01g38500;LOC_Os01g38510;LOC_Os01g38520;LOC_Os01g…	LOC_Os12g30930
MSTRG.1884.5	LOC_Os01g38229;LOC_Os01g38244;LOC_Os01g38260;LOC_Os01g38270;LOC_Os01g38280;LOC_Os01g38290;LOC_Os01g38300;LOC_Os01g38310;LOC_Os01g38320;LOC_Os01g38330;LOC_Os01g38340;LOC_Os01g38359;LOC_Os01g38380;LOC_Os01g38390;LOC_Os01g38400;LOC_Os01g38410;LOC_Os01g38420;LOC_Os01g38430;LOC_Os01g38440;LOC_Os01g38450;LOC_Os01g38460;LOC_Os01g38480;LOC_Os01g38490;LOC_Os01g38500;LOC_Os01g38510;LOC_Os01g38520;LOC_Os01g…	LOC_Os12g30930
MSTRG.1884.4	LOC_Os01g38229;LOC_Os01g38244;LOC_Os01g38260;LOC_Os01g38270;LOC_Os01g38280;LOC_Os01g38290;LOC_Os01g38300;LOC_Os01g38310;LOC_Os01g38320;LOC_Os01g38330;LOC_Os01g38340;LOC_Os01g38359;LOC_Os01g38380;LOC_Os01g38390;LOC_Os01g38400;LOC_Os01g38410;LOC_Os01g38420;LOC_Os01g38430;LOC_Os01g38440;LOC_Os01g38450;LOC_Os01g38460;LOC_Os01g38480;LOC_Os01g38490;LOC_Os01g38500;LOC_Os01g38510;LOC_Os01g38520
MSTRG.1884.6	LOC_Os01g38229;LOC_Os01g38244;LOC_Os01g38260;LOC_Os01g38270;LOC_Os01g38280;LOC_Os01g38290;LOC_Os01g38300;LOC_Os01g38310;LOC_Os01g38320;LOC_Os01g38330;LOC_Os01g38340;LOC_Os01g38359;LOC_Os01g38380;LOC_Os01g38390;LOC_Os01g38400;LOC_Os01g38410;LOC_Os01g38420;LOC_Os01g38430;LOC_Os01g38440;LOC_Os01g38450;LOC_Os01g38460;LOC_Os01g38480;LOC_Os01g38490;LOC_Os01g38500;LOC_Os01g38510;LOC_Os01g38520;LOC_Os01g…	LOC_Os12g30930
MSTRG.1884.7	LOC_Os01g38229;LOC_Os01g38244;LOC_Os01g38260;LOC_Os01g38270;LOC_Os01g38280;LOC_Os01g38290;LOC_Os01g38300;LOC_Os01g38310;LOC_Os01g38320;LOC_Os01g38330;LOC_Os01g38340;LOC_Os01g38359;LOC_Os01g38380;LOC_Os01g38390;LOC_Os01g38400;LOC_Os01g38410;LOC_Os01g38420;LOC_Os01g38430;LOC_Os01g38440;LOC_Os01g38450;LOC_Os01g38460;LOC_Os01g38480;LOC_Os01g38490;LOC_Os01g38500;LOC_Os01g38510;LOC_Os01g38520;LOC_Os01g…	LOC_Os12g30930
MSTRG.1884.8	LOC_Os01g38229;LOC_Os01g38244;LOC_Os01g38260;LOC_Os01g38270;LOC_Os01g38280;LOC_Os01g38290;LOC_Os01g38300;LOC_Os01g38310;LOC_Os01g38320;LOC_Os01g38330;LOC_Os01g38340;LOC_Os01g38359;LOC_Os01g38380;LOC_Os01g38390;LOC_Os01g38400;LOC_Os01g38410;LOC_Os01g38420;LOC_Os01g38430;LOC_Os01g38440;LOC_Os01g38450;LOC_Os01g38460;LOC_Os01g38480;LOC_Os01g38490;LOC_Os01g38500;LOC_Os01g38510;LOC_Os01g38520;LOC_Os01g…	LOC_Os12g30930
MSTRG.1892.1	LOC_Os01g38430;LOC_Os01g38440;LOC_Os01g38450;LOC_Os01g38460;LOC_Os01g38480;LOC_Os01g38490;LOC_Os01g38500;LOC_Os01g38510;LOC_Os01g38520;LOC_Os01g38530;LOC_Os01g38540;LOC_Os01g38550;LOC_Os01g38560;LOC_Os01g38570;LOC_Os01g38580;LOC_Os01g38590;LOC_Os01g38600;LOC_Os01g38610;LOC_Os01g38620;LOC_Os01g38640;LOC_Os01g38650;LOC_Os01g38660;LOC_Os01g38670;LOC_Os01g38680;LOC_Os01g38690;LOC_Os01g38700;LOC_Os01g…
MSTRG.1897.1	LOC_Os01g38560;LOC_Os01g38570;LOC_Os01g38580;LOC_Os01g38590;LOC_Os01g38600;LOC_Os01g38610;LOC_Os01g38620;LOC_Os01g38640;LOC_Os01g38650;LOC_Os01g38660;LOC_Os01g38670;LOC_Os01g38680;LOC_Os01g38690;LOC_Os01g38700;LOC_Os01g38710;LOC_Os01g38720;LOC_Os01g38730;LOC_Os01g38740;LOC_Os01g38750;LOC_Os01g38760;LOC_Os01g38780;LOC_Os01g38790;LOC_Os01g38800;LOC_Os01g38810;LOC_Os01g38820;LOC_Os01g38830;LOC_Os01g…	LOC_Os06g12990;LOC_Os09g07294;LOC_Os06g43680;LOC_Os04g53510
MSTRG.1916.1	LOC_Os01g38950;LOC_Os01g38960;Oryza_sativa_newGene_1161;LOC_Os01g38970;LOC_Os01g38980;LOC_Os01g38990;LOC_Os01g39000;LOC_Os01g39010;LOC_Os01g39020;LOC_Os01g39030;LOC_Os01g39040;LOC_Os01g39050;LOC_Os01g39060;LOC_Os01g39070;LOC_Os01g39080;LOC_Os01g39090;LOC_Os01g39100;LOC_Os01g39110;LOC_Os01g39120;LOC_Os01g39134;LOC_Os01g39136;LOC_Os01g39150;LOC_Os01g39160;LOC_Os01g39170;LOC_Os01g39180;LOC_Os01g3919…
MSTRG.1916.2	LOC_Os01g38960;Oryza_sativa_newGene_1161;LOC_Os01g38970;LOC_Os01g38980;LOC_Os01g38990;LOC_Os01g39000;LOC_Os01g39010;LOC_Os01g39020;LOC_Os01g39030;LOC_Os01g39040;LOC_Os01g39050;LOC_Os01g39060;LOC_Os01g39070;LOC_Os01g39080;LOC_Os01g39090;LOC_Os01g39100;LOC_Os01g39110;LOC_Os01g39120;LOC_Os01g39134;LOC_Os01g39136;LOC_Os01g39150;LOC_Os01g39160;LOC_Os01g39170;LOC_Os01g39180;LOC_Os01g39190;LOC_Os01g3920…
MSTRG.1926.1	LOC_Os01g39110;LOC_Os01g39120;LOC_Os01g39134;LOC_Os01g39136;LOC_Os01g39150;LOC_Os01g39160;LOC_Os01g39170;LOC_Os01g39180;LOC_Os01g39190;LOC_Os01g39200;LOC_Os01g39210;LOC_Os01g39220;LOC_Os01g39230;LOC_Os01g39250;LOC_Os01g39260;LOC_Os01g39270;LOC_Os01g39280;LOC_Os01g39290;LOC_Os01g39310;LOC_Os01g39320;LOC_Os01g39330;LOC_Os01g39340;LOC_Os01g39350;LOC_Os01g39360;LOC_Os01g39370;LOC_Os01g39380;Oryza_sat…	LOC_Os05g40285
MSTRG.1926.2	LOC_Os01g39110;LOC_Os01g39120;LOC_Os01g39134;LOC_Os01g39136;LOC_Os01g39150;LOC_Os01g39160;LOC_Os01g39170;LOC_Os01g39180;LOC_Os01g39190;LOC_Os01g39200;LOC_Os01g39210;LOC_Os01g39220;LOC_Os01g39230;LOC_Os01g39250;LOC_Os01g39260;LOC_Os01g39270;LOC_Os01g39280;LOC_Os01g39290;LOC_Os01g39310;LOC_Os01g39320;LOC_Os01g39330;LOC_Os01g39340;LOC_Os01g39350;LOC_Os01g39360;LOC_Os01g39370;LOC_Os01g39380;Oryza_sat…
MSTRG.1971.1	LOC_Os01g39790;LOC_Os01g39800;LOC_Os01g39810;LOC_Os01g39820;LOC_Os01g39830;LOC_Os01g39840;LOC_Os01g39850;Oryza_sativa_newGene_1239;LOC_Os01g39860;LOC_Os01g39870;LOC_Os01g39890;LOC_Os01g39910;LOC_Os01g39920;LOC_Os01g39930;LOC_Os01g39940;LOC_Os01g39950;LOC_Os01g39960;LOC_Os01g39970;LOC_Os01g39980;LOC_Os01g39990;LOC_Os01g40000;LOC_Os01g40010;LOC_Os01g40020;LOC_Os01g40030;LOC_Os01g40040;LOC_Os01g4005…	LOC_Os01g39970;LOC_Os09g20850;LOC_Os05g44300;LOC_Os03g07100;LOC_Os06g23870;LOC_Os05g37660;LOC_Os01g40640;LOC_Os06g47620;LOC_Os06g09230;LOC_Os05g40630;LOC_Os02g45054;LOC_Os02g41510;LOC_Os02g37400;LOC_Os12g34524;LOC_Os11g08520
MSTRG.1999.1	LOC_Os01g40450;LOC_Os01g40460;LOC_Os01g40470;LOC_Os01g40480;LOC_Os01g40499;LOC_Os01g40520;LOC_Os01g40530;LOC_Os01g40540;LOC_Os01g40550;LOC_Os01g40560;LOC_Os01g40570;LOC_Os01g40580;LOC_Os01g40590;LOC_Os01g40600;LOC_Os01g40610;Oryza_sativa_newGene_1275;LOC_Os01g40620;LOC_Os01g40630;Oryza_sativa_newGene_1278;LOC_Os01g40640;LOC_Os01g40650;LOC_Os01g40660;LOC_Os01g40670;LOC_Os01g40680;LOC_Os01g40690;LO…	LOC_Os10g12620;LOC_Os04g49210;LOC_Os09g30454;LOC_Os12g07210
MSTRG.2000.1	LOC_Os01g40460;LOC_Os01g40470;LOC_Os01g40480;LOC_Os01g40499;LOC_Os01g40520;LOC_Os01g40530;LOC_Os01g40540;LOC_Os01g40550;LOC_Os01g40560;LOC_Os01g40570;LOC_Os01g40580;LOC_Os01g40590;LOC_Os01g40600;LOC_Os01g40610;Oryza_sativa_newGene_1275;LOC_Os01g40620;LOC_Os01g40630;Oryza_sativa_newGene_1278;LOC_Os01g40640;LOC_Os01g40650;LOC_Os01g40660;LOC_Os01g40670;LOC_Os01g40680;LOC_Os01g40690;LOC_Os01g40700;LO…
MSTRG.2003.1	LOC_Os01g40470;LOC_Os01g40480;LOC_Os01g40499;LOC_Os01g40520;LOC_Os01g40530;LOC_Os01g40540;LOC_Os01g40550;LOC_Os01g40560;LOC_Os01g40570;LOC_Os01g40580;LOC_Os01g40590;LOC_Os01g40600;LOC_Os01g40610;Oryza_sativa_newGene_1275;LOC_Os01g40620;LOC_Os01g40630;Oryza_sativa_newGene_1278;LOC_Os01g40640;LOC_Os01g40650;LOC_Os01g40660;LOC_Os01g40670;LOC_Os01g40680;LOC_Os01g40690;LOC_Os01g40700;LOC_Os01g40710;LO…	LOC_Os04g34860
MSTRG.2015.2	LOC_Os01g40640;LOC_Os01g40650;LOC_Os01g40660;LOC_Os01g40670;LOC_Os01g40680;LOC_Os01g40690;LOC_Os01g40700;LOC_Os01g40710;LOC_Os01g40720;LOC_Os01g40730;LOC_Os01g40740;LOC_Os01g40750;LOC_Os01g40760;LOC_Os01g40770;LOC_Os01g40780;LOC_Os01g40790;LOC_Os01g40800;LOC_Os01g40810;Oryza_sativa_newGene_1293;LOC_Os01g40820;LOC_Os01g40830;LOC_Os01g40840;LOC_Os01g40860;LOC_Os01g40870;LOC_Os01g40880;LOC_Os01g4089…
MSTRG.2044.1	LOC_Os01g41190;LOC_Os01g41200;LOC_Os01g41210;LOC_Os01g41220;LOC_Os01g41230;LOC_Os01g41240;LOC_Os01g41250;LOC_Os01g41260;LOC_Os01g41270;LOC_Os01g41280;LOC_Os01g41290;LOC_Os01g41300;LOC_Os01g41310;LOC_Os01g41320;LOC_Os01g41330;LOC_Os01g41340;LOC_Os01g41350;LOC_Os01g41360;LOC_Os01g41370;LOC_Os01g41390;Oryza_sativa_newGene_1330;LOC_Os01g41400;LOC_Os01g41410;LOC_Os01g41420;LOC_Os01g41430;LOC_Os01g4144…
MSTRG.2050.1	LOC_Os01g41310;LOC_Os01g41320;LOC_Os01g41330;LOC_Os01g41340;LOC_Os01g41350;LOC_Os01g41360;LOC_Os01g41370;LOC_Os01g41390;Oryza_sativa_newGene_1330;LOC_Os01g41400;LOC_Os01g41410;LOC_Os01g41420;LOC_Os01g41430;LOC_Os01g41440;LOC_Os01g41450;LOC_Os01g41460;LOC_Os01g41470;LOC_Os01g41480;LOC_Os01g41490;LOC_Os01g41500;LOC_Os01g41510;LOC_Os01g41516;LOC_Os01g41522;LOC_Os01g41530;LOC_Os01g41540;LOC_Os01g4155…	LOC_Os07g04480;LOC_Os11g11694;LOC_Os12g04830;LOC_Os12g43165;LOC_Os06g26280;LOC_Os04g26370;LOC_Os05g15820;LOC_Os05g00996;LOC_Os12g31310;LOC_Os08g31100;LOC_Os08g23540;LOC_Os12g30260;LOC_Os06g32010;LOC_Os05g23389;LOC_Os05g20060;LOC_Os04g19990;LOC_Os02g30010;LOC_Os11g27860;LOC_Os08g12300;LOC_Os10g09529;LOC_Os12g22540;LOC_Os01g29060;LOC_Os02g18515;LOC_Os08g12620;LOC_Os05g25100;LOC_Os10g09500;LOC_Os08g…
MSTRG.2055.1	LOC_Os01g41400;LOC_Os01g41410;LOC_Os01g41420;LOC_Os01g41430;LOC_Os01g41440;LOC_Os01g41450;LOC_Os01g41460;LOC_Os01g41470;LOC_Os01g41480;LOC_Os01g41490;LOC_Os01g41500;LOC_Os01g41510;LOC_Os01g41516;LOC_Os01g41522;LOC_Os01g41530;LOC_Os01g41540;LOC_Os01g41550;LOC_Os01g41560;LOC_Os01g41565;Oryza_sativa_newGene_1340;LOC_Os01g41580;LOC_Os01g41590;LOC_Os01g41600;LOC_Os01g41610;LOC_Os01g41620;LOC_Os01g4163…	LOC_Os05g09310
MSTRG.2055.4	LOC_Os01g41400;LOC_Os01g41410;LOC_Os01g41420;LOC_Os01g41430;LOC_Os01g41440;LOC_Os01g41450;LOC_Os01g41460;LOC_Os01g41470;LOC_Os01g41480;LOC_Os01g41490;LOC_Os01g41500;LOC_Os01g41510;LOC_Os01g41516;LOC_Os01g41522;LOC_Os01g41530;LOC_Os01g41540;LOC_Os01g41550;LOC_Os01g41560;LOC_Os01g41565;Oryza_sativa_newGene_1340;LOC_Os01g41580;LOC_Os01g41590;LOC_Os01g41600;LOC_Os01g41610;LOC_Os01g41620;LOC_Os01g4163…	LOC_Os05g09310
MSTRG.2055.3	LOC_Os01g41400;LOC_Os01g41410;LOC_Os01g41420;LOC_Os01g41430;LOC_Os01g41440;LOC_Os01g41450;LOC_Os01g41460;LOC_Os01g41470;LOC_Os01g41480;LOC_Os01g41490;LOC_Os01g41500;LOC_Os01g41510;LOC_Os01g41516;LOC_Os01g41522;LOC_Os01g41530;LOC_Os01g41540;LOC_Os01g41550;LOC_Os01g41560;LOC_Os01g41565;Oryza_sativa_newGene_1340;LOC_Os01g41580;LOC_Os01g41590;LOC_Os01g41600;LOC_Os01g41610;LOC_Os01g41620;LOC_Os01g4163…	LOC_Os05g09310;LOC_Os01g01440
MSTRG.2055.2	LOC_Os01g41400;LOC_Os01g41410;LOC_Os01g41420;LOC_Os01g41430;LOC_Os01g41440;LOC_Os01g41450;LOC_Os01g41460;LOC_Os01g41470;LOC_Os01g41480;LOC_Os01g41490;LOC_Os01g41500;LOC_Os01g41510;LOC_Os01g41516;LOC_Os01g41522;LOC_Os01g41530;LOC_Os01g41540;LOC_Os01g41550;LOC_Os01g41560;LOC_Os01g41565;Oryza_sativa_newGene_1340;LOC_Os01g41580;LOC_Os01g41590;LOC_Os01g41600;LOC_Os01g41610;LOC_Os01g41620;LOC_Os01g4163…	LOC_Os05g09310
MSTRG.2055.5	LOC_Os01g41410;LOC_Os01g41420;LOC_Os01g41430;LOC_Os01g41440;LOC_Os01g41450;LOC_Os01g41460;LOC_Os01g41470;LOC_Os01g41480;LOC_Os01g41490;LOC_Os01g41500;LOC_Os01g41510;LOC_Os01g41516;LOC_Os01g41522;LOC_Os01g41530;LOC_Os01g41540;LOC_Os01g41550;LOC_Os01g41560;LOC_Os01g41565;Oryza_sativa_newGene_1340;LOC_Os01g41580;LOC_Os01g41590;LOC_Os01g41600;LOC_Os01g41610;LOC_Os01g41620;LOC_Os01g41630;LOC_Os01g4164…	LOC_Os05g09310;LOC_Os01g01440
MSTRG.2055.6	LOC_Os01g41410;LOC_Os01g41420;LOC_Os01g41430;LOC_Os01g41440;LOC_Os01g41450;LOC_Os01g41460;LOC_Os01g41470;LOC_Os01g41480;LOC_Os01g41490;LOC_Os01g41500;LOC_Os01g41510;LOC_Os01g41516;LOC_Os01g41522;LOC_Os01g41530;LOC_Os01g41540;LOC_Os01g41550;LOC_Os01g41560;LOC_Os01g41565;Oryza_sativa_newGene_1340;LOC_Os01g41580;LOC_Os01g41590;LOC_Os01g41600;LOC_Os01g41610;LOC_Os01g41620;LOC_Os01g41630;LOC_Os01g4164…	LOC_Os05g09310;LOC_Os01g01440
MSTRG.2055.7	LOC_Os01g41410;LOC_Os01g41420;LOC_Os01g41430;LOC_Os01g41440;LOC_Os01g41450;LOC_Os01g41460;LOC_Os01g41470;LOC_Os01g41480;LOC_Os01g41490;LOC_Os01g41500;LOC_Os01g41510;LOC_Os01g41516;LOC_Os01g41522;LOC_Os01g41530;LOC_Os01g41540;LOC_Os01g41550;LOC_Os01g41560;LOC_Os01g41565;Oryza_sativa_newGene_1340;LOC_Os01g41580;LOC_Os01g41590;LOC_Os01g41600;LOC_Os01g41610;LOC_Os01g41620;LOC_Os01g41630;LOC_Os01g4164…	LOC_Os05g09310
MSTRG.2055.8	LOC_Os01g41410;LOC_Os01g41420;LOC_Os01g41430;LOC_Os01g41440;LOC_Os01g41450;LOC_Os01g41460;LOC_Os01g41470;LOC_Os01g41480;LOC_Os01g41490;LOC_Os01g41500;LOC_Os01g41510;LOC_Os01g41516;LOC_Os01g41522;LOC_Os01g41530;LOC_Os01g41540;LOC_Os01g41550;LOC_Os01g41560;LOC_Os01g41565;Oryza_sativa_newGene_1340;LOC_Os01g41580;LOC_Os01g41590;LOC_Os01g41600;LOC_Os01g41610;LOC_Os01g41620;LOC_Os01g41630;LOC_Os01g4164…	LOC_Os05g09310;LOC_Os01g01440
MSTRG.2067.1	Oryza_sativa_newGene_1340;LOC_Os01g41580;LOC_Os01g41590;LOC_Os01g41600;LOC_Os01g41610;LOC_Os01g41620;LOC_Os01g41630;LOC_Os01g41640;LOC_Os01g41650;LOC_Os01g41660;LOC_Os01g41670;LOC_Os01g41680;LOC_Os01g41690;LOC_Os01g41700;LOC_Os01g41710;LOC_Os01g41720;LOC_Os01g41730;LOC_Os01g41740;LOC_Os01g41750;LOC_Os01g41760;LOC_Os01g41770;LOC_Os01g41780;LOC_Os01g41790;LOC_Os01g41800;LOC_Os01g41810;Oryza_sativa_…	LOC_Os01g41770
MSTRG.2071.3	LOC_Os01g41650;LOC_Os01g41660;LOC_Os01g41670;LOC_Os01g41680;LOC_Os01g41690;LOC_Os01g41700;LOC_Os01g41710;LOC_Os01g41720;LOC_Os01g41730;LOC_Os01g41740;LOC_Os01g41750;LOC_Os01g41760;LOC_Os01g41770;LOC_Os01g41780;LOC_Os01g41790;LOC_Os01g41800;LOC_Os01g41810;Oryza_sativa_newGene_1359;LOC_Os01g41820;LOC_Os01g41834;LOC_Os01g41850;LOC_Os01g41860;LOC_Os01g41870;LOC_Os01g41880;LOC_Os01g41890;LOC_Os01g4190…	LOC_Os05g45490
MSTRG.2088.8	LOC_Os01g41880;LOC_Os01g41890;LOC_Os01g41900;LOC_Os01g41910;LOC_Os01g41920;LOC_Os01g41930;LOC_Os01g41950;LOC_Os01g41960;LOC_Os01g41970;LOC_Os01g41980;LOC_Os01g41990;LOC_Os01g42000;LOC_Os01g42010;LOC_Os01g42020;LOC_Os01g42024;LOC_Os01g42030;LOC_Os01g42050;LOC_Os01g42040;LOC_Os01g42060;LOC_Os01g42070;LOC_Os01g42080;LOC_Os01g42090;LOC_Os01g42100;LOC_Os01g42110;LOC_Os01g42120;LOC_Os01g42130;LOC_Os01g…
MSTRG.2097.3	LOC_Os01g41960;LOC_Os01g41970;LOC_Os01g41980;LOC_Os01g41990;LOC_Os01g42000;LOC_Os01g42010;LOC_Os01g42020;LOC_Os01g42024;LOC_Os01g42030;LOC_Os01g42050;LOC_Os01g42040;LOC_Os01g42060;LOC_Os01g42070;LOC_Os01g42080;LOC_Os01g42090;LOC_Os01g42100;LOC_Os01g42110;LOC_Os01g42120;LOC_Os01g42130;LOC_Os01g42140;LOC_Os01g42150;LOC_Os01g42160;Oryza_sativa_newGene_1388;LOC_Os01g42170;LOC_Os01g42190;LOC_Os01g4220…
MSTRG.2099.1	LOC_Os01g41960;LOC_Os01g41970;LOC_Os01g41980;LOC_Os01g41990;LOC_Os01g42000;LOC_Os01g42010;LOC_Os01g42020;LOC_Os01g42024;LOC_Os01g42030;LOC_Os01g42050;LOC_Os01g42040;LOC_Os01g42060;LOC_Os01g42070;LOC_Os01g42080;LOC_Os01g42090;LOC_Os01g42100;LOC_Os01g42110;LOC_Os01g42120;LOC_Os01g42130;LOC_Os01g42140;LOC_Os01g42150;LOC_Os01g42160;Oryza_sativa_newGene_1388;LOC_Os01g42170;LOC_Os01g42190;LOC_Os01g4220…	LOC_Os01g42160;LOC_Os01g42150
MSTRG.2099.4	LOC_Os01g41960;LOC_Os01g41970;LOC_Os01g41980;LOC_Os01g41990;LOC_Os01g42000;LOC_Os01g42010;LOC_Os01g42020;LOC_Os01g42024;LOC_Os01g42030;LOC_Os01g42050;LOC_Os01g42040;LOC_Os01g42060;LOC_Os01g42070;LOC_Os01g42080;LOC_Os01g42090;LOC_Os01g42100;LOC_Os01g42110;LOC_Os01g42120;LOC_Os01g42130;LOC_Os01g42140;LOC_Os01g42150;LOC_Os01g42160;Oryza_sativa_newGene_1388;LOC_Os01g42170;LOC_Os01g42190;LOC_Os01g4220…	LOC_Os01g42160;LOC_Os01g42150
MSTRG.2099.2	LOC_Os01g41960;LOC_Os01g41970;LOC_Os01g41980;LOC_Os01g41990;LOC_Os01g42000;LOC_Os01g42010;LOC_Os01g42020;LOC_Os01g42024;LOC_Os01g42030;LOC_Os01g42050;LOC_Os01g42040;LOC_Os01g42060;LOC_Os01g42070;LOC_Os01g42080;LOC_Os01g42090;LOC_Os01g42100;LOC_Os01g42110;LOC_Os01g42120;LOC_Os01g42130;LOC_Os01g42140;LOC_Os01g42150;LOC_Os01g42160;Oryza_sativa_newGene_1388;LOC_Os01g42170;LOC_Os01g42190;LOC_Os01g4220…	LOC_Os01g42160;LOC_Os01g42150
MSTRG.2099.3	LOC_Os01g41960;LOC_Os01g41970;LOC_Os01g41980;LOC_Os01g41990;LOC_Os01g42000;LOC_Os01g42010;LOC_Os01g42020;LOC_Os01g42024;LOC_Os01g42030;LOC_Os01g42050;LOC_Os01g42040;LOC_Os01g42060;LOC_Os01g42070;LOC_Os01g42080;LOC_Os01g42090;LOC_Os01g42100;LOC_Os01g42110;LOC_Os01g42120;LOC_Os01g42130;LOC_Os01g42140;LOC_Os01g42150;LOC_Os01g42160;Oryza_sativa_newGene_1388;LOC_Os01g42170;LOC_Os01g42190;LOC_Os01g4220…	LOC_Os01g42160;LOC_Os01g42150
MSTRG.2099.5	LOC_Os01g41960;LOC_Os01g41970;LOC_Os01g41980;LOC_Os01g41990;LOC_Os01g42000;LOC_Os01g42010;LOC_Os01g42020;LOC_Os01g42024;LOC_Os01g42030;LOC_Os01g42050;LOC_Os01g42040;LOC_Os01g42060;LOC_Os01g42070;LOC_Os01g42080;LOC_Os01g42090;LOC_Os01g42100;LOC_Os01g42110;LOC_Os01g42120;LOC_Os01g42130;LOC_Os01g42140;LOC_Os01g42150;LOC_Os01g42160;Oryza_sativa_newGene_1388;LOC_Os01g42170;LOC_Os01g42190;LOC_Os01g4220…	LOC_Os01g42160;LOC_Os01g42150
MSTRG.2099.6	LOC_Os01g41960;LOC_Os01g41970;LOC_Os01g41980;LOC_Os01g41990;LOC_Os01g42000;LOC_Os01g42010;LOC_Os01g42020;LOC_Os01g42024;LOC_Os01g42030;LOC_Os01g42050;LOC_Os01g42040;LOC_Os01g42060;LOC_Os01g42070;LOC_Os01g42080;LOC_Os01g42090;LOC_Os01g42100;LOC_Os01g42110;LOC_Os01g42120;LOC_Os01g42130;LOC_Os01g42140;LOC_Os01g42150;LOC_Os01g42160;Oryza_sativa_newGene_1388;LOC_Os01g42170;LOC_Os01g42190;LOC_Os01g4220…	LOC_Os01g42160;LOC_Os01g42150
MSTRG.2099.7	LOC_Os01g41960;LOC_Os01g41970;LOC_Os01g41980;LOC_Os01g41990;LOC_Os01g42000;LOC_Os01g42010;LOC_Os01g42020;LOC_Os01g42024;LOC_Os01g42030;LOC_Os01g42050;LOC_Os01g42040;LOC_Os01g42060;LOC_Os01g42070;LOC_Os01g42080;LOC_Os01g42090;LOC_Os01g42100;LOC_Os01g42110;LOC_Os01g42120;LOC_Os01g42130;LOC_Os01g42140;LOC_Os01g42150;LOC_Os01g42160;Oryza_sativa_newGene_1388;LOC_Os01g42170;LOC_Os01g42190;LOC_Os01g4220…	LOC_Os01g42160;LOC_Os01g42150
MSTRG.2099.8	LOC_Os01g41960;LOC_Os01g41970;LOC_Os01g41980;LOC_Os01g41990;LOC_Os01g42000;LOC_Os01g42010;LOC_Os01g42020;LOC_Os01g42024;LOC_Os01g42030;LOC_Os01g42050;LOC_Os01g42040;LOC_Os01g42060;LOC_Os01g42070;LOC_Os01g42080;LOC_Os01g42090;LOC_Os01g42100;LOC_Os01g42110;LOC_Os01g42120;LOC_Os01g42130;LOC_Os01g42140;LOC_Os01g42150;LOC_Os01g42160;Oryza_sativa_newGene_1388;LOC_Os01g42170;LOC_Os01g42190;LOC_Os01g4220…	LOC_Os01g42160;LOC_Os01g42150
MSTRG.2182.1	LOC_Os01g43200;LOC_Os01g43210;LOC_Os01g43220;LOC_Os01g43230;Oryza_sativa_newGene_1489;LOC_Os01g43250;LOC_Os01g43260;LOC_Os01g43270;LOC_Os01g43274;LOC_Os01g43280;LOC_Os01g43290;LOC_Os01g43300;LOC_Os01g43310;LOC_Os01g43320;LOC_Os01g43330;LOC_Os01g43340;LOC_Os01g43350;LOC_Os01g43360;LOC_Os01g43370;LOC_Os01g43372;LOC_Os01g43380;LOC_Os01g43390;LOC_Os01g43400;LOC_Os01g43410;LOC_Os01g43420;LOC_Os01g4343…
MSTRG.2190.3	LOC_Os01g43280;LOC_Os01g43290;LOC_Os01g43300;LOC_Os01g43310;LOC_Os01g43320;LOC_Os01g43330;LOC_Os01g43340;LOC_Os01g43350;LOC_Os01g43360;LOC_Os01g43370;LOC_Os01g43372;LOC_Os01g43380;LOC_Os01g43390;LOC_Os01g43400;LOC_Os01g43410;LOC_Os01g43420;LOC_Os01g43430;LOC_Os01g43440;LOC_Os01g43450;LOC_Os01g43460;LOC_Os01g43470;LOC_Os01g43480;LOC_Os01g43490;LOC_Os01g43500;LOC_Os01g43510;LOC_Os01g43520;LOC_Os01g…	LOC_Os01g43400
MSTRG.2190.4	LOC_Os01g43280;LOC_Os01g43290;LOC_Os01g43300;LOC_Os01g43310;LOC_Os01g43320;LOC_Os01g43330;LOC_Os01g43340;LOC_Os01g43350;LOC_Os01g43360;LOC_Os01g43370;LOC_Os01g43372;LOC_Os01g43380;LOC_Os01g43390;LOC_Os01g43400;LOC_Os01g43410;LOC_Os01g43420;LOC_Os01g43430;LOC_Os01g43440;LOC_Os01g43450;LOC_Os01g43460;LOC_Os01g43470;LOC_Os01g43480;LOC_Os01g43490;LOC_Os01g43500;LOC_Os01g43510;LOC_Os01g43520;LOC_Os01g…
MSTRG.2199.1	LOC_Os01g43440;LOC_Os01g43450;LOC_Os01g43460;LOC_Os01g43470;LOC_Os01g43480;LOC_Os01g43490;LOC_Os01g43500;LOC_Os01g43510;LOC_Os01g43520;LOC_Os01g43530;LOC_Os01g43540;LOC_Os01g43550;LOC_Os01g43560;LOC_Os01g43570;LOC_Os01g43580;LOC_Os01g43590;LOC_Os01g43600;LOC_Os01g43610;LOC_Os01g43620;LOC_Os01g43630;Oryza_sativa_newGene_1535;LOC_Os01g43650;Oryza_sativa_newGene_1538;LOC_Os01g43660;LOC_Os01g43670;LO…	LOC_Os09g25880;LOC_Os07g42885;LOC_Os04g33960;LOC_Os01g16950
MSTRG.2199.3	LOC_Os01g43440;LOC_Os01g43450;LOC_Os01g43460;LOC_Os01g43470;LOC_Os01g43480;LOC_Os01g43490;LOC_Os01g43500;LOC_Os01g43510;LOC_Os01g43520;LOC_Os01g43530;LOC_Os01g43540;LOC_Os01g43550;LOC_Os01g43560;LOC_Os01g43570;LOC_Os01g43580;LOC_Os01g43590;LOC_Os01g43600;LOC_Os01g43610;LOC_Os01g43620;LOC_Os01g43630;Oryza_sativa_newGene_1535;LOC_Os01g43650;Oryza_sativa_newGene_1538;LOC_Os01g43660;LOC_Os01g43670;LO…	LOC_Os09g25880;LOC_Os04g33960;LOC_Os10g38386
MSTRG.2213.1	LOC_Os01g43560;LOC_Os01g43570;LOC_Os01g43580;LOC_Os01g43590;LOC_Os01g43600;LOC_Os01g43610;LOC_Os01g43620;LOC_Os01g43630;Oryza_sativa_newGene_1535;LOC_Os01g43650;Oryza_sativa_newGene_1538;LOC_Os01g43660;LOC_Os01g43670;LOC_Os01g43680;LOC_Os01g43690;LOC_Os01g43700;LOC_Os01g43710;LOC_Os01g43720;LOC_Os01g43740;LOC_Os01g43750;LOC_Os01g43760;LOC_Os01g43774;LOC_Os01g43790;LOC_Os01g43800;LOC_Os01g43820;LO…	LOC_Os05g49640
MSTRG.2221.1	LOC_Os01g43670;LOC_Os01g43680;LOC_Os01g43690;LOC_Os01g43700;LOC_Os01g43710;LOC_Os01g43720;LOC_Os01g43740;LOC_Os01g43750;LOC_Os01g43760;LOC_Os01g43774;LOC_Os01g43790;LOC_Os01g43800;LOC_Os01g43820;LOC_Os01g43830;LOC_Os01g43844;LOC_Os01g43851;LOC_Os01g43860;LOC_Os01g43870;LOC_Os01g43880;LOC_Os01g43890;LOC_Os01g43895;LOC_Os01g43910;LOC_Os01g43920;LOC_Os01g43930;LOC_Os01g43940;LOC_Os01g43950;LOC_Os01g…
MSTRG.2224.1	LOC_Os01g43700;LOC_Os01g43710;LOC_Os01g43720;LOC_Os01g43740;LOC_Os01g43750;LOC_Os01g43760;LOC_Os01g43774;LOC_Os01g43790;LOC_Os01g43800;LOC_Os01g43820;LOC_Os01g43830;LOC_Os01g43844;LOC_Os01g43851;LOC_Os01g43860;LOC_Os01g43870;LOC_Os01g43880;LOC_Os01g43890;LOC_Os01g43895;LOC_Os01g43910;LOC_Os01g43920;LOC_Os01g43930;LOC_Os01g43940;LOC_Os01g43950;LOC_Os01g43960;LOC_Os01g43970;LOC_Os01g43980;LOC_Os01g…	LOC_Os01g59190
MSTRG.2246.6	LOC_Os01g44130;LOC_Os01g44140;LOC_Os01g44150;LOC_Os01g44160;LOC_Os01g44170;LOC_Os01g44180;LOC_Os01g44190;LOC_Os01g44200;LOC_Os01g44210;LOC_Os01g44220;LOC_Os01g44230;LOC_Os01g44240;LOC_Os01g44250;LOC_Os01g44260;LOC_Os01g44270;Oryza_sativa_newGene_1591;Oryza_sativa_newGene_1596;Oryza_sativa_newGene_1597;Oryza_sativa_newGene_1598;LOC_Os01g44290;LOC_Os01g44310;LOC_Os01g44320;LOC_Os01g44330;LOC_Os01g4…
MSTRG.2246.10	LOC_Os01g44160;LOC_Os01g44170;LOC_Os01g44180;LOC_Os01g44190;LOC_Os01g44200;LOC_Os01g44210;LOC_Os01g44220;LOC_Os01g44230;LOC_Os01g44240;LOC_Os01g44250;LOC_Os01g44260;LOC_Os01g44270;Oryza_sativa_newGene_1591;Oryza_sativa_newGene_1596;Oryza_sativa_newGene_1597;Oryza_sativa_newGene_1598;LOC_Os01g44290;LOC_Os01g44310;LOC_Os01g44320;LOC_Os01g44330;LOC_Os01g44340;LOC_Os01g44350;LOC_Os01g44360;Oryza_sati…	LOC_Os01g44290;LOC_Os12g43200;LOC_Os09g37040;LOC_Os03g58250
MSTRG.2246.11	LOC_Os01g44160;LOC_Os01g44170;LOC_Os01g44180;LOC_Os01g44190;LOC_Os01g44200;LOC_Os01g44210;LOC_Os01g44220;LOC_Os01g44230;LOC_Os01g44240;LOC_Os01g44250;LOC_Os01g44260;LOC_Os01g44270;Oryza_sativa_newGene_1591;Oryza_sativa_newGene_1596;Oryza_sativa_newGene_1597;Oryza_sativa_newGene_1598;LOC_Os01g44290;LOC_Os01g44310;LOC_Os01g44320;LOC_Os01g44330;LOC_Os01g44340;LOC_Os01g44350;LOC_Os01g44360;Oryza_sati…	LOC_Os01g44290;LOC_Os12g43200
MSTRG.2247.1	LOC_Os01g44130;LOC_Os01g44140;LOC_Os01g44150;LOC_Os01g44160;LOC_Os01g44170;LOC_Os01g44180;LOC_Os01g44190;LOC_Os01g44200;LOC_Os01g44210;LOC_Os01g44220;LOC_Os01g44230;LOC_Os01g44240;LOC_Os01g44250;LOC_Os01g44260;LOC_Os01g44270;Oryza_sativa_newGene_1591;Oryza_sativa_newGene_1596;Oryza_sativa_newGene_1597;Oryza_sativa_newGene_1598;LOC_Os01g44290;LOC_Os01g44310;LOC_Os01g44320;LOC_Os01g44330;LOC_Os01g4…
MSTRG.2248.1	LOC_Os01g44130;LOC_Os01g44140;LOC_Os01g44150;LOC_Os01g44160;LOC_Os01g44170;LOC_Os01g44180;LOC_Os01g44190;LOC_Os01g44200;LOC_Os01g44210;LOC_Os01g44220;LOC_Os01g44230;LOC_Os01g44240;LOC_Os01g44250;LOC_Os01g44260;LOC_Os01g44270;Oryza_sativa_newGene_1591;Oryza_sativa_newGene_1596;Oryza_sativa_newGene_1597;Oryza_sativa_newGene_1598;LOC_Os01g44290;LOC_Os01g44310;LOC_Os01g44320;LOC_Os01g44330;LOC_Os01g4…	LOC_Os04g03310
MSTRG.2249.1	LOC_Os01g44130;LOC_Os01g44140;LOC_Os01g44150;LOC_Os01g44160;LOC_Os01g44170;LOC_Os01g44180;LOC_Os01g44190;LOC_Os01g44200;LOC_Os01g44210;LOC_Os01g44220;LOC_Os01g44230;LOC_Os01g44240;LOC_Os01g44250;LOC_Os01g44260;LOC_Os01g44270;Oryza_sativa_newGene_1591;Oryza_sativa_newGene_1596;Oryza_sativa_newGene_1597;Oryza_sativa_newGene_1598;LOC_Os01g44290;LOC_Os01g44310;LOC_Os01g44320;LOC_Os01g44330;LOC_Os01g4…
MSTRG.2250.1	LOC_Os01g44140;LOC_Os01g44150;LOC_Os01g44160;LOC_Os01g44170;LOC_Os01g44180;LOC_Os01g44190;LOC_Os01g44200;LOC_Os01g44210;LOC_Os01g44220;LOC_Os01g44230;LOC_Os01g44240;LOC_Os01g44250;LOC_Os01g44260;LOC_Os01g44270;Oryza_sativa_newGene_1591;Oryza_sativa_newGene_1596;Oryza_sativa_newGene_1597;Oryza_sativa_newGene_1598;LOC_Os01g44290;LOC_Os01g44310;LOC_Os01g44320;LOC_Os01g44330;LOC_Os01g44340;LOC_Os01g4…
MSTRG.2255.1	LOC_Os01g44210;LOC_Os01g44220;LOC_Os01g44230;LOC_Os01g44240;LOC_Os01g44250;LOC_Os01g44260;LOC_Os01g44270;Oryza_sativa_newGene_1591;Oryza_sativa_newGene_1596;Oryza_sativa_newGene_1597;Oryza_sativa_newGene_1598;LOC_Os01g44290;LOC_Os01g44310;LOC_Os01g44320;LOC_Os01g44330;LOC_Os01g44340;LOC_Os01g44350;LOC_Os01g44360;Oryza_sativa_newGene_1604;LOC_Os01g44370;LOC_Os01g44380;LOC_Os01g44390;LOC_Os01g44394…	LOC_Os01g44360
MSTRG.2280.1	LOC_Os01g44950;LOC_Os01g44960;LOC_Os01g44970;LOC_Os01g44980;LOC_Os01g44990;LOC_Os01g45000;LOC_Os01g45010;LOC_Os01g45020;LOC_Os01g45030;LOC_Os01g45040;LOC_Os01g45050;Oryza_sativa_newGene_1625;LOC_Os01g45060;LOC_Os01g45070;LOC_Os01g45080;LOC_Os01g45090;LOC_Os01g45100;LOC_Os01g45110;LOC_Os01g45120;LOC_Os01g45130;LOC_Os01g45140;LOC_Os01g45150;LOC_Os01g45160;LOC_Os01g45174;LOC_Os01g45190;LOC_Os01g4520…	LOC_Os01g45110;LOC_Os09g36080;LOC_Os08g43430;LOC_Os11g18730;LOC_Os09g26920
MSTRG.2299.2	LOC_Os01g45310;LOC_Os01g45320;LOC_Os01g45330;LOC_Os01g45340;LOC_Os01g45350;LOC_Os01g45360;LOC_Os01g45370;LOC_Os01g45380;LOC_Os01g45390;LOC_Os01g45400;LOC_Os01g45410;LOC_Os01g45420;LOC_Os01g45430;LOC_Os01g45439;LOC_Os01g45450;LOC_Os01g45460;LOC_Os01g45470;LOC_Os01g45480;LOC_Os01g45490;LOC_Os01g45500;Oryza_sativa_newGene_1662;LOC_Os01g45510;LOC_Os01g45520;LOC_Os01g45530;LOC_Os01g45540;LOC_Os01g4555…	LOC_Os04g59270;LOC_Os12g29320
MSTRG.2312.1	LOC_Os01g45710;LOC_Os01g45720;LOC_Os01g45730;LOC_Os01g45740;LOC_Os01g45750;LOC_Os01g45760;LOC_Os01g45770;LOC_Os01g45780;LOC_Os01g45790;LOC_Os01g45800;LOC_Os01g45810;LOC_Os01g45820;LOC_Os01g45830;LOC_Os01g45840;LOC_Os01g45850;LOC_Os01g45860;Oryza_sativa_newGene_1674;LOC_Os01g45870;LOC_Os01g45880;LOC_Os01g45900;LOC_Os01g45910;LOC_Os01g45914;LOC_Os01g45920;LOC_Os01g45940;LOC_Os01g45960;LOC_Os01g4597…	LOC_Os01g47570;LOC_Os06g35500;LOC_Os04g17220
MSTRG.2320.4	LOC_Os01g45800;LOC_Os01g45810;LOC_Os01g45820;LOC_Os01g45830;LOC_Os01g45840;LOC_Os01g45850;LOC_Os01g45860;Oryza_sativa_newGene_1674;LOC_Os01g45870;LOC_Os01g45880;LOC_Os01g45900;LOC_Os01g45910;LOC_Os01g45914;LOC_Os01g45920;LOC_Os01g45940;LOC_Os01g45960;LOC_Os01g45970;Oryza_sativa_newGene_1681;LOC_Os01g45990;LOC_Os01g46000;LOC_Os01g46010;LOC_Os01g46020;LOC_Os01g46030;LOC_Os01g46040;LOC_Os01g46050;LO…	LOC_Os03g44040;ChrUn.fgenesh.gene.38;LOC_Os02g27780;LOC_Os03g41339;LOC_Os06g10240;LOC_Os05g01002
MSTRG.2320.3	LOC_Os01g45800;LOC_Os01g45810;LOC_Os01g45820;LOC_Os01g45830;LOC_Os01g45840;LOC_Os01g45850;LOC_Os01g45860;Oryza_sativa_newGene_1674;LOC_Os01g45870;LOC_Os01g45880;LOC_Os01g45900;LOC_Os01g45910;LOC_Os01g45914;LOC_Os01g45920;LOC_Os01g45940;LOC_Os01g45960;LOC_Os01g45970;Oryza_sativa_newGene_1681;LOC_Os01g45990;LOC_Os01g46000;LOC_Os01g46010;LOC_Os01g46020;LOC_Os01g46030;LOC_Os01g46040;LOC_Os01g46050;LO…	LOC_Os03g44040;ChrUn.fgenesh.gene.38;LOC_Os02g27780;LOC_Os03g41339;LOC_Os06g10240;LOC_Os05g01002
MSTRG.2336.1	LOC_Os01g46100;LOC_Os01g46110;LOC_Os01g46120;LOC_Os01g46130;LOC_Os01g46140;LOC_Os01g46169;LOC_Os01g46200;LOC_Os01g46210;LOC_Os01g46220;LOC_Os01g46230;LOC_Os01g46240;LOC_Os01g46250;LOC_Os01g46260;Oryza_sativa_newGene_1693;LOC_Os01g46270;LOC_Os01g46280;LOC_Os01g46290;LOC_Os01g46300;LOC_Os01g46310;LOC_Os01g46320;LOC_Os01g46330;LOC_Os01g46340;LOC_Os01g46350;LOC_Os01g46360;LOC_Os01g46370;LOC_Os01g4638…	LOC_Os09g33900;LOC_Os03g25480;LOC_Os01g05810;LOC_Os07g32450;LOC_Os03g59650;LOC_Os03g11270;LOC_Os09g34110;LOC_Os04g38680;LOC_Os03g45220;LOC_Os03g22340;LOC_Os03g08330;LOC_Os11g13930;LOC_Os10g19880;LOC_Os01g68900;LOC_Os01g08510;LOC_Os01g03090;LOC_Os09g36440;LOC_Os09g20850;LOC_Os08g44210;LOC_Os08g37610;LOC_Os08g32910;LOC_Os08g02230;LOC_Os07g47700;LOC_Os07g37250;LOC_Os07g32510;LOC_Os07g31660;LOC_Os07g…
MSTRG.2343.1	LOC_Os01g46240;LOC_Os01g46250;LOC_Os01g46260;Oryza_sativa_newGene_1693;LOC_Os01g46270;LOC_Os01g46280;LOC_Os01g46290;LOC_Os01g46300;LOC_Os01g46310;LOC_Os01g46320;LOC_Os01g46330;LOC_Os01g46340;LOC_Os01g46350;LOC_Os01g46360;LOC_Os01g46370;LOC_Os01g46380;LOC_Os01g46390;LOC_Os01g46400;LOC_Os01g46410;LOC_Os01g46420;LOC_Os01g46430;LOC_Os01g46440;Oryza_sativa_newGene_1703;LOC_Os01g46450;LOC_Os01g46460;LO…	LOC_Os08g30634;LOC_Os08g23100;LOC_Os06g47350;LOC_Os05g35594;LOC_Os02g43120;LOC_Os12g03130;LOC_Os11g29710;LOC_Os01g05340;LOC_Os08g45000;LOC_Os08g42980;LOC_Os08g14440;LOC_Os08g01430;LOC_Os07g41660;LOC_Os07g17360;LOC_Os07g10120;LOC_Os07g10030;LOC_Os07g09010;LOC_Os06g47920;LOC_Os06g36910;LOC_Os05g42230;LOC_Os05g29740;LOC_Os04g38720;LOC_Os03g56670;LOC_Os03g55389;LOC_Os03g08470;LOC_Os02g53330;LOC_Os02g…
MSTRG.2346.1	LOC_Os01g46300;LOC_Os01g46310;LOC_Os01g46320;LOC_Os01g46330;LOC_Os01g46340;LOC_Os01g46350;LOC_Os01g46360;LOC_Os01g46370;LOC_Os01g46380;LOC_Os01g46390;LOC_Os01g46400;LOC_Os01g46410;LOC_Os01g46420;LOC_Os01g46430;LOC_Os01g46440;Oryza_sativa_newGene_1703;LOC_Os01g46450;LOC_Os01g46460;LOC_Os01g46470;LOC_Os01g46490;LOC_Os01g46500;LOC_Os01g46510;LOC_Os01g46530;LOC_Os01g46540;LOC_Os01g46554;LOC_Os01g4657…
MSTRG.2346.2	LOC_Os01g46300;LOC_Os01g46310;LOC_Os01g46320;LOC_Os01g46330;LOC_Os01g46340;LOC_Os01g46350;LOC_Os01g46360;LOC_Os01g46370;LOC_Os01g46380;LOC_Os01g46390;LOC_Os01g46400;LOC_Os01g46410;LOC_Os01g46420;LOC_Os01g46430;LOC_Os01g46440;Oryza_sativa_newGene_1703;LOC_Os01g46450;LOC_Os01g46460;LOC_Os01g46470;LOC_Os01g46490;LOC_Os01g46500;LOC_Os01g46510;LOC_Os01g46530;LOC_Os01g46540;LOC_Os01g46554;LOC_Os01g4657…
MSTRG.2366.1	LOC_Os01g46700;LOC_Os01g46710;LOC_Os01g46720;LOC_Os01g46730;LOC_Os01g46740;LOC_Os01g46750;LOC_Os01g46760;LOC_Os01g46770;LOC_Os01g46780;LOC_Os01g46790;LOC_Os01g46800;LOC_Os01g46810;Oryza_sativa_newGene_1734;LOC_Os01g46820;LOC_Os01g46830;LOC_Os01g46840;LOC_Os01g46850;LOC_Os01g46860;LOC_Os01g46870;LOC_Os01g46880;LOC_Os01g46890;LOC_Os01g46900;LOC_Os01g46910;LOC_Os01g46920;LOC_Os01g46926;LOC_Os01g4693…	LOC_Os09g27160;LOC_Os08g41830;LOC_Os03g56110;LOC_Os09g20220;LOC_Os04g50950;LOC_Os04g44180;LOC_Os04g34050;LOC_Os02g01900;LOC_Os02g01790;LOC_Os12g01190;LOC_Os11g32720;LOC_Os10g28710
MSTRG.2378.2	LOC_Os01g46880;LOC_Os01g46890;LOC_Os01g46900;LOC_Os01g46910;LOC_Os01g46920;LOC_Os01g46926;LOC_Os01g46932;LOC_Os01g46940;LOC_Os01g46950;LOC_Os01g46970;LOC_Os01g46980;LOC_Os01g46984;LOC_Os01g46990;LOC_Os01g47000;LOC_Os01g47020;LOC_Os01g47030;LOC_Os01g47040;LOC_Os01g47050;LOC_Os01g47070;LOC_Os01g47080;LOC_Os01g47090;LOC_Os01g47100;LOC_Os01g47110;LOC_Os01g47130;LOC_Os01g47140;LOC_Os01g47150;LOC_Os01g…
MSTRG.2389.1	LOC_Os01g47110;LOC_Os01g47130;LOC_Os01g47140;LOC_Os01g47150;LOC_Os01g47160;LOC_Os01g47170;LOC_Os01g47180;LOC_Os01g47190;LOC_Os01g47200;LOC_Os01g47220;LOC_Os01g47230;LOC_Os01g47210;LOC_Os01g47240;LOC_Os01g47250;LOC_Os01g47256;LOC_Os01g47262;LOC_Os01g47270;LOC_Os01g47280;LOC_Os01g47290;LOC_Os01g47300;LOC_Os01g47310;LOC_Os01g47330;LOC_Os01g47340;LOC_Os01g47350;LOC_Os01g47360;LOC_Os01g47370;LOC_Os01g…	LOC_Os02g27250;LOC_Os09g25390;LOC_Os06g38019
MSTRG.2406.1	LOC_Os01g47370;LOC_Os01g47380;LOC_Os01g47400;LOC_Os01g47410;LOC_Os01g47420;LOC_Os01g47430;LOC_Os01g47440;LOC_Os01g47450;LOC_Os01g47460;LOC_Os01g47470;LOC_Os01g47480;LOC_Os01g47490;LOC_Os01g47500;LOC_Os01g47510;LOC_Os01g47520;Oryza_sativa_newGene_1773;LOC_Os01g47530;LOC_Os01g47540;LOC_Os01g47550;LOC_Os01g47560;LOC_Os01g47570;LOC_Os01g47580;LOC_Os01g47600;LOC_Os01g47610;LOC_Os01g47620;LOC_Os01g4763…	LOC_Os08g16255;LOC_Os10g05695;LOC_Os05g24810;LOC_Os07g26595;LOC_Os08g06230;LOC_Os01g63930;LOC_Os02g01765;LOC_Os11g35040;LOC_Os08g29720;LOC_Os07g43140;LOC_Os07g42885;LOC_Os05g49840
MSTRG.2431.1	LOC_Os01g47650;LOC_Os01g47660;LOC_Os01g47670;LOC_Os01g47680;LOC_Os01g47690;LOC_Os01g47700;LOC_Os01g47710;LOC_Os01g47720;LOC_Os01g47730;LOC_Os01g47740;LOC_Os01g47745;LOC_Os01g47750;LOC_Os01g47760;LOC_Os01g47770;LOC_Os01g47780;LOC_Os01g47790;LOC_Os01g47800;LOC_Os01g47810;LOC_Os01g47820;LOC_Os01g47830;LOC_Os01g47840;LOC_Os01g47850;LOC_Os01g47860;LOC_Os01g47870;LOC_Os01g47880;LOC_Os01g47890;LOC_Os01g…
MSTRG.2437.1	LOC_Os01g47730;LOC_Os01g47740;LOC_Os01g47745;LOC_Os01g47750;LOC_Os01g47760;LOC_Os01g47770;LOC_Os01g47780;LOC_Os01g47790;LOC_Os01g47800;LOC_Os01g47810;LOC_Os01g47820;LOC_Os01g47830;LOC_Os01g47840;LOC_Os01g47850;LOC_Os01g47860;LOC_Os01g47870;LOC_Os01g47880;LOC_Os01g47890;LOC_Os01g47900;LOC_Os01g47910;LOC_Os01g47920;LOC_Os01g47930;LOC_Os01g47940;LOC_Os01g47950;LOC_Os01g47960;LOC_Os01g47970;LOC_Os01g…	LOC_Os08g19600;LOC_Os04g06360;LOC_Os05g33470;LOC_Os05g15070;LOC_Os10g16530;LOC_Os01g47880;LOC_Os01g47870;LOC_Os06g20730;LOC_Os05g33800;LOC_Os07g19580;LOC_Os03g35490;LOC_Os11g26400;LOC_Os12g04250;LOC_Os04g41720;LOC_Os03g44550;LOC_Os06g26140;LOC_Os04g45390;LOC_Os12g05450;LOC_Os10g14850;LOC_Os09g18480;LOC_Os12g27680;LOC_Os07g22140;LOC_Os06g22190;LOC_Os04g32360
MSTRG.2490.1	LOC_Os01g48480;LOC_Os01g48490;LOC_Os01g48500;LOC_Os01g48520;LOC_Os01g48525;LOC_Os01g48530;LOC_Os01g48540;LOC_Os01g48550;LOC_Os01g48560;LOC_Os01g48570;LOC_Os01g48580;LOC_Os01g48590;LOC_Os01g48600;LOC_Os01g48610;LOC_Os01g48620;LOC_Os01g48640;LOC_Os01g48650;LOC_Os01g48660;LOC_Os01g48670;LOC_Os01g48680;LOC_Os01g48690;LOC_Os01g48700;LOC_Os01g48710;Oryza_sativa_newGene_1918;LOC_Os01g48720;LOC_Os01g4874…	LOC_Os01g48650;LOC_Os07g28980;LOC_Os05g09330;LOC_Os05g09300;LOC_Os02g14740;LOC_Os01g33180;LOC_Os08g06000;LOC_Os06g41880;LOC_Os02g14650;LOC_Os04g21620;LOC_Os10g05470;LOC_Os11g29820
MSTRG.2497.1	LOC_Os01g48530;LOC_Os01g48540;LOC_Os01g48550;LOC_Os01g48560;LOC_Os01g48570;LOC_Os01g48580;LOC_Os01g48590;LOC_Os01g48600;LOC_Os01g48610;LOC_Os01g48620;LOC_Os01g48640;LOC_Os01g48650;LOC_Os01g48660;LOC_Os01g48670;LOC_Os01g48680;LOC_Os01g48690;LOC_Os01g48700;LOC_Os01g48710;Oryza_sativa_newGene_1918;LOC_Os01g48720;LOC_Os01g48740;LOC_Os01g48750;LOC_Os01g48760;LOC_Os01g48770;LOC_Os01g48780;LOC_Os01g4879…
MSTRG.2524.1	LOC_Os01g48940;LOC_Os01g48950;LOC_Os01g48960;LOC_Os01g48970;LOC_Os01g48980;LOC_Os01g48990;LOC_Os01g49000;LOC_Os01g49010;LOC_Os01g49020;LOC_Os01g49024;LOC_Os01g49026;LOC_Os01g49030;LOC_Os01g49050;LOC_Os01g49060;LOC_Os01g49065;LOC_Os01g49070;LOC_Os01g49080;LOC_Os01g49090;LOC_Os01g49110;LOC_Os01g49120;LOC_Os01g49130;LOC_Os01g49150;LOC_Os01g49154;LOC_Os01g49160;LOC_Os01g49180;LOC_Os01g49190;LOC_Os01g…	LOC_Os03g05200;LOC_Os08g32680;LOC_Os03g31986;LOC_Os11g41670;LOC_Os10g35960;LOC_Os01g27590;LOC_Os07g39210;LOC_Os02g48170
MSTRG.2554.2	LOC_Os01g49250;LOC_Os01g49260;LOC_Os01g49270;LOC_Os01g49280;LOC_Os01g49290;LOC_Os01g49300;LOC_Os01g49310;LOC_Os01g49320;LOC_Os01g49330;LOC_Os01g49340;LOC_Os01g49350;LOC_Os01g49360;LOC_Os01g49370;LOC_Os01g49380;LOC_Os01g49390;LOC_Os01g49400;LOC_Os01g49410;LOC_Os01g49420;LOC_Os01g49430;LOC_Os01g49440;LOC_Os01g49450;LOC_Os01g49460;LOC_Os01g49470;LOC_Os01g49480;LOC_Os01g49490;LOC_Os01g49500;LOC_Os01g…	LOC_Os01g46130;LOC_Os07g48680
MSTRG.2559.7	LOC_Os01g49390;LOC_Os01g49400;LOC_Os01g49410;LOC_Os01g49420;LOC_Os01g49430;LOC_Os01g49440;LOC_Os01g49450;LOC_Os01g49460;LOC_Os01g49470;LOC_Os01g49480;LOC_Os01g49490;LOC_Os01g49500;LOC_Os01g49510;LOC_Os01g49529;LOC_Os01g49550;LOC_Os01g49560;LOC_Os01g49570;LOC_Os01g49580;LOC_Os01g49600;LOC_Os01g49614;LOC_Os01g49630;LOC_Os01g49640;LOC_Os01g49650;LOC_Os01g49660;LOC_Os01g49670;LOC_Os01g49680;LOC_Os01g…	LOC_Os01g34770
MSTRG.2567.1	LOC_Os01g49490;LOC_Os01g49500;LOC_Os01g49510;LOC_Os01g49529;LOC_Os01g49550;LOC_Os01g49560;LOC_Os01g49570;LOC_Os01g49580;LOC_Os01g49600;LOC_Os01g49614;LOC_Os01g49630;LOC_Os01g49640;LOC_Os01g49650;LOC_Os01g49660;LOC_Os01g49670;LOC_Os01g49680;LOC_Os01g49690;LOC_Os01g49710;LOC_Os01g49720;LOC_Os01g49730;LOC_Os01g49740;LOC_Os01g49750;LOC_Os01g49760;LOC_Os01g49770;LOC_Os01g49780;LOC_Os01g49790;LOC_Os01g…	LOC_Os01g49710;LOC_Os01g49720;LOC_Os10g38730;LOC_Os10g38700;LOC_Os10g22070;LOC_Os05g33940;LOC_Os10g38710;LOC_Os01g37750;LOC_Os10g38470;LOC_Os07g49080;LOC_Os10g38580;LOC_Os03g44170;LOC_Os11g24620;LOC_Os10g38670;LOC_Os09g32040;LOC_Os05g39800;LOC_Os04g01674;LOC_Os02g54570;LOC_Os02g28300;LOC_Os12g16080;LOC_Os11g38620;LOC_Os10g38660;LOC_Os01g72270;LOC_Os09g36080;LOC_Os09g31060;LOC_Os08g40870;LOC_Os08g…
MSTRG.2575.1	LOC_Os01g49560;LOC_Os01g49570;LOC_Os01g49580;LOC_Os01g49600;LOC_Os01g49614;LOC_Os01g49630;LOC_Os01g49640;LOC_Os01g49650;LOC_Os01g49660;LOC_Os01g49670;LOC_Os01g49680;LOC_Os01g49690;LOC_Os01g49710;LOC_Os01g49720;LOC_Os01g49730;LOC_Os01g49740;LOC_Os01g49750;LOC_Os01g49760;LOC_Os01g49770;LOC_Os01g49780;LOC_Os01g49790;LOC_Os01g49800;LOC_Os01g49810;LOC_Os01g49820;LOC_Os01g49830;LOC_Os01g49840;LOC_Os01g…	LOC_Os05g23590
MSTRG.2597.19	LOC_Os01g49950;LOC_Os01g49960;LOC_Os01g49970;LOC_Os01g49980;LOC_Os01g49990;LOC_Os01g50000;LOC_Os01g50010;LOC_Os01g50020;LOC_Os01g50030;LOC_Os01g50032;LOC_Os01g50040;LOC_Os01g50050;LOC_Os01g50060;LOC_Os01g50070;LOC_Os01g50080;LOC_Os01g50090;LOC_Os01g50100;LOC_Os01g50110;LOC_Os01g50120;LOC_Os01g50140;Oryza_sativa_newGene_2057;LOC_Os01g50160;LOC_Os01g50170;LOC_Os01g50180;LOC_Os01g50190;LOC_Os01g5020…	LOC_Os12g43390
MSTRG.2609.1	LOC_Os01g50120;LOC_Os01g50140;Oryza_sativa_newGene_2057;LOC_Os01g50160;LOC_Os01g50170;LOC_Os01g50180;LOC_Os01g50190;LOC_Os01g50200;LOC_Os01g50220;LOC_Os01g50230;LOC_Os01g50240;LOC_Os01g50259;LOC_Os01g50280;LOC_Os01g50290;LOC_Os01g50300;LOC_Os01g50310;LOC_Os01g50320;LOC_Os01g50330;LOC_Os01g50340;LOC_Os01g50350;LOC_Os01g50360;LOC_Os01g50370;LOC_Os01g50380;LOC_Os01g50400;LOC_Os01g50410;LOC_Os01g5042…	LOC_Os11g28580;ChrSy.fgenesh.gene.22;LOC_Os09g22360;LOC_Os09g09680;LOC_Os09g01560;LOC_Os08g27320;LOC_Os08g27280;LOC_Os08g24990;LOC_Os08g24650;LOC_Os08g15570;LOC_Os08g10060;LOC_Os08g08770;LOC_Os07g10630;LOC_Os07g06274;LOC_Os06g48470;LOC_Os06g48430;LOC_Os06g35460;LOC_Os06g33280;LOC_Os06g14590;LOC_Os05g43990;LOC_Os05g43000;LOC_Os04g53280;LOC_Os04g16550;LOC_Os04g13030;LOC_Os04g10200;LOC_Os04g05670;LO…
MSTRG.2632.1	LOC_Os01g50690;LOC_Os01g50700;LOC_Os01g50710;LOC_Os01g50720;LOC_Os01g50730;LOC_Os01g50740;LOC_Os01g50750;LOC_Os01g50760;LOC_Os01g50770;LOC_Os01g50780;LOC_Os01g50790;LOC_Os01g50800;LOC_Os01g50810;LOC_Os01g50820;LOC_Os01g50830;LOC_Os01g50840;LOC_Os01g50849;Oryza_sativa_newGene_2091;LOC_Os01g50860;LOC_Os01g50870;LOC_Os01g50880;LOC_Os01g50890;LOC_Os01g50900;LOC_Os01g50910;LOC_Os01g50930;LOC_Os01g5093…	LOC_Os10g12610;LOC_Os09g11000;LOC_Os12g38200;LOC_Os07g29280
MSTRG.2632.2	LOC_Os01g50690;LOC_Os01g50700;LOC_Os01g50710;LOC_Os01g50720;LOC_Os01g50730;LOC_Os01g50740;LOC_Os01g50750;LOC_Os01g50760;LOC_Os01g50770;LOC_Os01g50780;LOC_Os01g50790;LOC_Os01g50800;LOC_Os01g50810;LOC_Os01g50820;LOC_Os01g50830;LOC_Os01g50840;LOC_Os01g50849;Oryza_sativa_newGene_2091;LOC_Os01g50860;LOC_Os01g50870;LOC_Os01g50880;LOC_Os01g50890;LOC_Os01g50900;LOC_Os01g50910;LOC_Os01g50930;LOC_Os01g5093…	LOC_Os08g38840;LOC_Os06g03990;LOC_Os01g69190;LOC_Os05g25974;LOC_Os03g39620;LOC_Os02g50940;LOC_Os02g43670;LOC_Os12g38200;LOC_Os08g41440;LOC_Os07g44560;LOC_Os07g29280;LOC_Os06g51240;LOC_Os06g24711;LOC_Os05g49640;LOC_Os05g49630;LOC_Os05g04120;LOC_Os04g44090;LOC_Os03g27850;LOC_Os02g46130;LOC_Os02g37440;LOC_Os12g24320;LOC_Os10g42800;LOC_Os01g72360;LOC_Os09g40000;LOC_Os09g37344;LOC_Os09g36240;LOC_Os09g…
MSTRG.2646.5	LOC_Os01g50860;LOC_Os01g50870;LOC_Os01g50880;LOC_Os01g50890;LOC_Os01g50900;LOC_Os01g50910;LOC_Os01g50930;LOC_Os01g50934;LOC_Os01g50940;LOC_Os01g50950;LOC_Os01g50960;LOC_Os01g50970;LOC_Os01g50980;LOC_Os01g50990;LOC_Os01g51000;LOC_Os01g51010;LOC_Os01g51020;LOC_Os01g51030;LOC_Os01g51040;LOC_Os01g51050;LOC_Os01g51060;LOC_Os01g51080;LOC_Os01g51090;LOC_Os01g51100;LOC_Os01g51110;LOC_Os01g51120;LOC_Os01g…	LOC_Os10g05695;LOC_Os06g46995
MSTRG.2689.1	LOC_Os01g51550;LOC_Os01g51560;LOC_Os01g51570;LOC_Os01g51580;LOC_Os01g51590;LOC_Os01g51610;LOC_Os01g51620;LOC_Os01g51630;LOC_Os01g51632;LOC_Os01g51634;LOC_Os01g51640;LOC_Os01g51650;LOC_Os01g51660;LOC_Os01g51670;Oryza_sativa_newGene_2166;LOC_Os01g51680;LOC_Os01g51690;LOC_Os01g51700;LOC_Os01g51710;LOC_Os01g51720;LOC_Os01g51730;LOC_Os01g51735;LOC_Os01g51740;LOC_Os01g51754;LOC_Os01g51770;LOC_Os01g5178…	LOC_Os11g47610;LOC_Os03g31480;LOC_Os09g29270
MSTRG.2746.1	LOC_Os01g52400;LOC_Os01g52410;LOC_Os01g52420;LOC_Os01g52430;LOC_Os01g52440;LOC_Os01g52450;LOC_Os01g52460;Oryza_sativa_newGene_2243;LOC_Os01g52470;LOC_Os01g52480;LOC_Os01g52490;LOC_Os01g52500;LOC_Os01g52514;LOC_Os01g52530;LOC_Os01g52540;LOC_Os01g52550;Oryza_sativa_newGene_2254;LOC_Os01g52560;LOC_Os01g52570;LOC_Os01g52590;LOC_Os01g52594;LOC_Os01g52610;LOC_Os01g52630;Oryza_sativa_newGene_2275;LOC_Os…	LOC_Os06g50520;LOC_Os02g04540;LOC_Os01g16714;LOC_Os01g16220
MSTRG.2746.2	LOC_Os01g52400;LOC_Os01g52410;LOC_Os01g52420;LOC_Os01g52430;LOC_Os01g52440;LOC_Os01g52450;LOC_Os01g52460;Oryza_sativa_newGene_2243;LOC_Os01g52470;LOC_Os01g52480;LOC_Os01g52490;LOC_Os01g52500;LOC_Os01g52514;LOC_Os01g52530;LOC_Os01g52540;LOC_Os01g52550;Oryza_sativa_newGene_2254;LOC_Os01g52560;LOC_Os01g52570;LOC_Os01g52590;LOC_Os01g52594;LOC_Os01g52610;LOC_Os01g52630;Oryza_sativa_newGene_2275;LOC_Os…
MSTRG.2746.3	LOC_Os01g52400;LOC_Os01g52410;LOC_Os01g52420;LOC_Os01g52430;LOC_Os01g52440;LOC_Os01g52450;LOC_Os01g52460;Oryza_sativa_newGene_2243;LOC_Os01g52470;LOC_Os01g52480;LOC_Os01g52490;LOC_Os01g52500;LOC_Os01g52514;LOC_Os01g52530;LOC_Os01g52540;LOC_Os01g52550;Oryza_sativa_newGene_2254;LOC_Os01g52560;LOC_Os01g52570;LOC_Os01g52590;LOC_Os01g52594;LOC_Os01g52610;LOC_Os01g52630;Oryza_sativa_newGene_2275;LOC_Os…
MSTRG.2751.1	LOC_Os01g52470;LOC_Os01g52480;LOC_Os01g52490;LOC_Os01g52500;LOC_Os01g52514;LOC_Os01g52530;LOC_Os01g52540;LOC_Os01g52550;Oryza_sativa_newGene_2254;LOC_Os01g52560;LOC_Os01g52570;LOC_Os01g52590;LOC_Os01g52594;LOC_Os01g52610;LOC_Os01g52630;Oryza_sativa_newGene_2275;LOC_Os01g52640;LOC_Os01g52650;LOC_Os01g52660;LOC_Os01g52670;LOC_Os01g52680;LOC_Os01g52690;LOC_Os01g52700;LOC_Os01g52710;LOC_Os01g52720;LO…	LOC_Os04g42120
MSTRG.2766.1	LOC_Os01g52560;LOC_Os01g52570;LOC_Os01g52590;LOC_Os01g52594;LOC_Os01g52610;LOC_Os01g52630;Oryza_sativa_newGene_2275;LOC_Os01g52640;LOC_Os01g52650;LOC_Os01g52660;LOC_Os01g52670;LOC_Os01g52680;LOC_Os01g52690;LOC_Os01g52700;LOC_Os01g52710;LOC_Os01g52720;LOC_Os01g52730;LOC_Os01g52740;LOC_Os01g52750;LOC_Os01g52760;Oryza_sativa_newGene_2299;LOC_Os01g52770;LOC_Os01g52780;LOC_Os01g52790;LOC_Os01g52800;Or…	LOC_Os11g16770;LOC_Os11g32510;LOC_Os03g24950;LOC_Os03g10260;LOC_Os11g37680;LOC_Os01g08710;LOC_Os08g40500;LOC_Os04g57500;LOC_Os11g44380;LOC_Os11g29290;LOC_Os08g42080;LOC_Os05g38350;LOC_Os04g43050;LOC_Os03g54130;LOC_Os02g43370;LOC_Os12g05970;LOC_Os11g41830;LOC_Os11g29910;LOC_Os11g11760;LOC_Os01g57324;LOC_Os01g57294;LOC_Os01g18584;LOC_Os09g38990;LOC_Os09g35970;LOC_Os08g05780;LOC_Os08g04890;LOC_Os07g…
MSTRG.2777.10	LOC_Os01g52690;LOC_Os01g52700;LOC_Os01g52710;LOC_Os01g52720;LOC_Os01g52730;LOC_Os01g52740;LOC_Os01g52750;LOC_Os01g52760;Oryza_sativa_newGene_2299;LOC_Os01g52770;LOC_Os01g52780;LOC_Os01g52790;LOC_Os01g52800;Oryza_sativa_newGene_2305;LOC_Os01g52810;LOC_Os01g52820;LOC_Os01g52830;LOC_Os01g52840;LOC_Os01g52851;Oryza_sativa_newGene_2308;LOC_Os01g52864;LOC_Os01g52880;LOC_Os01g52890;LOC_Os01g52900;LOC_Os…	LOC_Os04g36880;LOC_Os08g15180
MSTRG.2776.4	LOC_Os01g52690;LOC_Os01g52700;LOC_Os01g52710;LOC_Os01g52720;LOC_Os01g52730;LOC_Os01g52740;LOC_Os01g52750;LOC_Os01g52760;Oryza_sativa_newGene_2299;LOC_Os01g52770;LOC_Os01g52780;LOC_Os01g52790;LOC_Os01g52800;Oryza_sativa_newGene_2305;LOC_Os01g52810;LOC_Os01g52820;LOC_Os01g52830;LOC_Os01g52840;LOC_Os01g52851;Oryza_sativa_newGene_2308;LOC_Os01g52864;LOC_Os01g52880;LOC_Os01g52890;LOC_Os01g52900;LOC_Os…	LOC_Os01g42220
MSTRG.2776.6	LOC_Os01g52690;LOC_Os01g52700;LOC_Os01g52710;LOC_Os01g52720;LOC_Os01g52730;LOC_Os01g52740;LOC_Os01g52750;LOC_Os01g52760;Oryza_sativa_newGene_2299;LOC_Os01g52770;LOC_Os01g52780;LOC_Os01g52790;LOC_Os01g52800;Oryza_sativa_newGene_2305;LOC_Os01g52810;LOC_Os01g52820;LOC_Os01g52830;LOC_Os01g52840;LOC_Os01g52851;Oryza_sativa_newGene_2308;LOC_Os01g52864;LOC_Os01g52880;LOC_Os01g52890;LOC_Os01g52900;LOC_Os…	LOC_Os01g42220
MSTRG.2796.1	LOC_Os01g52970;LOC_Os01g52980;LOC_Os01g53000;LOC_Os01g53010;LOC_Os01g53020;LOC_Os01g53030;LOC_Os01g53040;LOC_Os01g53060;LOC_Os01g53070;LOC_Os01g53079;LOC_Os01g53090;LOC_Os01g53100;LOC_Os01g53130;LOC_Os01g53140;LOC_Os01g53150;LOC_Os01g53160;Oryza_sativa_newGene_2333;LOC_Os01g53170;LOC_Os01g53180;LOC_Os01g53190;LOC_Os01g53200;LOC_Os01g53210;LOC_Os01g53220;LOC_Os01g53230;LOC_Os01g53240;LOC_Os01g5325…
MSTRG.2797.1	LOC_Os01g52980;LOC_Os01g53000;LOC_Os01g53010;LOC_Os01g53020;LOC_Os01g53030;LOC_Os01g53040;LOC_Os01g53060;LOC_Os01g53070;LOC_Os01g53079;LOC_Os01g53090;LOC_Os01g53100;LOC_Os01g53130;LOC_Os01g53140;LOC_Os01g53150;LOC_Os01g53160;Oryza_sativa_newGene_2333;LOC_Os01g53170;LOC_Os01g53180;LOC_Os01g53190;LOC_Os01g53200;LOC_Os01g53210;LOC_Os01g53220;LOC_Os01g53230;LOC_Os01g53240;LOC_Os01g53250;LOC_Os01g5325…
MSTRG.2800.1	LOC_Os01g53040;LOC_Os01g53060;LOC_Os01g53070;LOC_Os01g53079;LOC_Os01g53090;LOC_Os01g53100;LOC_Os01g53130;LOC_Os01g53140;LOC_Os01g53150;LOC_Os01g53160;Oryza_sativa_newGene_2333;LOC_Os01g53170;LOC_Os01g53180;LOC_Os01g53190;LOC_Os01g53200;LOC_Os01g53210;LOC_Os01g53220;LOC_Os01g53230;LOC_Os01g53240;LOC_Os01g53250;LOC_Os01g53255;LOC_Os01g53260;LOC_Os01g53280;LOC_Os01g53294;LOC_Os01g53310;LOC_Os01g5332…	LOC_Os02g20500
MSTRG.2815.1	LOC_Os01g53170;LOC_Os01g53180;LOC_Os01g53190;LOC_Os01g53200;LOC_Os01g53210;LOC_Os01g53220;LOC_Os01g53230;LOC_Os01g53240;LOC_Os01g53250;LOC_Os01g53255;LOC_Os01g53260;LOC_Os01g53280;LOC_Os01g53294;LOC_Os01g53310;LOC_Os01g53320;LOC_Os01g53330;LOC_Os01g53340;Oryza_sativa_newGene_2363;LOC_Os01g53350;LOC_Os01g53360;LOC_Os01g53370;LOC_Os01g53380;LOC_Os01g53390;LOC_Os01g53420;LOC_Os01g53430;LOC_Os01g5344…	LOC_Os05g33960;LOC_Os11g38270
MSTRG.2834.1	LOC_Os01g53430;LOC_Os01g53440;LOC_Os01g53460;LOC_Os01g53450;LOC_Os01g53470;LOC_Os01g53480;Oryza_sativa_newGene_2371;LOC_Os01g53500;Oryza_sativa_newGene_2373;LOC_Os01g53520;LOC_Os01g53540;LOC_Os01g53550;LOC_Os01g53560;LOC_Os01g53570;LOC_Os01g53580;LOC_Os01g53590;LOC_Os01g53600;LOC_Os01g53610;LOC_Os01g53620;LOC_Os01g53630;LOC_Os01g53640;LOC_Os01g53650;LOC_Os01g53660;LOC_Os01g53670;LOC_Os01g53680;LO…
MSTRG.2840.1	LOC_Os01g53560;LOC_Os01g53570;LOC_Os01g53580;LOC_Os01g53590;LOC_Os01g53600;LOC_Os01g53610;LOC_Os01g53620;LOC_Os01g53630;LOC_Os01g53640;LOC_Os01g53650;LOC_Os01g53660;LOC_Os01g53670;LOC_Os01g53680;LOC_Os01g53690;Oryza_sativa_newGene_2392;LOC_Os01g53700;Oryza_sativa_newGene_2396;LOC_Os01g53710;LOC_Os01g53720;LOC_Os01g53730;LOC_Os01g53740;LOC_Os01g53750;LOC_Os01g53760;LOC_Os01g53770;LOC_Os01g53779;LO…	LOC_Os04g28300;LOC_Os02g54860;LOC_Os03g21279;LOC_Os07g39220;LOC_Os07g35979;LOC_Os02g35300;LOC_Os09g31454;LOC_Os08g09640;LOC_Os02g47890;LOC_Os02g43820;LOC_Os02g21050;LOC_Os12g44240;LOC_Os11g31640;LOC_Os11g14870;LOC_Os11g09220;LOC_Os11g09190;LOC_Os08g40830;LOC_Os08g18044;LOC_Os08g16940;LOC_Os08g08860;LOC_Os07g43360;LOC_Os07g11070;LOC_Os06g13170;LOC_Os06g08570;LOC_Os05g32670;LOC_Os05g04740;LOC_Os05g…
MSTRG.2858.1	LOC_Os01g53750;LOC_Os01g53760;LOC_Os01g53770;LOC_Os01g53779;LOC_Os01g53790;LOC_Os01g53800;LOC_Os01g53810;LOC_Os01g53820;LOC_Os01g53830;LOC_Os01g53840;LOC_Os01g53850;LOC_Os01g53860;LOC_Os01g53870;LOC_Os01g53880;LOC_Os01g53890;LOC_Os01g53900;LOC_Os01g53910;LOC_Os01g53920;LOC_Os01g53930;LOC_Os01g53940;LOC_Os01g53950;LOC_Os01g53960;LOC_Os01g53970;LOC_Os01g53980;LOC_Os01g53990;LOC_Os01g54000;LOC_Os01g…
MSTRG.2862.1	LOC_Os01g53810;LOC_Os01g53820;LOC_Os01g53830;LOC_Os01g53840;LOC_Os01g53850;LOC_Os01g53860;LOC_Os01g53870;LOC_Os01g53880;LOC_Os01g53890;LOC_Os01g53900;LOC_Os01g53910;LOC_Os01g53920;LOC_Os01g53930;LOC_Os01g53940;LOC_Os01g53950;LOC_Os01g53960;LOC_Os01g53970;LOC_Os01g53980;LOC_Os01g53990;LOC_Os01g54000;LOC_Os01g54010;LOC_Os01g54020;LOC_Os01g54030;LOC_Os01g54040;LOC_Os01g54050;LOC_Os01g54060;LOC_Os01g…	LOC_Os07g26410;LOC_Os09g07240;LOC_Os02g16320;LOC_Os11g23850;LOC_Os01g17130;ChrSy.fgenesh.gene.89;LOC_Os09g27460;LOC_Os12g29160;LOC_Os10g15079;LOC_Os05g24670;ChrUn.fgenesh.gene.71;ChrUn.fgenesh.gene.66;LOC_Os02g25920;LOC_Os12g29140;LOC_Os09g08840;LOC_Os08g45270;LOC_Os07g03640;LOC_Os06g31860;LOC_Os06g15959;LOC_Os02g23829;LOC_Os11g22850;LOC_Os10g28914;LOC_Os01g11200;LOC_Os08g43270;LOC_Os06g03430;LOC…
MSTRG.2864.4	LOC_Os01g53870;LOC_Os01g53880;LOC_Os01g53890;LOC_Os01g53900;LOC_Os01g53910;LOC_Os01g53920;LOC_Os01g53930;LOC_Os01g53940;LOC_Os01g53950;LOC_Os01g53960;LOC_Os01g53970;LOC_Os01g53980;LOC_Os01g53990;LOC_Os01g54000;LOC_Os01g54010;LOC_Os01g54020;LOC_Os01g54030;LOC_Os01g54040;LOC_Os01g54050;LOC_Os01g54060;LOC_Os01g54070;LOC_Os01g54080;LOC_Os01g54090;LOC_Os01g54100;LOC_Os01g54119;LOC_Os01g54140;LOC_Os01g…	LOC_Os10g41670;LOC_Os03g26510;LOC_Os02g16740
MSTRG.2889.1	LOC_Os01g54300;LOC_Os01g54310;LOC_Os01g54320;LOC_Os01g54330;LOC_Os01g54340;LOC_Os01g54350;LOC_Os01g54360;LOC_Os01g54370;LOC_Os01g54380;LOC_Os01g54390;LOC_Os01g54400;LOC_Os01g54410;LOC_Os01g54420;LOC_Os01g54424;LOC_Os01g54430;LOC_Os01g54440;LOC_Os01g54450;LOC_Os01g54460;LOC_Os01g54470;LOC_Os01g54480;LOC_Os01g54490;LOC_Os01g54510;LOC_Os01g54515;LOC_Os01g54520;LOC_Os01g54530;LOC_Os01g54540;LOC_Os01g…
MSTRG.2904.1	LOC_Os01g54570;LOC_Os01g54580;LOC_Os01g54590;LOC_Os01g54600;LOC_Os01g54610;LOC_Os01g54620;LOC_Os01g54630;LOC_Os01g54640;LOC_Os01g54650;LOC_Os01g54660;LOC_Os01g54670;LOC_Os01g54680;LOC_Os01g54690;LOC_Os01g54700;LOC_Os01g54714;LOC_Os01g54730;Oryza_sativa_newGene_2464;LOC_Os01g54740;LOC_Os01g54750;LOC_Os01g54760;LOC_Os01g54770;LOC_Os01g54784;LOC_Os01g54800;LOC_Os01g54810;LOC_Os01g54820;LOC_Os01g5483…
MSTRG.2906.1	LOC_Os01g54580;LOC_Os01g54590;LOC_Os01g54600;LOC_Os01g54610;LOC_Os01g54620;LOC_Os01g54630;LOC_Os01g54640;LOC_Os01g54650;LOC_Os01g54660;LOC_Os01g54670;LOC_Os01g54680;LOC_Os01g54690;LOC_Os01g54700;LOC_Os01g54714;LOC_Os01g54730;Oryza_sativa_newGene_2464;LOC_Os01g54740;LOC_Os01g54750;LOC_Os01g54760;LOC_Os01g54770;LOC_Os01g54784;LOC_Os01g54800;LOC_Os01g54810;LOC_Os01g54820;LOC_Os01g54830;LOC_Os01g5485…
MSTRG.2914.1	LOC_Os01g54680;LOC_Os01g54690;LOC_Os01g54700;LOC_Os01g54714;LOC_Os01g54730;Oryza_sativa_newGene_2464;LOC_Os01g54740;LOC_Os01g54750;LOC_Os01g54760;LOC_Os01g54770;LOC_Os01g54784;LOC_Os01g54800;LOC_Os01g54810;LOC_Os01g54820;LOC_Os01g54830;LOC_Os01g54850;LOC_Os01g54860;Oryza_sativa_newGene_2472;LOC_Os01g54870;LOC_Os01g54880;LOC_Os01g54890;LOC_Os01g54900;LOC_Os01g54910;LOC_Os01g54920;LOC_Os01g54930;LO…
MSTRG.2955.1	LOC_Os01g55370;LOC_Os01g55380;Oryza_sativa_newGene_2514;LOC_Os01g55390;LOC_Os01g55400;LOC_Os01g55410;LOC_Os01g55420;LOC_Os01g55430;LOC_Os01g55440;LOC_Os01g55450;LOC_Os01g55470;LOC_Os01g55480;LOC_Os01g55490;LOC_Os01g55500;LOC_Os01g55510;LOC_Os01g55520;Oryza_sativa_newGene_2527;LOC_Os01g55530;LOC_Os01g55540;LOC_Os01g55549;LOC_Os01g55560;LOC_Os01g55570;LOC_Os01g55580;LOC_Os01g55590;LOC_Os01g55600;LO…
MSTRG.3018.3	LOC_Os01g56220;LOC_Os01g56230;LOC_Os01g56235;LOC_Os01g56240;LOC_Os01g56250;LOC_Os01g56260;LOC_Os01g56270;LOC_Os01g56280;Oryza_sativa_newGene_2616;LOC_Os01g56290;LOC_Os01g56300;LOC_Os01g56310;LOC_Os01g56320;LOC_Os01g56330;LOC_Os01g56340;LOC_Os01g56350;LOC_Os01g56360;LOC_Os01g56370;Oryza_sativa_newGene_2638;LOC_Os01g56380;LOC_Os01g56390;LOC_Os01g56400;LOC_Os01g56410;LOC_Os01g56420;LOC_Os01g56430;LO…	LOC_Os01g56350
MSTRG.3045.1	LOC_Os01g56530;LOC_Os01g56540;LOC_Os01g56550;LOC_Os01g56560;LOC_Os01g56570;LOC_Os01g56580;LOC_Os01g56590;LOC_Os01g56600;LOC_Os01g56610;LOC_Os01g56620;LOC_Os01g56630;LOC_Os01g56640;LOC_Os01g56650;LOC_Os01g56660;LOC_Os01g56670;LOC_Os01g56680;LOC_Os01g56690;LOC_Os01g56700;LOC_Os01g56710;LOC_Os01g56720;LOC_Os01g56730;LOC_Os01g56740;LOC_Os01g56750;LOC_Os01g56764;LOC_Os01g56780;LOC_Os01g56790;LOC_Os01g…
MSTRG.3046.1	LOC_Os01g56540;LOC_Os01g56550;LOC_Os01g56560;LOC_Os01g56570;LOC_Os01g56580;LOC_Os01g56590;LOC_Os01g56600;LOC_Os01g56610;LOC_Os01g56620;LOC_Os01g56630;LOC_Os01g56640;LOC_Os01g56650;LOC_Os01g56660;LOC_Os01g56670;LOC_Os01g56680;LOC_Os01g56690;LOC_Os01g56700;LOC_Os01g56710;LOC_Os01g56720;LOC_Os01g56730;LOC_Os01g56740;LOC_Os01g56750;LOC_Os01g56764;LOC_Os01g56780;LOC_Os01g56790;LOC_Os01g56800;LOC_Os01g…
MSTRG.3071.1	LOC_Os01g56860;LOC_Os01g56870;LOC_Os01g56880;LOC_Os01g56890;LOC_Os01g56900;LOC_Os01g56910;LOC_Os01g56930;LOC_Os01g56940;LOC_Os01g56969;LOC_Os01g56960;LOC_Os01g56980;LOC_Os01g56990;LOC_Os01g57004;LOC_Os01g57020;LOC_Os01g57030;LOC_Os01g57040;LOC_Os01g57050;LOC_Os01g57066;LOC_Os01g57073;LOC_Os01g57082;LOC_Os01g57100;LOC_Os01g57110;LOC_Os01g57120;LOC_Os01g57130;LOC_Os01g57140;LOC_Os01g57150;LOC_Os01g…	LOC_Os01g57020;LOC_Os01g62200;LOC_Os01g31560;LOC_Os08g03270;LOC_Os11g39400;LOC_Os01g01430;LOC_Os06g35140;LOC_Os05g33840;LOC_Os05g25840;LOC_Os05g13870;LOC_Os05g10520;LOC_Os04g54180;LOC_Os04g45870;LOC_Os03g47190;LOC_Os12g01180;LOC_Os11g35080;LOC_Os10g40370;LOC_Os01g13870
MSTRG.3087.1	LOC_Os01g57220;LOC_Os01g57230;LOC_Os01g57240;LOC_Os01g57250;LOC_Os01g57260;LOC_Os01g57270;LOC_Os01g57280;LOC_Os01g57294;LOC_Os01g57310;LOC_Os01g57324;LOC_Os01g57350;LOC_Os01g57340;LOC_Os01g57360;LOC_Os01g57370;LOC_Os01g57380;LOC_Os01g57390;LOC_Os01g57400;LOC_Os01g57410;LOC_Os01g57420;LOC_Os01g57430;LOC_Os01g57440;LOC_Os01g57450;LOC_Os01g57460;LOC_Os01g57470;LOC_Os01g57480;LOC_Os01g57490;LOC_Os01g…	LOC_Os01g56720
MSTRG.3091.5	LOC_Os01g57270;LOC_Os01g57280;LOC_Os01g57294;LOC_Os01g57310;LOC_Os01g57324;LOC_Os01g57350;LOC_Os01g57340;LOC_Os01g57360;LOC_Os01g57370;LOC_Os01g57380;LOC_Os01g57390;LOC_Os01g57400;LOC_Os01g57410;LOC_Os01g57420;LOC_Os01g57430;LOC_Os01g57440;LOC_Os01g57450;LOC_Os01g57460;LOC_Os01g57470;LOC_Os01g57480;LOC_Os01g57490;LOC_Os01g57500;LOC_Os01g57510;LOC_Os01g57520;LOC_Os01g57530;LOC_Os01g57540;LOC_Os01g…	LOC_Os01g57440
MSTRG.3112.1	LOC_Os01g57700;LOC_Os01g57710;LOC_Os01g57720;LOC_Os01g57730;LOC_Os01g57735;LOC_Os01g57740;LOC_Os01g57750;LOC_Os01g57760;LOC_Os01g57770;LOC_Os01g57780;LOC_Os01g57790;LOC_Os01g57800;LOC_Os01g57810;LOC_Os01g57830;LOC_Os01g57840;LOC_Os01g57854;LOC_Os01g57870;LOC_Os01g57880;LOC_Os01g57890;LOC_Os01g57900;LOC_Os01g57910;LOC_Os01g57920;LOC_Os01g57930;LOC_Os01g57940;LOC_Os01g57942;LOC_Os01g57945;LOC_Os01g…	LOC_Os06g23274;LOC_Os12g37380
MSTRG.3118.2	LOC_Os01g57735;LOC_Os01g57740;LOC_Os01g57750;LOC_Os01g57760;LOC_Os01g57770;LOC_Os01g57780;LOC_Os01g57790;LOC_Os01g57800;LOC_Os01g57810;LOC_Os01g57830;LOC_Os01g57840;LOC_Os01g57854;LOC_Os01g57870;LOC_Os01g57880;LOC_Os01g57890;LOC_Os01g57900;LOC_Os01g57910;LOC_Os01g57920;LOC_Os01g57930;LOC_Os01g57940;LOC_Os01g57942;LOC_Os01g57945;LOC_Os01g57946;LOC_Os01g57954;LOC_Os01g57956;LOC_Os01g57958;LOC_Os01g…
MSTRG.3152.7	LOC_Os01g58049;Oryza_sativa_newGene_2751;LOC_Os01g58048;LOC_Os01g58070;LOC_Os01g58080;Oryza_sativa_newGene_2767;LOC_Os01g58100;LOC_Os01g58114;LOC_Os01g58130;LOC_Os01g58140;LOC_Os01g58150;LOC_Os01g58160;LOC_Os01g58170;LOC_Os01g58194;LOC_Os01g58220;LOC_Os01g58230;LOC_Os01g58240;Oryza_sativa_newGene_2789;LOC_Os01g58270;LOC_Os01g58280;LOC_Os01g58290;LOC_Os01g58300;LOC_Os01g58310;LOC_Os01g58320;LOC_Os…
MSTRG.3166.1	LOC_Os01g58270;LOC_Os01g58280;LOC_Os01g58290;LOC_Os01g58300;LOC_Os01g58310;LOC_Os01g58320;LOC_Os01g58330;LOC_Os01g58335;LOC_Os01g58340;LOC_Os01g58350;LOC_Os01g58370;LOC_Os01g58380;LOC_Os01g58390;LOC_Os01g58400;LOC_Os01g58410;LOC_Os01g58420;LOC_Os01g58430;LOC_Os01g58440;LOC_Os01g58444;LOC_Os01g58450;LOC_Os01g58459;LOC_Os01g58470;LOC_Os01g58480;LOC_Os01g58490;LOC_Os01g58500;LOC_Os01g58510;LOC_Os01g…
MSTRG.3180.4	LOC_Os01g58470;LOC_Os01g58480;LOC_Os01g58490;LOC_Os01g58500;LOC_Os01g58510;LOC_Os01g58520;LOC_Os01g58530;LOC_Os01g58540;LOC_Os01g58550;LOC_Os01g58560;LOC_Os01g58570;LOC_Os01g58580;LOC_Os01g58590;LOC_Os01g58600;LOC_Os01g58610;LOC_Os01g58620;LOC_Os01g58630;LOC_Os01g58640;LOC_Os01g58650;LOC_Os01g58660;LOC_Os01g58670;LOC_Os01g58680;LOC_Os01g58690;LOC_Os01g58700;LOC_Os01g58710;LOC_Os01g58720;LOC_Os01g…	LOC_Os12g08140;LOC_Os01g04540;LOC_Os06g14870;LOC_Os04g47630;LOC_Os01g11704
MSTRG.3200.1	LOC_Os01g58890;LOC_Os01g58910;LOC_Os01g58920;LOC_Os01g58930;LOC_Os01g58950;LOC_Os01g58960;LOC_Os01g58970;LOC_Os01g58980;LOC_Os01g58990;LOC_Os01g59000;LOC_Os01g59009;LOC_Os01g59020;LOC_Os01g59030;LOC_Os01g59040;Oryza_sativa_newGene_2866;LOC_Os01g59050;LOC_Os01g59060;LOC_Os01g59070;LOC_Os01g59080;LOC_Os01g59090;LOC_Os01g59100;LOC_Os01g59110;LOC_Os01g59120;LOC_Os01g59130;LOC_Os01g59140;LOC_Os01g5915…
MSTRG.3210.1	LOC_Os01g58930;LOC_Os01g58950;LOC_Os01g58960;LOC_Os01g58970;LOC_Os01g58980;LOC_Os01g58990;LOC_Os01g59000;LOC_Os01g59009;LOC_Os01g59020;LOC_Os01g59030;LOC_Os01g59040;Oryza_sativa_newGene_2866;LOC_Os01g59050;LOC_Os01g59060;LOC_Os01g59070;LOC_Os01g59080;LOC_Os01g59090;LOC_Os01g59100;LOC_Os01g59110;LOC_Os01g59120;LOC_Os01g59130;LOC_Os01g59140;LOC_Os01g59150;LOC_Os01g59160;LOC_Os01g59170;LOC_Os01g5918…	LOC_Os11g31220;LOC_Os11g03960
MSTRG.3213.1	LOC_Os01g58960;LOC_Os01g58970;LOC_Os01g58980;LOC_Os01g58990;LOC_Os01g59000;LOC_Os01g59009;LOC_Os01g59020;LOC_Os01g59030;LOC_Os01g59040;Oryza_sativa_newGene_2866;LOC_Os01g59050;LOC_Os01g59060;LOC_Os01g59070;LOC_Os01g59080;LOC_Os01g59090;LOC_Os01g59100;LOC_Os01g59110;LOC_Os01g59120;LOC_Os01g59130;LOC_Os01g59140;LOC_Os01g59150;LOC_Os01g59160;LOC_Os01g59170;LOC_Os01g59180;LOC_Os01g59190;LOC_Os01g5920…	LOC_Os01g59180;LOC_Os01g62800;LOC_Os11g08520;LOC_Os08g28670;LOC_Os06g08560;LOC_Os11g44230;LOC_Os09g24870;LOC_Os03g38790;LOC_Os12g33030;LOC_Os08g40160;LOC_Os08g25030;LOC_Os08g04810;LOC_Os06g24110;LOC_Os06g22400;LOC_Os06g15640;LOC_Os03g58170;LOC_Os03g46810;LOC_Os11g45820;LOC_Os11g28600;LOC_Os10g12740;LOC_Os01g03914
MSTRG.3216.3	LOC_Os01g59130;LOC_Os01g59140;LOC_Os01g59150;LOC_Os01g59160;LOC_Os01g59170;LOC_Os01g59180;LOC_Os01g59190;LOC_Os01g59200;LOC_Os01g59210;LOC_Os01g59220;LOC_Os01g59230;LOC_Os01g59240;LOC_Os01g59250;LOC_Os01g59260;LOC_Os01g59265;LOC_Os01g59280;LOC_Os01g59290;LOC_Os01g59300;LOC_Os01g59310;LOC_Os01g59320;LOC_Os01g59340;LOC_Os01g59350;LOC_Os01g59360;LOC_Os01g59370;LOC_Os01g59390;LOC_Os01g59400;LOC_Os01g…
MSTRG.3276.1	LOC_Os01g59890;LOC_Os01g59900;LOC_Os01g59910;LOC_Os01g59920;LOC_Os01g59930;LOC_Os01g59940;LOC_Os01g59950;LOC_Os01g59970;LOC_Os01g59980;LOC_Os01g59990;LOC_Os01g60000;LOC_Os01g60010;LOC_Os01g60020;LOC_Os01g60040;LOC_Os01g60050;LOC_Os01g60060;LOC_Os01g60070;LOC_Os01g60080;LOC_Os01g60090;LOC_Os01g60100;LOC_Os01g60110;LOC_Os01g60120;LOC_Os01g60130;LOC_Os01g60140;LOC_Os01g60150;LOC_Os01g60160;LOC_Os01g…	LOC_Os01g60060;LOC_Os03g55880
MSTRG.3282.1	LOC_Os01g59990;LOC_Os01g60000;LOC_Os01g60010;LOC_Os01g60020;LOC_Os01g60040;LOC_Os01g60050;LOC_Os01g60060;LOC_Os01g60070;LOC_Os01g60080;LOC_Os01g60090;LOC_Os01g60100;LOC_Os01g60110;LOC_Os01g60120;LOC_Os01g60130;LOC_Os01g60140;LOC_Os01g60150;LOC_Os01g60160;LOC_Os01g60170;LOC_Os01g60180;LOC_Os01g60190;LOC_Os01g60200;LOC_Os01g60210;LOC_Os01g60220;LOC_Os01g60230;LOC_Os01g60250;LOC_Os01g60260;LOC_Os01g…
MSTRG.3293.1	LOC_Os01g60120;LOC_Os01g60130;LOC_Os01g60140;LOC_Os01g60150;LOC_Os01g60160;LOC_Os01g60170;LOC_Os01g60180;LOC_Os01g60190;LOC_Os01g60200;LOC_Os01g60210;LOC_Os01g60220;LOC_Os01g60230;LOC_Os01g60250;LOC_Os01g60260;LOC_Os01g60270;LOC_Os01g60280;LOC_Os01g60290;LOC_Os01g60309;LOC_Os01g60330;LOC_Os01g60340;LOC_Os01g60350;LOC_Os01g60360;LOC_Os01g60389;LOC_Os01g60380;LOC_Os01g60400;LOC_Os01g60410;LOC_Os01g…	LOC_Os08g34800
MSTRG.3294.1	LOC_Os01g60130;LOC_Os01g60140;LOC_Os01g60150;LOC_Os01g60160;LOC_Os01g60170;LOC_Os01g60180;LOC_Os01g60190;LOC_Os01g60200;LOC_Os01g60210;LOC_Os01g60220;LOC_Os01g60230;LOC_Os01g60250;LOC_Os01g60260;LOC_Os01g60270;LOC_Os01g60280;LOC_Os01g60290;LOC_Os01g60309;LOC_Os01g60330;LOC_Os01g60340;LOC_Os01g60350;LOC_Os01g60360;LOC_Os01g60389;LOC_Os01g60380;LOC_Os01g60400;LOC_Os01g60410;LOC_Os01g60420;LOC_Os01g…
MSTRG.3323.1	LOC_Os01g60660;LOC_Os01g60670;LOC_Os01g60680;LOC_Os01g60690;LOC_Os01g60700;Oryza_sativa_newGene_2996;LOC_Os01g60710;LOC_Os01g60720;LOC_Os01g60730;LOC_Os01g60740;LOC_Os01g60750;LOC_Os01g60760;LOC_Os01g60770;LOC_Os01g60780;LOC_Os01g60790;LOC_Os01g60800;LOC_Os01g60810;LOC_Os01g60820;LOC_Os01g60830;LOC_Os01g60850;LOC_Os01g60860;LOC_Os01g60870;LOC_Os01g60880;LOC_Os01g60890;LOC_Os01g60900;LOC_Os01g6091…	LOC_Os08g02300;LOC_Os07g49210;LOC_Os07g47510;LOC_Os01g32090;LOC_Os04g35130;LOC_Os02g01790
MSTRG.3343.1	LOC_Os01g60910;LOC_Os01g60920;LOC_Os01g60930;LOC_Os01g60940;LOC_Os01g60960;LOC_Os01g60970;LOC_Os01g60980;LOC_Os01g60990;LOC_Os01g61000;LOC_Os01g61010;LOC_Os01g61020;LOC_Os01g61030;LOC_Os01g61044;LOC_Os01g61060;LOC_Os01g61070;LOC_Os01g61080;LOC_Os01g61090;LOC_Os01g61100;LOC_Os01g61110;LOC_Os01g61120;LOC_Os01g61130;LOC_Os01g61140;LOC_Os01g61150;LOC_Os01g61160;LOC_Os01g61170;LOC_Os01g61180;LOC_Os01g…	LOC_Os01g61060;LOC_Os12g08790;LOC_Os01g51410;LOC_Os01g13930
MSTRG.3386.4	LOC_Os01g61620;LOC_Os01g61630;LOC_Os01g61640;LOC_Os01g61650;LOC_Os01g61660;LOC_Os01g61670;LOC_Os01g61680;LOC_Os01g61690;LOC_Os01g61700;LOC_Os01g61710;LOC_Os01g61720;LOC_Os01g61730;LOC_Os01g61750;LOC_Os01g61760;LOC_Os01g61780;Oryza_sativa_newGene_3035;LOC_Os01g61800;LOC_Os01g61810;LOC_Os01g61814;LOC_Os01g61830;LOC_Os01g61840;LOC_Os01g61860;LOC_Os01g61870;LOC_Os01g61880;LOC_Os01g61890;LOC_Os01g6190…
MSTRG.3394.1	LOC_Os01g61760;LOC_Os01g61780;Oryza_sativa_newGene_3035;LOC_Os01g61800;LOC_Os01g61810;LOC_Os01g61814;LOC_Os01g61830;LOC_Os01g61840;LOC_Os01g61860;LOC_Os01g61870;LOC_Os01g61880;LOC_Os01g61890;LOC_Os01g61900;Oryza_sativa_newGene_3038;LOC_Os01g61910;LOC_Os01g61920;LOC_Os01g61930;LOC_Os01g61940;LOC_Os01g61950;LOC_Os01g61960;LOC_Os01g61970;LOC_Os01g61980;LOC_Os01g61990;LOC_Os01g62000;LOC_Os01g62010;LO…	LOC_Os10g39480;LOC_Os04g39380;LOC_Os12g29160
MSTRG.3396.3	LOC_Os01g61780;Oryza_sativa_newGene_3035;LOC_Os01g61800;LOC_Os01g61810;LOC_Os01g61814;LOC_Os01g61830;LOC_Os01g61840;LOC_Os01g61860;LOC_Os01g61870;LOC_Os01g61880;LOC_Os01g61890;LOC_Os01g61900;Oryza_sativa_newGene_3038;LOC_Os01g61910;LOC_Os01g61920;LOC_Os01g61930;LOC_Os01g61940;LOC_Os01g61950;LOC_Os01g61960;LOC_Os01g61970;LOC_Os01g61980;LOC_Os01g61990;LOC_Os01g62000;LOC_Os01g62010;LOC_Os01g62020;LO…
MSTRG.3411.2	LOC_Os01g61920;LOC_Os01g61930;LOC_Os01g61940;LOC_Os01g61950;LOC_Os01g61960;LOC_Os01g61970;LOC_Os01g61980;LOC_Os01g61990;LOC_Os01g62000;LOC_Os01g62010;LOC_Os01g62020;LOC_Os01g62030;Oryza_sativa_newGene_3040;LOC_Os01g62040;LOC_Os01g62050;LOC_Os01g62060;LOC_Os01g62070;LOC_Os01g62080;LOC_Os01g62090;LOC_Os01g62100;LOC_Os01g62110;Oryza_sativa_newGene_3041;Oryza_sativa_newGene_3042;LOC_Os01g62120;LOC_Os…
MSTRG.3414.2	LOC_Os01g61940;LOC_Os01g61950;LOC_Os01g61960;LOC_Os01g61970;LOC_Os01g61980;LOC_Os01g61990;LOC_Os01g62000;LOC_Os01g62010;LOC_Os01g62020;LOC_Os01g62030;Oryza_sativa_newGene_3040;LOC_Os01g62040;LOC_Os01g62050;LOC_Os01g62060;LOC_Os01g62070;LOC_Os01g62080;LOC_Os01g62090;LOC_Os01g62100;LOC_Os01g62110;Oryza_sativa_newGene_3041;Oryza_sativa_newGene_3042;LOC_Os01g62120;LOC_Os01g62130;LOC_Os01g62140;LOC_Os…
MSTRG.3414.3	LOC_Os01g61940;LOC_Os01g61950;LOC_Os01g61960;LOC_Os01g61970;LOC_Os01g61980;LOC_Os01g61990;LOC_Os01g62000;LOC_Os01g62010;LOC_Os01g62020;LOC_Os01g62030;Oryza_sativa_newGene_3040;LOC_Os01g62040;LOC_Os01g62050;LOC_Os01g62060;LOC_Os01g62070;LOC_Os01g62080;LOC_Os01g62090;LOC_Os01g62100;LOC_Os01g62110;Oryza_sativa_newGene_3041;Oryza_sativa_newGene_3042;LOC_Os01g62120;LOC_Os01g62130;LOC_Os01g62140;LOC_Os…
MSTRG.3415.2	LOC_Os01g61940;LOC_Os01g61950;LOC_Os01g61960;LOC_Os01g61970;LOC_Os01g61980;LOC_Os01g61990;LOC_Os01g62000;LOC_Os01g62010;LOC_Os01g62020;LOC_Os01g62030;Oryza_sativa_newGene_3040;LOC_Os01g62040;LOC_Os01g62050;LOC_Os01g62060;LOC_Os01g62070;LOC_Os01g62080;LOC_Os01g62090;LOC_Os01g62100;LOC_Os01g62110;Oryza_sativa_newGene_3041;Oryza_sativa_newGene_3042;LOC_Os01g62120;LOC_Os01g62130;LOC_Os01g62140;LOC_Os…	LOC_Os01g06440;LOC_Os07g32970;LOC_Os01g67010;LOC_Os01g66900
MSTRG.3435.1	LOC_Os01g62090;LOC_Os01g62100;LOC_Os01g62110;Oryza_sativa_newGene_3041;Oryza_sativa_newGene_3042;LOC_Os01g62120;LOC_Os01g62130;LOC_Os01g62140;LOC_Os01g62160;LOC_Os01g62170;LOC_Os01g62180;LOC_Os01g62190;LOC_Os01g62200;LOC_Os01g62210;LOC_Os01g62220;LOC_Os01g62230;LOC_Os01g62244;LOC_Os01g62260;Oryza_sativa_newGene_3048;LOC_Os01g62280;LOC_Os01g62290;LOC_Os01g62300;LOC_Os01g62310;LOC_Os01g62320;LOC_Os…	LOC_Os01g37280;LOC_Os01g48650;LOC_Os08g28100;LOC_Os02g28490;LOC_Os05g34440;LOC_Os05g09330;LOC_Os03g21130;LOC_Os02g29860;LOC_Os05g12700;LOC_Os05g18280;LOC_Os11g16600;LOC_Os01g05240;LOC_Os01g35200;LOC_Os09g27660;LOC_Os05g39440;LOC_Os11g27570;LOC_Os04g20410;LOC_Os08g16860;LOC_Os10g09270;LOC_Os01g54330;LOC_Os02g08020;LOC_Os09g19270;LOC_Os01g28490;LOC_Os08g29460;LOC_Os01g60720;LOC_Os08g13950;LOC_Os03g…
MSTRG.3439.1	LOC_Os01g62110;Oryza_sativa_newGene_3041;Oryza_sativa_newGene_3042;LOC_Os01g62120;LOC_Os01g62130;LOC_Os01g62140;LOC_Os01g62160;LOC_Os01g62170;LOC_Os01g62180;LOC_Os01g62190;LOC_Os01g62200;LOC_Os01g62210;LOC_Os01g62220;LOC_Os01g62230;LOC_Os01g62244;LOC_Os01g62260;Oryza_sativa_newGene_3048;LOC_Os01g62280;LOC_Os01g62290;LOC_Os01g62300;LOC_Os01g62310;LOC_Os01g62320;LOC_Os01g62330;LOC_Os01g62340;LOC_Os…	LOC_Os06g35510;LOC_Os06g04600;LOC_Os12g05900;LOC_Os10g27330;LOC_Os09g16650;LOC_Os05g24900;LOC_Os03g18890;LOC_Os02g19450;LOC_Os11g02630;LOC_Os01g72310
MSTRG.3440.1	LOC_Os01g62110;Oryza_sativa_newGene_3041;Oryza_sativa_newGene_3042;LOC_Os01g62120;LOC_Os01g62130;LOC_Os01g62140;LOC_Os01g62160;LOC_Os01g62170;LOC_Os01g62180;LOC_Os01g62190;LOC_Os01g62200;LOC_Os01g62210;LOC_Os01g62220;LOC_Os01g62230;LOC_Os01g62244;LOC_Os01g62260;Oryza_sativa_newGene_3048;LOC_Os01g62280;LOC_Os01g62290;LOC_Os01g62300;LOC_Os01g62310;LOC_Os01g62320;LOC_Os01g62330;LOC_Os01g62340;LOC_Os…
MSTRG.3452.2	LOC_Os01g62310;LOC_Os01g62320;LOC_Os01g62330;LOC_Os01g62340;LOC_Os01g62350;LOC_Os01g62360;LOC_Os01g62370;LOC_Os01g62380;LOC_Os01g62390;LOC_Os01g62400;LOC_Os01g62410;LOC_Os01g62420;LOC_Os01g62430;LOC_Os01g62440;LOC_Os01g62450;LOC_Os01g62460;LOC_Os01g62480;LOC_Os01g62490;LOC_Os01g62500;LOC_Os01g62510;LOC_Os01g62514;LOC_Os01g62520;LOC_Os01g62530;LOC_Os01g62540;LOC_Os01g62550;LOC_Os01g62560;LOC_Os01g…
MSTRG.3452.3	LOC_Os01g62310;LOC_Os01g62320;LOC_Os01g62330;LOC_Os01g62340;LOC_Os01g62350;LOC_Os01g62360;LOC_Os01g62370;LOC_Os01g62380;LOC_Os01g62390;LOC_Os01g62400;LOC_Os01g62410;LOC_Os01g62420;LOC_Os01g62430;LOC_Os01g62440;LOC_Os01g62450;LOC_Os01g62460;LOC_Os01g62480;LOC_Os01g62490;LOC_Os01g62500;LOC_Os01g62510;LOC_Os01g62514;LOC_Os01g62520;LOC_Os01g62530;LOC_Os01g62540;LOC_Os01g62550;LOC_Os01g62560;LOC_Os01g…
MSTRG.3459.1	LOC_Os01g62450;LOC_Os01g62460;LOC_Os01g62480;LOC_Os01g62490;LOC_Os01g62500;LOC_Os01g62510;LOC_Os01g62514;LOC_Os01g62520;LOC_Os01g62530;LOC_Os01g62540;LOC_Os01g62550;LOC_Os01g62560;LOC_Os01g62570;LOC_Os01g62584;LOC_Os01g62600;Oryza_sativa_newGene_3053;LOC_Os01g62605;LOC_Os01g62610;LOC_Os01g62620;LOC_Os01g62630;LOC_Os01g62640;LOC_Os01g62650;LOC_Os01g62660;LOC_Os01g62670;LOC_Os01g62680;LOC_Os01g6269…	LOC_Os01g20820;LOC_Os08g26040;LOC_Os06g35170;LOC_Os11g23880;LOC_Os11g43650;LOC_Os05g31820;LOC_Os02g13920;LOC_Os12g42930;LOC_Os09g01580;LOC_Os08g40550
MSTRG.3466.2	LOC_Os01g62520;LOC_Os01g62530;LOC_Os01g62540;LOC_Os01g62550;LOC_Os01g62560;LOC_Os01g62570;LOC_Os01g62584;LOC_Os01g62600;Oryza_sativa_newGene_3053;LOC_Os01g62605;LOC_Os01g62610;LOC_Os01g62620;LOC_Os01g62630;LOC_Os01g62640;LOC_Os01g62650;LOC_Os01g62660;LOC_Os01g62670;LOC_Os01g62680;LOC_Os01g62690;LOC_Os01g62700;LOC_Os01g62710;LOC_Os01g62720;LOC_Os01g62730;LOC_Os01g62740;LOC_Os01g62750;Oryza_sativa_…	LOC_Os09g20990;LOC_Os03g40300;LOC_Os03g18180;LOC_Os09g33980;LOC_Os09g32640;LOC_Os09g08670;LOC_Os07g18050;LOC_Os04g57140;LOC_Os03g62910;LOC_Os02g51320;LOC_Os12g18650;LOC_Os01g34420;LOC_Os07g33650;LOC_Os07g29290;LOC_Os06g48590;LOC_Os06g45110;LOC_Os06g36360;LOC_Os06g01480;LOC_Os05g34760;LOC_Os05g23840;LOC_Os04g32020;LOC_Os03g63110;LOC_Os03g30260;LOC_Os02g55290;LOC_Os02g50990;LOC_Os02g44550;LOC_Os02g…
MSTRG.3467.1	LOC_Os01g62520;LOC_Os01g62530;LOC_Os01g62540;LOC_Os01g62550;LOC_Os01g62560;LOC_Os01g62570;LOC_Os01g62584;LOC_Os01g62600;Oryza_sativa_newGene_3053;LOC_Os01g62605;LOC_Os01g62610;LOC_Os01g62620;LOC_Os01g62630;LOC_Os01g62640;LOC_Os01g62650;LOC_Os01g62660;LOC_Os01g62670;LOC_Os01g62680;LOC_Os01g62690;LOC_Os01g62700;LOC_Os01g62710;LOC_Os01g62720;LOC_Os01g62730;LOC_Os01g62740;LOC_Os01g62750;Oryza_sativa_…	LOC_Os06g35590;LOC_Os04g39600;LOC_Os03g62070;LOC_Os10g39970;LOC_Os05g48940;LOC_Os08g06100;LOC_Os05g43760;LOC_Os09g30140
MSTRG.3489.1	LOC_Os01g62750;Oryza_sativa_newGene_3056;LOC_Os01g62760;LOC_Os01g62770;LOC_Os01g62780;LOC_Os01g62790;LOC_Os01g62800;LOC_Os01g62810;LOC_Os01g62820;LOC_Os01g62830;LOC_Os01g62840;LOC_Os01g62850;LOC_Os01g62860;LOC_Os01g62870;LOC_Os01g62880;LOC_Os01g62890;LOC_Os01g62900;LOC_Os01g62910;LOC_Os01g62920;LOC_Os01g62945;LOC_Os01g62950;LOC_Os01g62960;LOC_Os01g62970;LOC_Os01g62980;LOC_Os01g62990;LOC_Os01g6301…
MSTRG.3503.1	LOC_Os01g63030;LOC_Os01g63040;LOC_Os01g63050;Oryza_sativa_newGene_3059;LOC_Os01g63060;LOC_Os01g63080;LOC_Os01g63090;LOC_Os01g63100;LOC_Os01g63110;LOC_Os01g63120;LOC_Os01g63130;LOC_Os01g63140;LOC_Os01g63150;Oryza_sativa_newGene_3061;LOC_Os01g63160;LOC_Os01g63170;LOC_Os01g63180;LOC_Os01g63190;LOC_Os01g63200;LOC_Os01g63210;LOC_Os01g63220;LOC_Os01g63230;LOC_Os01g63240;LOC_Os01g63250;LOC_Os01g63260;LO…
MSTRG.3528.2	LOC_Os01g63310;LOC_Os01g63320;LOC_Os01g63330;LOC_Os01g63340;LOC_Os01g63354;LOC_Os01g63370;LOC_Os01g63380;LOC_Os01g63393;LOC_Os01g63400;LOC_Os01g63410;LOC_Os01g63420;LOC_Os01g63430;LOC_Os01g63444;LOC_Os01g63460;LOC_Os01g63470;LOC_Os01g63480;Oryza_sativa_newGene_3062;LOC_Os01g63500;LOC_Os01g63510;LOC_Os01g63520;LOC_Os01g63530;Oryza_sativa_newGene_3064;LOC_Os01g63540;LOC_Os01g63550;LOC_Os01g63560;LO…	LOC_Os12g19100
MSTRG.3534.1	LOC_Os01g63470;LOC_Os01g63480;Oryza_sativa_newGene_3062;LOC_Os01g63500;LOC_Os01g63510;LOC_Os01g63520;LOC_Os01g63530;Oryza_sativa_newGene_3064;LOC_Os01g63540;LOC_Os01g63550;LOC_Os01g63560;LOC_Os01g63570;LOC_Os01g63580;Oryza_sativa_newGene_3065;LOC_Os01g63600;LOC_Os01g63610;LOC_Os01g63620;LOC_Os01g63630;LOC_Os01g63640;LOC_Os01g63650;LOC_Os01g63660;LOC_Os01g63670;LOC_Os01g63680;LOC_Os01g63690;LOC_Os…
MSTRG.3534.2	LOC_Os01g63470;LOC_Os01g63480;Oryza_sativa_newGene_3062;LOC_Os01g63500;LOC_Os01g63510;LOC_Os01g63520;LOC_Os01g63530;Oryza_sativa_newGene_3064;LOC_Os01g63540;LOC_Os01g63550;LOC_Os01g63560;LOC_Os01g63570;LOC_Os01g63580;Oryza_sativa_newGene_3065;LOC_Os01g63600;LOC_Os01g63610;LOC_Os01g63620;LOC_Os01g63630;LOC_Os01g63640;LOC_Os01g63650;LOC_Os01g63660;LOC_Os01g63670;LOC_Os01g63680;LOC_Os01g63690;LOC_Os…	LOC_Os08g04770;LOC_Os08g37770;LOC_Os07g19520;LOC_Os10g29940;LOC_Os01g12500
MSTRG.3535.3	LOC_Os01g63480;Oryza_sativa_newGene_3062;LOC_Os01g63500;LOC_Os01g63510;LOC_Os01g63520;LOC_Os01g63530;Oryza_sativa_newGene_3064;LOC_Os01g63540;LOC_Os01g63550;LOC_Os01g63560;LOC_Os01g63570;LOC_Os01g63580;Oryza_sativa_newGene_3065;LOC_Os01g63600;LOC_Os01g63610;LOC_Os01g63620;LOC_Os01g63630;LOC_Os01g63640;LOC_Os01g63650;LOC_Os01g63660;LOC_Os01g63670;LOC_Os01g63680;LOC_Os01g63690;LOC_Os01g63710;LOC_Os…
MSTRG.3589.2	LOC_Os01g64256;LOC_Os01g64262;LOC_Os01g64270;LOC_Os01g64280;LOC_Os01g64290;LOC_Os01g64300;LOC_Os01g64310;LOC_Os01g64320;LOC_Os01g64330;LOC_Os01g64340;LOC_Os01g64350;LOC_Os01g64360;LOC_Os01g64370;LOC_Os01g64380;LOC_Os01g64390;LOC_Os01g64400;LOC_Os01g64410;LOC_Os01g64420;LOC_Os01g64430;LOC_Os01g64440;LOC_Os01g64450;LOC_Os01g64460;LOC_Os01g64470;LOC_Os01g64480;LOC_Os01g64490;LOC_Os01g64500;LOC_Os01g…	LOC_Os01g64460;LOC_Os04g42080;LOC_Os02g36130
MSTRG.3634.1	LOC_Os01g64970;LOC_Os01g64980;LOC_Os01g64990;LOC_Os01g65000;LOC_Os01g65010;LOC_Os01g65030;LOC_Os01g65050;LOC_Os01g65060;LOC_Os01g65070;LOC_Os01g65080;LOC_Os01g65090;LOC_Os01g65094;LOC_Os01g65100;LOC_Os01g65110;LOC_Os01g65120;LOC_Os01g65130;LOC_Os01g65140;LOC_Os01g65150;LOC_Os01g65169;LOC_Os01g65190;LOC_Os01g65200;LOC_Os01g65210;LOC_Os01g65220;LOC_Os01g65230;LOC_Os01g65240;LOC_Os01g65260;LOC_Os01g…	LOC_Os07g17180;LOC_Os04g55280;LOC_Os11g03520;LOC_Os08g23880;LOC_Os07g42310;LOC_Os07g19340;LOC_Os03g02440;LOC_Os02g39520;LOC_Os12g31920;LOC_Os11g25040;LOC_Os11g19130;LOC_Os01g40094
MSTRG.3635.2	LOC_Os01g64990;LOC_Os01g65000;LOC_Os01g65010;LOC_Os01g65030;LOC_Os01g65050;LOC_Os01g65060;LOC_Os01g65070;LOC_Os01g65080;LOC_Os01g65090;LOC_Os01g65094;LOC_Os01g65100;LOC_Os01g65110;LOC_Os01g65120;LOC_Os01g65130;LOC_Os01g65140;LOC_Os01g65150;LOC_Os01g65169;LOC_Os01g65190;LOC_Os01g65200;LOC_Os01g65210;LOC_Os01g65220;LOC_Os01g65230;LOC_Os01g65240;LOC_Os01g65260;LOC_Os01g65270;LOC_Os01g65290;LOC_Os01g…
MSTRG.3648.1	LOC_Os01g65220;LOC_Os01g65230;LOC_Os01g65240;LOC_Os01g65260;LOC_Os01g65270;LOC_Os01g65290;LOC_Os01g65300;LOC_Os01g65310;LOC_Os01g65320;LOC_Os01g65330;LOC_Os01g65340;LOC_Os01g65350;LOC_Os01g65360;LOC_Os01g65370;LOC_Os01g65380;LOC_Os01g65400;LOC_Os01g65410;LOC_Os01g65420;LOC_Os01g65440;LOC_Os01g65450;LOC_Os01g65460;LOC_Os01g65470;LOC_Os01g65480;LOC_Os01g65490;LOC_Os01g65500;LOC_Os01g65510;LOC_Os01g…
MSTRG.3660.3	LOC_Os01g65380;LOC_Os01g65400;LOC_Os01g65410;LOC_Os01g65420;LOC_Os01g65440;LOC_Os01g65450;LOC_Os01g65460;LOC_Os01g65470;LOC_Os01g65480;LOC_Os01g65490;LOC_Os01g65500;LOC_Os01g65510;LOC_Os01g65520;LOC_Os01g65530;LOC_Os01g65540;Oryza_sativa_newGene_3076;LOC_Os01g65550;LOC_Os01g65560;LOC_Os01g65580;LOC_Os01g65590;LOC_Os01g65600;LOC_Os01g65610;LOC_Os01g65620;LOC_Os01g65630;LOC_Os01g65640;LOC_Os01g6565…
MSTRG.3662.1	LOC_Os01g65400;LOC_Os01g65410;LOC_Os01g65420;LOC_Os01g65440;LOC_Os01g65450;LOC_Os01g65460;LOC_Os01g65470;LOC_Os01g65480;LOC_Os01g65490;LOC_Os01g65500;LOC_Os01g65510;LOC_Os01g65520;LOC_Os01g65530;LOC_Os01g65540;Oryza_sativa_newGene_3076;LOC_Os01g65550;LOC_Os01g65560;LOC_Os01g65580;LOC_Os01g65590;LOC_Os01g65600;LOC_Os01g65610;LOC_Os01g65620;LOC_Os01g65630;LOC_Os01g65640;LOC_Os01g65650;LOC_Os01g6566…	LOC_Os08g11810;LOC_Os08g11200;LOC_Os06g31040;LOC_Os03g32749;LOC_Os02g55480;LOC_Os10g17610;LOC_Os10g14795
MSTRG.3691.1	LOC_Os01g65770;LOC_Os01g65780;LOC_Os01g65790;LOC_Os01g65800;LOC_Os01g65810;LOC_Os01g65820;LOC_Os01g65830;LOC_Os01g65840;LOC_Os01g65850;LOC_Os01g65860;LOC_Os01g65870;LOC_Os01g65880;LOC_Os01g65890;LOC_Os01g65900;LOC_Os01g65902;LOC_Os01g65904;LOC_Os01g65920;Oryza_sativa_newGene_3080;Oryza_sativa_newGene_3081;LOC_Os01g65940;LOC_Os01g65950;LOC_Os01g65970;LOC_Os01g65980;LOC_Os01g65986;LOC_Os01g65992;LO…
MSTRG.3691.2	LOC_Os01g65770;LOC_Os01g65780;LOC_Os01g65790;LOC_Os01g65800;LOC_Os01g65810;LOC_Os01g65820;LOC_Os01g65830;LOC_Os01g65840;LOC_Os01g65850;LOC_Os01g65860;LOC_Os01g65870;LOC_Os01g65880;LOC_Os01g65890;LOC_Os01g65900;LOC_Os01g65902;LOC_Os01g65904;LOC_Os01g65920;Oryza_sativa_newGene_3080;Oryza_sativa_newGene_3081;LOC_Os01g65940;LOC_Os01g65950;LOC_Os01g65970;LOC_Os01g65980;LOC_Os01g65986;LOC_Os01g65992;LO…
MSTRG.3693.1	LOC_Os01g65770;LOC_Os01g65780;LOC_Os01g65790;LOC_Os01g65800;LOC_Os01g65810;LOC_Os01g65820;LOC_Os01g65830;LOC_Os01g65840;LOC_Os01g65850;LOC_Os01g65860;LOC_Os01g65870;LOC_Os01g65880;LOC_Os01g65890;LOC_Os01g65900;LOC_Os01g65902;LOC_Os01g65904;LOC_Os01g65920;Oryza_sativa_newGene_3080;Oryza_sativa_newGene_3081;LOC_Os01g65940;LOC_Os01g65950;LOC_Os01g65970;LOC_Os01g65980;LOC_Os01g65986;LOC_Os01g65992;LO…
MSTRG.3695.1	LOC_Os01g65770;LOC_Os01g65780;LOC_Os01g65790;LOC_Os01g65800;LOC_Os01g65810;LOC_Os01g65820;LOC_Os01g65830;LOC_Os01g65840;LOC_Os01g65850;LOC_Os01g65860;LOC_Os01g65870;LOC_Os01g65880;LOC_Os01g65890;LOC_Os01g65900;LOC_Os01g65902;LOC_Os01g65904;LOC_Os01g65920;Oryza_sativa_newGene_3080;Oryza_sativa_newGene_3081;LOC_Os01g65940;LOC_Os01g65950;LOC_Os01g65970;LOC_Os01g65980;LOC_Os01g65986;LOC_Os01g65992;LO…	LOC_Os01g65950;LOC_Os01g57735;LOC_Os12g29610;LOC_Os05g25940;LOC_Os05g46110;LOC_Os01g65810;LOC_Os06g43980;LOC_Os07g04730;LOC_Os01g04320;LOC_Os02g13020;LOC_Os06g37770;LOC_Os02g45410
MSTRG.3721.2	LOC_Os01g66140;LOC_Os01g66150;LOC_Os01g66160;LOC_Os01g66170;LOC_Os01g66180;LOC_Os01g66190;LOC_Os01g66200;Oryza_sativa_newGene_3084;LOC_Os01g66210;LOC_Os01g66230;LOC_Os01g66240;LOC_Os01g66250;LOC_Os01g66260;LOC_Os01g66270;LOC_Os01g66280;LOC_Os01g66290;LOC_Os01g66300;LOC_Os01g66310;LOC_Os01g66320;LOC_Os01g66330;LOC_Os01g66340;LOC_Os01g66350;LOC_Os01g66360;LOC_Os01g66379;LOC_Os01g66400;LOC_Os01g6641…	LOC_Os01g66310;LOC_Os08g21180;LOC_Os05g24090;LOC_Os09g30290
MSTRG.3723.1	LOC_Os01g66140;LOC_Os01g66150;LOC_Os01g66160;LOC_Os01g66170;LOC_Os01g66180;LOC_Os01g66190;LOC_Os01g66200;Oryza_sativa_newGene_3084;LOC_Os01g66210;LOC_Os01g66230;LOC_Os01g66240;LOC_Os01g66250;LOC_Os01g66260;LOC_Os01g66270;LOC_Os01g66280;LOC_Os01g66290;LOC_Os01g66300;LOC_Os01g66310;LOC_Os01g66320;LOC_Os01g66330;LOC_Os01g66340;LOC_Os01g66350;LOC_Os01g66360;LOC_Os01g66379;LOC_Os01g66400;LOC_Os01g6641…
MSTRG.3752.6	LOC_Os01g66544;LOC_Os01g66560;LOC_Os01g66570;LOC_Os01g66580;LOC_Os01g66590;LOC_Os01g66600;LOC_Os01g66610;LOC_Os01g66620;LOC_Os01g66630;LOC_Os01g66640;LOC_Os01g66650;LOC_Os01g66660;LOC_Os01g66670;LOC_Os01g66680;LOC_Os01g66690;LOC_Os01g66700;LOC_Os01g66710;LOC_Os01g66720;LOC_Os01g66730;LOC_Os01g66740;LOC_Os01g66750;LOC_Os01g66760;LOC_Os01g66780;LOC_Os01g66790;LOC_Os01g66800;LOC_Os01g66810;LOC_Os01g…	LOC_Os01g66700;LOC_Os05g34320
MSTRG.3777.3	LOC_Os01g66890;LOC_Os01g66900;LOC_Os01g66910;LOC_Os01g66920;LOC_Os01g66930;LOC_Os01g66940;LOC_Os01g66950;LOC_Os01g66960;LOC_Os01g66970;LOC_Os01g66980;LOC_Os01g66990;LOC_Os01g67000;LOC_Os01g67010;LOC_Os01g67030;LOC_Os01g67040;LOC_Os01g67054;LOC_Os01g67070;LOC_Os01g67080;LOC_Os01g67090;LOC_Os01g67100;LOC_Os01g67110;LOC_Os01g67120;Oryza_sativa_newGene_3090;LOC_Os01g67134;LOC_Os01g67150;LOC_Os01g6716…	LOC_Os01g67080
MSTRG.3777.6	LOC_Os01g66890;LOC_Os01g66900;LOC_Os01g66910;LOC_Os01g66920;LOC_Os01g66930;LOC_Os01g66940;LOC_Os01g66950;LOC_Os01g66960;LOC_Os01g66970;LOC_Os01g66980;LOC_Os01g66990;LOC_Os01g67000;LOC_Os01g67010;LOC_Os01g67030;LOC_Os01g67040;LOC_Os01g67054;LOC_Os01g67070;LOC_Os01g67080;LOC_Os01g67090;LOC_Os01g67100;LOC_Os01g67110;LOC_Os01g67120;Oryza_sativa_newGene_3090;LOC_Os01g67134;LOC_Os01g67150;LOC_Os01g6716…	LOC_Os01g67080
MSTRG.3786.5	LOC_Os01g66970;LOC_Os01g66980;LOC_Os01g66990;LOC_Os01g67000;LOC_Os01g67010;LOC_Os01g67030;LOC_Os01g67040;LOC_Os01g67054;LOC_Os01g67070;LOC_Os01g67080;LOC_Os01g67090;LOC_Os01g67100;LOC_Os01g67110;LOC_Os01g67120;Oryza_sativa_newGene_3090;LOC_Os01g67134;LOC_Os01g67150;LOC_Os01g67160;LOC_Os01g67170;LOC_Os01g67180;LOC_Os01g67190;LOC_Os01g67200;LOC_Os01g67210;LOC_Os01g67220;LOC_Os01g67240;LOC_Os01g6725…	LOC_Os01g67190
MSTRG.3817.1	LOC_Os01g67260;LOC_Os01g67270;LOC_Os01g67280;LOC_Os01g67290;LOC_Os01g67300;LOC_Os01g67310;LOC_Os01g67314;LOC_Os01g67320;LOC_Os01g67330;LOC_Os01g67340;LOC_Os01g67350;LOC_Os01g67360;LOC_Os01g67364;LOC_Os01g67370;LOC_Os01g67380;LOC_Os01g67390;LOC_Os01g67400;LOC_Os01g67410;LOC_Os01g67420;LOC_Os01g67430;LOC_Os01g67440;LOC_Os01g67450;LOC_Os01g67480;LOC_Os01g67490;LOC_Os01g67500;LOC_Os01g67510	LOC_Os01g67390;LOC_Os01g67380
MSTRG.3817.3	LOC_Os01g67260;LOC_Os01g67270;LOC_Os01g67280;LOC_Os01g67290;LOC_Os01g67300;LOC_Os01g67310;LOC_Os01g67314;LOC_Os01g67320;LOC_Os01g67330;LOC_Os01g67340;LOC_Os01g67350;LOC_Os01g67360;LOC_Os01g67364;LOC_Os01g67370;LOC_Os01g67380;LOC_Os01g67390;LOC_Os01g67400;LOC_Os01g67410;LOC_Os01g67420;LOC_Os01g67430;LOC_Os01g67440;LOC_Os01g67450;LOC_Os01g67480;LOC_Os01g67490;LOC_Os01g67500;LOC_Os01g67510
MSTRG.3825.1	LOC_Os01g67370;LOC_Os01g67380;LOC_Os01g67390;LOC_Os01g67400;LOC_Os01g67410;LOC_Os01g67420;LOC_Os01g67430;LOC_Os01g67440;LOC_Os01g67450;LOC_Os01g67480;LOC_Os01g67490;LOC_Os01g67500;LOC_Os01g67510;LOC_Os01g67520;LOC_Os01g67530;LOC_Os01g67540;LOC_Os01g67550;LOC_Os01g67560;LOC_Os01g67570;LOC_Os01g67580;LOC_Os01g67590;LOC_Os01g67600;LOC_Os01g67610;LOC_Os01g67620;LOC_Os01g67630;LOC_Os01g67640;LOC_Os01g…	LOC_Os01g67500
MSTRG.3846.1	LOC_Os01g67660;LOC_Os01g67670;LOC_Os01g67680;LOC_Os01g67690;LOC_Os01g67700;LOC_Os01g67710;LOC_Os01g67720;LOC_Os01g67730;LOC_Os01g67740;LOC_Os01g67750;LOC_Os01g67760;LOC_Os01g67770;Oryza_sativa_newGene_3104;LOC_Os01g67790;LOC_Os01g67800;LOC_Os01g67810;LOC_Os01g67820;LOC_Os01g67830;LOC_Os01g67835;LOC_Os01g67850;LOC_Os01g67860;LOC_Os01g67870;LOC_Os01g67880;LOC_Os01g67890;LOC_Os01g67900;LOC_Os01g6791…	LOC_Os01g67835;LOC_Os06g42330;LOC_Os09g11470;LOC_Os04g34550;LOC_Os04g33640;LOC_Os01g67910;LOC_Os09g35860
MSTRG.3867.2	LOC_Os01g67990;LOC_Os01g68000;LOC_Os01g68010;LOC_Os01g68020;LOC_Os01g68030;LOC_Os01g68040;LOC_Os01g68050;LOC_Os01g68060;LOC_Os01g68070;LOC_Os01g68080;LOC_Os01g68090;LOC_Os01g68104;LOC_Os01g68120;LOC_Os01g68130;LOC_Os01g68140;LOC_Os01g68160;LOC_Os01g68179;LOC_Os01g68200;LOC_Os01g68210;LOC_Os01g68220;LOC_Os01g68230;LOC_Os01g68240;LOC_Os01g68260;LOC_Os01g68269;LOC_Os01g68290;LOC_Os01g68300;LOC_Os01g…	LOC_Os06g03710
MSTRG.3868.1	LOC_Os01g67990;LOC_Os01g68000;LOC_Os01g68010;LOC_Os01g68020;LOC_Os01g68030;LOC_Os01g68040;LOC_Os01g68050;LOC_Os01g68060;LOC_Os01g68070;LOC_Os01g68080;LOC_Os01g68090;LOC_Os01g68104;LOC_Os01g68120;LOC_Os01g68130;LOC_Os01g68140;LOC_Os01g68160;LOC_Os01g68179;LOC_Os01g68200;LOC_Os01g68210;LOC_Os01g68220;LOC_Os01g68230;LOC_Os01g68240;LOC_Os01g68260;LOC_Os01g68269;LOC_Os01g68290;LOC_Os01g68300;LOC_Os01g…	LOC_Os08g40090;LOC_Os09g26780;LOC_Os08g12680;LOC_Os07g06850;LOC_Os03g21640;LOC_Os01g66940;LOC_Os01g58580;LOC_Os09g37560;LOC_Os08g40990;LOC_Os07g36600;LOC_Os05g43310;LOC_Os05g41530;LOC_Os05g40910;LOC_Os05g15510;LOC_Os05g04540;LOC_Os04g34440;LOC_Os03g47790;LOC_Os03g27610;LOC_Os03g26044;LOC_Os01g56910
MSTRG.3871.1	LOC_Os01g68010;LOC_Os01g68020;LOC_Os01g68030;LOC_Os01g68040;LOC_Os01g68050;LOC_Os01g68060;LOC_Os01g68070;LOC_Os01g68080;LOC_Os01g68090;LOC_Os01g68104;LOC_Os01g68120;LOC_Os01g68130;LOC_Os01g68140;LOC_Os01g68160;LOC_Os01g68179;LOC_Os01g68200;LOC_Os01g68210;LOC_Os01g68220;LOC_Os01g68230;LOC_Os01g68240;LOC_Os01g68260;LOC_Os01g68269;LOC_Os01g68290;LOC_Os01g68300;LOC_Os01g68310;LOC_Os01g68320;Oryza_sat…	LOC_Os08g32010;LOC_Os11g07280;LOC_Os01g68545;LOC_Os01g17430
MSTRG.3887.1	LOC_Os01g68160;LOC_Os01g68179;LOC_Os01g68200;LOC_Os01g68210;LOC_Os01g68220;LOC_Os01g68230;LOC_Os01g68240;LOC_Os01g68260;LOC_Os01g68269;LOC_Os01g68290;LOC_Os01g68300;LOC_Os01g68310;LOC_Os01g68320;Oryza_sativa_newGene_3106;LOC_Os01g68324;LOC_Os01g68330;LOC_Os01g68340;LOC_Os01g68350;LOC_Os01g68370;LOC_Os01g68380;LOC_Os01g68390;LOC_Os01g68400;LOC_Os01g68410;LOC_Os01g68420;LOC_Os01g68430;LOC_Os01g6844…	LOC_Os12g44220
MSTRG.3950.2	LOC_Os01g69100;LOC_Os01g69110;LOC_Os01g69120;LOC_Os01g69130;LOC_Os01g69140;LOC_Os01g69150;LOC_Os01g69160;LOC_Os01g69174;LOC_Os01g69190;LOC_Os01g69200;LOC_Os01g69210;LOC_Os01g69220;LOC_Os01g69230;LOC_Os01g69240;LOC_Os01g69250;LOC_Os01g69260;LOC_Os01g69270;Oryza_sativa_newGene_3110;Oryza_sativa_newGene_3111;LOC_Os01g69279;LOC_Os01g69290;LOC_Os01g69800;LOC_Os01g69810;LOC_Os01g69820;LOC_Os01g69830;LO…
MSTRG.3955.1	LOC_Os01g69230;LOC_Os01g69240;LOC_Os01g69250;LOC_Os01g69260;LOC_Os01g69270;Oryza_sativa_newGene_3110;Oryza_sativa_newGene_3111;LOC_Os01g69279;LOC_Os01g69290;LOC_Os01g69800;LOC_Os01g69810;LOC_Os01g69820;LOC_Os01g69830;LOC_Os01g69840;LOC_Os01g69850;LOC_Os01g69870;LOC_Os01g69890;LOC_Os01g69900;LOC_Os01g69904;LOC_Os01g69910;LOC_Os01g69920	LOC_Os12g42140
MSTRG.3957.1	LOC_Os01g69230;LOC_Os01g69240;LOC_Os01g69250;LOC_Os01g69260;LOC_Os01g69270;Oryza_sativa_newGene_3110;Oryza_sativa_newGene_3111;LOC_Os01g69279;LOC_Os01g69290;LOC_Os01g69800;LOC_Os01g69810;LOC_Os01g69820;LOC_Os01g69830;LOC_Os01g69840;LOC_Os01g69850;LOC_Os01g69870;LOC_Os01g69890;LOC_Os01g69900;LOC_Os01g69904;LOC_Os01g69910;LOC_Os01g69920;LOC_Os01g69930	LOC_Os06g33320;LOC_Os03g60520;LOC_Os09g23570;LOC_Os09g15170;LOC_Os11g12530;LOC_Os01g53920;LOC_Os08g38560;LOC_Os01g16920
MSTRG.3960.2	LOC_Os01g69290;LOC_Os01g69800;LOC_Os01g69810;LOC_Os01g69820;LOC_Os01g69830;LOC_Os01g69840;LOC_Os01g69850;LOC_Os01g69870;LOC_Os01g69890;LOC_Os01g69900;LOC_Os01g69904;LOC_Os01g69910;LOC_Os01g69920;LOC_Os01g69930;LOC_Os01g69940;Oryza_sativa_newGene_3113;LOC_Os01g69950;LOC_Os01g69960;LOC_Os01g69970;LOC_Os01g69980;LOC_Os01g69990	LOC_Os01g69890;LOC_Os09g12610;LOC_Os04g31820
MSTRG.3993.1	LOC_Os01g70090;LOC_Os01g70100;LOC_Os01g70110;LOC_Os01g70120;LOC_Os01g70130;LOC_Os01g70140;LOC_Os01g70150;LOC_Os01g70160;LOC_Os01g70170;LOC_Os01g70180;LOC_Os01g70190;LOC_Os01g70200;LOC_Os01g70210;LOC_Os01g70220;LOC_Os01g70230;LOC_Os01g70240;LOC_Os01g70250;LOC_Os01g70260;LOC_Os01g70270;LOC_Os01g70280;LOC_Os01g70290;LOC_Os01g70300;LOC_Os01g70310;Oryza_sativa_newGene_3114;LOC_Os01g70320;LOC_Os01g7033…	LOC_Os01g70230
MSTRG.3996.1	LOC_Os01g70110;LOC_Os01g70120;LOC_Os01g70130;LOC_Os01g70140;LOC_Os01g70150;LOC_Os01g70160;LOC_Os01g70170;LOC_Os01g70180;LOC_Os01g70190;LOC_Os01g70200;LOC_Os01g70210;LOC_Os01g70220;LOC_Os01g70230;LOC_Os01g70240;LOC_Os01g70250;LOC_Os01g70260;LOC_Os01g70270;LOC_Os01g70280;LOC_Os01g70290;LOC_Os01g70300;LOC_Os01g70310;Oryza_sativa_newGene_3114;LOC_Os01g70320;LOC_Os01g70330;LOC_Os01g70340;LOC_Os01g7035…
MSTRG.4007.1	LOC_Os01g70210;LOC_Os01g70220;LOC_Os01g70230;LOC_Os01g70240;LOC_Os01g70250;LOC_Os01g70260;LOC_Os01g70270;LOC_Os01g70280;LOC_Os01g70290;LOC_Os01g70300;LOC_Os01g70310;Oryza_sativa_newGene_3114;LOC_Os01g70320;LOC_Os01g70330;LOC_Os01g70340;LOC_Os01g70350;LOC_Os01g70360;LOC_Os01g70370;LOC_Os01g70380;LOC_Os01g70390;LOC_Os01g70400;LOC_Os01g70410;LOC_Os01g70430;LOC_Os01g70440;LOC_Os01g70450;LOC_Os01g7046…
MSTRG.4013.1	LOC_Os01g70270;LOC_Os01g70280;LOC_Os01g70290;LOC_Os01g70300;LOC_Os01g70310;Oryza_sativa_newGene_3114;LOC_Os01g70320;LOC_Os01g70330;LOC_Os01g70340;LOC_Os01g70350;LOC_Os01g70360;LOC_Os01g70370;LOC_Os01g70380;LOC_Os01g70390;LOC_Os01g70400;LOC_Os01g70410;LOC_Os01g70430;LOC_Os01g70440;LOC_Os01g70450;LOC_Os01g70460;LOC_Os01g70470;LOC_Os01g70480;LOC_Os01g70490;Oryza_sativa_newGene_3117;LOC_Os01g70500;LO…
MSTRG.4014.10	LOC_Os01g70300;LOC_Os01g70310;Oryza_sativa_newGene_3114;LOC_Os01g70320;LOC_Os01g70330;LOC_Os01g70340;LOC_Os01g70350;LOC_Os01g70360;LOC_Os01g70370;LOC_Os01g70380;LOC_Os01g70390;LOC_Os01g70400;LOC_Os01g70410;LOC_Os01g70430;LOC_Os01g70440;LOC_Os01g70450;LOC_Os01g70460;LOC_Os01g70470;LOC_Os01g70480;LOC_Os01g70490;Oryza_sativa_newGene_3117;LOC_Os01g70500;LOC_Os01g70520;LOC_Os01g70525;LOC_Os01g70540;LO…
MSTRG.4014.11	LOC_Os01g70300;LOC_Os01g70310;Oryza_sativa_newGene_3114;LOC_Os01g70320;LOC_Os01g70330;LOC_Os01g70340;LOC_Os01g70350;LOC_Os01g70360;LOC_Os01g70370;LOC_Os01g70380;LOC_Os01g70390;LOC_Os01g70400;LOC_Os01g70410;LOC_Os01g70430;LOC_Os01g70440;LOC_Os01g70450;LOC_Os01g70460;LOC_Os01g70470;LOC_Os01g70480;LOC_Os01g70490;Oryza_sativa_newGene_3117;LOC_Os01g70500;LOC_Os01g70520;LOC_Os01g70525;LOC_Os01g70540;LO…
MSTRG.4014.12	LOC_Os01g70300;LOC_Os01g70310;Oryza_sativa_newGene_3114;LOC_Os01g70320;LOC_Os01g70330;LOC_Os01g70340;LOC_Os01g70350;LOC_Os01g70360;LOC_Os01g70370;LOC_Os01g70380;LOC_Os01g70390;LOC_Os01g70400;LOC_Os01g70410;LOC_Os01g70430;LOC_Os01g70440;LOC_Os01g70450;LOC_Os01g70460;LOC_Os01g70470;LOC_Os01g70480;LOC_Os01g70490;Oryza_sativa_newGene_3117;LOC_Os01g70500;LOC_Os01g70520;LOC_Os01g70525;LOC_Os01g70540;LO…
MSTRG.4014.7	LOC_Os01g70300;LOC_Os01g70310;Oryza_sativa_newGene_3114;LOC_Os01g70320;LOC_Os01g70330;LOC_Os01g70340;LOC_Os01g70350;LOC_Os01g70360;LOC_Os01g70370;LOC_Os01g70380;LOC_Os01g70390;LOC_Os01g70400;LOC_Os01g70410;LOC_Os01g70430;LOC_Os01g70440;LOC_Os01g70450;LOC_Os01g70460;LOC_Os01g70470;LOC_Os01g70480;LOC_Os01g70490;Oryza_sativa_newGene_3117;LOC_Os01g70500;LOC_Os01g70520;LOC_Os01g70525;LOC_Os01g70540;LO…
MSTRG.4015.3	LOC_Os01g70320;LOC_Os01g70330;LOC_Os01g70340;LOC_Os01g70350;LOC_Os01g70360;LOC_Os01g70370;LOC_Os01g70380;LOC_Os01g70390;LOC_Os01g70400;LOC_Os01g70410;LOC_Os01g70430;LOC_Os01g70440;LOC_Os01g70450;LOC_Os01g70460;LOC_Os01g70470;LOC_Os01g70480;LOC_Os01g70490;Oryza_sativa_newGene_3117;LOC_Os01g70500;LOC_Os01g70520;LOC_Os01g70525;LOC_Os01g70540;LOC_Os01g70550;LOC_Os01g70560;LOC_Os01g70570;LOC_Os01g7058…
MSTRG.4023.7	LOC_Os01g70470;LOC_Os01g70480;LOC_Os01g70490;Oryza_sativa_newGene_3117;LOC_Os01g70500;LOC_Os01g70520;LOC_Os01g70525;LOC_Os01g70540;LOC_Os01g70550;LOC_Os01g70560;LOC_Os01g70570;LOC_Os01g70580;LOC_Os01g70590;LOC_Os01g70600;LOC_Os01g70610;LOC_Os01g70620;LOC_Os01g70630;LOC_Os01g70640;LOC_Os01g70650;LOC_Os01g70660;Oryza_sativa_newGene_3118;LOC_Os01g70670;LOC_Os01g70680;LOC_Os01g70690;LOC_Os01g70700;LO…
MSTRG.4027.1	LOC_Os01g70490;Oryza_sativa_newGene_3117;LOC_Os01g70500;LOC_Os01g70520;LOC_Os01g70525;LOC_Os01g70540;LOC_Os01g70550;LOC_Os01g70560;LOC_Os01g70570;LOC_Os01g70580;LOC_Os01g70590;LOC_Os01g70600;LOC_Os01g70610;LOC_Os01g70620;LOC_Os01g70630;LOC_Os01g70640;LOC_Os01g70650;LOC_Os01g70660;Oryza_sativa_newGene_3118;LOC_Os01g70670;LOC_Os01g70680;LOC_Os01g70690;LOC_Os01g70700;LOC_Os01g70710;Oryza_sativa_newG…
MSTRG.4029.16	LOC_Os01g70520;LOC_Os01g70525;LOC_Os01g70540;LOC_Os01g70550;LOC_Os01g70560;LOC_Os01g70570;LOC_Os01g70580;LOC_Os01g70590;LOC_Os01g70600;LOC_Os01g70610;LOC_Os01g70620;LOC_Os01g70630;LOC_Os01g70640;LOC_Os01g70650;LOC_Os01g70660;Oryza_sativa_newGene_3118;LOC_Os01g70670;LOC_Os01g70680;LOC_Os01g70690;LOC_Os01g70700;LOC_Os01g70710;Oryza_sativa_newGene_3119;LOC_Os01g70720;LOC_Os01g70730;Oryza_sativa_newG…	LOC_Os04g24770;LOC_Os01g63990;LOC_Os06g13590;LOC_Os02g12090;LOC_Os09g17750;LOC_Os06g42030;LOC_Os05g44630;LOC_Os05g39400;LOC_Os05g15770;LOC_Os04g24820;LOC_Os03g22110;LOC_Os03g05510;LOC_Os02g57310;LOC_Os02g14490;LOC_Os11g02054;LOC_Os10g06130;LOC_Os01g68240;LOC_Os01g27430;LOC_Os08g06885;LOC_Os08g03260;LOC_Os07g41694;LOC_Os06g50900;LOC_Os06g40850;LOC_Os06g22290;LOC_Os04g42880
MSTRG.4031.1	LOC_Os01g70520;LOC_Os01g70525;LOC_Os01g70540;LOC_Os01g70550;LOC_Os01g70560;LOC_Os01g70570;LOC_Os01g70580;LOC_Os01g70590;LOC_Os01g70600;LOC_Os01g70610;LOC_Os01g70620;LOC_Os01g70630;LOC_Os01g70640;LOC_Os01g70650;LOC_Os01g70660;Oryza_sativa_newGene_3118;LOC_Os01g70670;LOC_Os01g70680;LOC_Os01g70690;LOC_Os01g70700;LOC_Os01g70710;Oryza_sativa_newGene_3119;LOC_Os01g70720;LOC_Os01g70730;Oryza_sativa_newG…
MSTRG.4033.1	LOC_Os01g70525;LOC_Os01g70540;LOC_Os01g70550;LOC_Os01g70560;LOC_Os01g70570;LOC_Os01g70580;LOC_Os01g70590;LOC_Os01g70600;LOC_Os01g70610;LOC_Os01g70620;LOC_Os01g70630;LOC_Os01g70640;LOC_Os01g70650;LOC_Os01g70660;Oryza_sativa_newGene_3118;LOC_Os01g70670;LOC_Os01g70680;LOC_Os01g70690;LOC_Os01g70700;LOC_Os01g70710;Oryza_sativa_newGene_3119;LOC_Os01g70720;LOC_Os01g70730;Oryza_sativa_newGene_3121;LOC_Os…
MSTRG.4044.5	Oryza_sativa_newGene_3118;LOC_Os01g70670;LOC_Os01g70680;LOC_Os01g70690;LOC_Os01g70700;LOC_Os01g70710;Oryza_sativa_newGene_3119;LOC_Os01g70720;LOC_Os01g70730;Oryza_sativa_newGene_3121;LOC_Os01g70740;Oryza_sativa_newGene_3122;LOC_Os01g70750;LOC_Os01g70760;LOC_Os01g70770;LOC_Os01g70780;LOC_Os01g70790;LOC_Os01g70800;LOC_Os01g70810;LOC_Os01g70820;LOC_Os01g70830;LOC_Os01g70840;LOC_Os01g70850;LOC_Os01g7…
MSTRG.4044.6	Oryza_sativa_newGene_3118;LOC_Os01g70670;LOC_Os01g70680;LOC_Os01g70690;LOC_Os01g70700;LOC_Os01g70710;Oryza_sativa_newGene_3119;LOC_Os01g70720;LOC_Os01g70730;Oryza_sativa_newGene_3121;LOC_Os01g70740;Oryza_sativa_newGene_3122;LOC_Os01g70750;LOC_Os01g70760;LOC_Os01g70770;LOC_Os01g70780;LOC_Os01g70790;LOC_Os01g70800;LOC_Os01g70810;LOC_Os01g70820;LOC_Os01g70830;LOC_Os01g70840;LOC_Os01g70850;LOC_Os01g7…
MSTRG.4044.8	Oryza_sativa_newGene_3118;LOC_Os01g70670;LOC_Os01g70680;LOC_Os01g70690;LOC_Os01g70700;LOC_Os01g70710;Oryza_sativa_newGene_3119;LOC_Os01g70720;LOC_Os01g70730;Oryza_sativa_newGene_3121;LOC_Os01g70740;Oryza_sativa_newGene_3122;LOC_Os01g70750;LOC_Os01g70760;LOC_Os01g70770;LOC_Os01g70780;LOC_Os01g70790;LOC_Os01g70800;LOC_Os01g70810;LOC_Os01g70820;LOC_Os01g70830;LOC_Os01g70840;LOC_Os01g70850;LOC_Os01g7…
MSTRG.4044.7	Oryza_sativa_newGene_3118;LOC_Os01g70670;LOC_Os01g70680;LOC_Os01g70690;LOC_Os01g70700;LOC_Os01g70710;Oryza_sativa_newGene_3119;LOC_Os01g70720;LOC_Os01g70730;Oryza_sativa_newGene_3121;LOC_Os01g70740;Oryza_sativa_newGene_3122;LOC_Os01g70750;LOC_Os01g70760;LOC_Os01g70770;LOC_Os01g70780;LOC_Os01g70790;LOC_Os01g70800;LOC_Os01g70810;LOC_Os01g70820;LOC_Os01g70830;LOC_Os01g70840;LOC_Os01g70850;LOC_Os01g7…
MSTRG.4056.1	LOC_Os01g70870;LOC_Os01g70880;LOC_Os01g70890;LOC_Os01g70900;LOC_Os01g70920;LOC_Os01g70930;LOC_Os01g70940;LOC_Os01g70950;LOC_Os01g70960;LOC_Os01g70970;LOC_Os01g70980;LOC_Os01g70990;LOC_Os01g71000;LOC_Os01g71010;LOC_Os01g71020;Oryza_sativa_newGene_3123;LOC_Os01g71040;LOC_Os01g71050;LOC_Os01g71060;LOC_Os01g71070;LOC_Os01g71080;LOC_Os01g71090;LOC_Os01g71094;LOC_Os01g71100;LOC_Os01g71106;LOC_Os01g7111…	LOC_Os09g10920;LOC_Os08g25330;LOC_Os06g19240;LOC_Os05g45630;LOC_Os05g19410;LOC_Os05g16600
MSTRG.4070.1	LOC_Os01g71200;LOC_Os01g71210;LOC_Os01g71220;LOC_Os01g71230;Oryza_sativa_newGene_3125;LOC_Os01g71240;LOC_Os01g71250;LOC_Os01g71256;LOC_Os01g71262;LOC_Os01g71270;LOC_Os01g71280;LOC_Os01g71300;Oryza_sativa_newGene_3127;LOC_Os01g71310;Oryza_sativa_newGene_3128;LOC_Os01g71320;LOC_Os01g71330;LOC_Os01g71340;LOC_Os01g71350;LOC_Os01g71360;LOC_Os01g71370;LOC_Os01g71380;LOC_Os01g71390;LOC_Os01g71400;LOC_Os…	LOC_Os07g04820;LOC_Os06g10355;LOC_Os12g04424;LOC_Os01g01340;LOC_Os08g13570;LOC_Os07g29224;LOC_Os09g24820;LOC_Os11g36030;LOC_Os06g13320;LOC_Os10g26470;LOC_Os05g37970
MSTRG.4073.1	LOC_Os01g71220;LOC_Os01g71230;Oryza_sativa_newGene_3125;LOC_Os01g71240;LOC_Os01g71250;LOC_Os01g71256;LOC_Os01g71262;LOC_Os01g71270;LOC_Os01g71280;LOC_Os01g71300;Oryza_sativa_newGene_3127;LOC_Os01g71310;Oryza_sativa_newGene_3128;LOC_Os01g71320;LOC_Os01g71330;LOC_Os01g71340;LOC_Os01g71350;LOC_Os01g71360;LOC_Os01g71370;LOC_Os01g71380;LOC_Os01g71390;LOC_Os01g71400;LOC_Os01g71410;LOC_Os01g71420;LOC_Os…	LOC_Os09g15740
MSTRG.4073.2	LOC_Os01g71220;LOC_Os01g71230;Oryza_sativa_newGene_3125;LOC_Os01g71240;LOC_Os01g71250;LOC_Os01g71256;LOC_Os01g71262;LOC_Os01g71270;LOC_Os01g71280;LOC_Os01g71300;Oryza_sativa_newGene_3127;LOC_Os01g71310;Oryza_sativa_newGene_3128;LOC_Os01g71320;LOC_Os01g71330;LOC_Os01g71340;LOC_Os01g71350;LOC_Os01g71360;LOC_Os01g71370;LOC_Os01g71380;LOC_Os01g71390;LOC_Os01g71400;LOC_Os01g71410;LOC_Os01g71420;LOC_Os…	LOC_Os09g15740
MSTRG.4073.4	LOC_Os01g71220;LOC_Os01g71230;Oryza_sativa_newGene_3125;LOC_Os01g71240;LOC_Os01g71250;LOC_Os01g71256;LOC_Os01g71262;LOC_Os01g71270;LOC_Os01g71280;LOC_Os01g71300;Oryza_sativa_newGene_3127;LOC_Os01g71310;Oryza_sativa_newGene_3128;LOC_Os01g71320;LOC_Os01g71330;LOC_Os01g71340;LOC_Os01g71350;LOC_Os01g71360;LOC_Os01g71370;LOC_Os01g71380;LOC_Os01g71390;LOC_Os01g71400;LOC_Os01g71410;LOC_Os01g71420;LOC_Os…	LOC_Os09g15740
MSTRG.4079.1	LOC_Os01g71300;Oryza_sativa_newGene_3127;LOC_Os01g71310;Oryza_sativa_newGene_3128;LOC_Os01g71320;LOC_Os01g71330;LOC_Os01g71340;LOC_Os01g71350;LOC_Os01g71360;LOC_Os01g71370;LOC_Os01g71380;LOC_Os01g71390;LOC_Os01g71400;LOC_Os01g71410;LOC_Os01g71420;LOC_Os01g71430;LOC_Os01g71440;LOC_Os01g71450;LOC_Os01g71460;LOC_Os01g71474;LOC_Os01g71490;LOC_Os01g71510;LOC_Os01g71520;LOC_Os01g71530;LOC_Os01g71540;Or…	LOC_Os09g39610;LOC_Os02g06320;LOC_Os11g14060;LOC_Os01g48030;LOC_Os01g07770;LOC_Os09g23880;LOC_Os06g28860;LOC_Os03g57640;LOC_Os02g22290;LOC_Os02g16880;LOC_Os11g34130;LOC_Os01g50360;LOC_Os08g21330;LOC_Os08g20750;LOC_Os07g47010;LOC_Os06g21890;LOC_Os05g27570;LOC_Os04g24190;LOC_Os12g08080;LOC_Os11g14590;LOC_Os01g53760;LOC_Os01g09960;LOC_Os09g38950;LOC_Os09g28620;LOC_Os08g42750;LOC_Os08g03320;LOC_Os07g…
MSTRG.4089.3	LOC_Os01g71490;LOC_Os01g71510;LOC_Os01g71520;LOC_Os01g71530;LOC_Os01g71540;Oryza_sativa_newGene_3129;Oryza_sativa_newGene_3130;LOC_Os01g71570;LOC_Os01g71590;LOC_Os01g71599;LOC_Os01g71558;LOC_Os01g71620;LOC_Os01g71624;Oryza_sativa_newGene_3131;LOC_Os01g71630;LOC_Os01g71640;LOC_Os01g71650;LOC_Os01g71660;LOC_Os01g71670;LOC_Os01g71680;LOC_Os01g71690;LOC_Os01g71700;LOC_Os01g71710;LOC_Os01g71720;LOC_Os…	LOC_Os03g63170;LOC_Os05g37940;LOC_Os08g02050;LOC_Os09g27510;LOC_Os09g24490;LOC_Os08g36470;LOC_Os04g10140;LOC_Os02g19400;LOC_Os10g37780;LOC_Os10g30460;LOC_Os01g14160
MSTRG.4141.1	LOC_Os01g72280;LOC_Os01g72290;LOC_Os01g72300;LOC_Os01g72310;LOC_Os01g72320;LOC_Os01g72330;LOC_Os01g72340;LOC_Os01g72350;LOC_Os01g72370;LOC_Os01g72360;LOC_Os01g72380;LOC_Os01g72390;LOC_Os01g72400;LOC_Os01g72410;LOC_Os01g72420;LOC_Os01g72430;LOC_Os01g72440;LOC_Os01g72450;LOC_Os01g72460;LOC_Os01g72470;LOC_Os01g72480;LOC_Os01g72490;LOC_Os01g72500;LOC_Os01g72510;LOC_Os01g72520;LOC_Os01g72530;LOC_Os01g…	LOC_Os01g72430
MSTRG.4161.6	LOC_Os01g72600;LOC_Os01g72610;LOC_Os01g72620;LOC_Os01g72630;LOC_Os01g72650;LOC_Os01g72660;LOC_Os01g72670;LOC_Os01g72680;LOC_Os01g72690;LOC_Os01g72700;LOC_Os01g72710;LOC_Os01g72720;LOC_Os01g72730;LOC_Os01g72740;LOC_Os01g72760;LOC_Os01g72780;LOC_Os01g72790;LOC_Os01g72800;LOC_Os01g72810;LOC_Os01g72820;LOC_Os01g72834;LOC_Os01g72850;LOC_Os01g72860;LOC_Os01g72870;LOC_Os01g72880;LOC_Os01g72890;LOC_Os01g…
MSTRG.4200.8	LOC_Os01g73040;LOC_Os01g73060;LOC_Os01g73070;LOC_Os01g73080;LOC_Os01g73090;LOC_Os01g73100;LOC_Os01g73110;LOC_Os01g73120;LOC_Os01g73130;LOC_Os01g73140;LOC_Os01g73150;LOC_Os01g73160;LOC_Os01g73170;LOC_Os01g73180;LOC_Os01g73190;LOC_Os01g73200;LOC_Os01g73210;LOC_Os01g73220;LOC_Os01g73230;LOC_Os01g73234;LOC_Os01g73240;LOC_Os01g73250;LOC_Os01g73260;LOC_Os01g73270;LOC_Os01g73280;LOC_Os01g73290;Oryza_sat…	LOC_Os05g28570;LOC_Os02g41790;LOC_Os01g05380
MSTRG.4204.1	LOC_Os01g73160;LOC_Os01g73170;LOC_Os01g73180;LOC_Os01g73190;LOC_Os01g73200;LOC_Os01g73210;LOC_Os01g73220;LOC_Os01g73230;LOC_Os01g73234;LOC_Os01g73240;LOC_Os01g73250;LOC_Os01g73260;LOC_Os01g73270;LOC_Os01g73280;LOC_Os01g73290;Oryza_sativa_newGene_3141;LOC_Os01g73300;LOC_Os01g73310;LOC_Os01g73320;LOC_Os01g73344;LOC_Os01g73332;LOC_Os01g73370;LOC_Os01g73380;LOC_Os01g73390;LOC_Os01g73400;LOC_Os01g7341…	LOC_Os04g35810;LOC_Os01g61550;LOC_Os09g26144;LOC_Os08g36420;LOC_Os08g23110;LOC_Os07g47194;LOC_Os07g39370;LOC_Os05g47950;LOC_Os11g04510
MSTRG.4236.1	LOC_Os01g73656;LOC_Os01g73662;Oryza_sativa_newGene_3144;LOC_Os01g73670;LOC_Os01g73680;LOC_Os01g73690;LOC_Os01g73700;LOC_Os01g73710;LOC_Os01g73720;LOC_Os01g73730;LOC_Os01g73740;LOC_Os01g73750;LOC_Os01g73760;LOC_Os01g73770;LOC_Os01g73780;LOC_Os01g73790;LOC_Os01g73800;LOC_Os01g73810;LOC_Os01g73820;LOC_Os01g73830;LOC_Os01g73840;LOC_Os01g73850;LOC_Os01g73860;LOC_Os01g73870;LOC_Os01g73880;LOC_Os01g7389…	LOC_Os01g73830
MSTRG.4272.1	LOC_Os01g74230;LOC_Os01g74240;LOC_Os01g74250;LOC_Os01g74260;LOC_Os01g74270;LOC_Os01g74280;Oryza_sativa_newGene_3146;LOC_Os01g74300;LOC_Os01g74310;LOC_Os01g74320;LOC_Os01g74330;LOC_Os01g74340;LOC_Os01g74350;LOC_Os01g74360;LOC_Os01g74370;LOC_Os01g74380;LOC_Os01g74390;LOC_Os01g74400;LOC_Os01g74410;LOC_Os01g74430;Oryza_sativa_newGene_3149;LOC_Os01g74440;LOC_Os01g74450;LOC_Os01g74460;LOC_Os01g74470;LO…
MSTRG.4295.1	LOC_Os10g01006;LOC_Os10g01008;LOC_Os10g01010;LOC_Os10g01020;LOC_Os10g01030;LOC_Os10g01044;LOC_Os10g01060;LOC_Os10g01070;LOC_Os10g01080;LOC_Os10g01090;LOC_Os10g01100;LOC_Os10g01110;LOC_Os10g01120;LOC_Os10g01134;LOC_Os10g01150;LOC_Os10g01164;LOC_Os10g01180;LOC_Os10g01200;LOC_Os10g01210;LOC_Os10g01230;LOC_Os10g01240;LOC_Os10g01250;LOC_Os10g01260;LOC_Os10g01290	LOC_Os07g37140;LOC_Os04g24040;LOC_Os11g06760;LOC_Os01g28730;LOC_Os01g22630;LOC_Os01g09540;LOC_Os08g13450;LOC_Os08g02260;LOC_Os07g01570;LOC_Os06g30970;LOC_Os05g46250;LOC_Os05g46230;LOC_Os04g24190;LOC_Os12g38930;LOC_Os01g48270;LOC_Os09g34180;LOC_Os09g30200;LOC_Os09g24200;LOC_Os09g12260;LOC_Os08g39150;LOC_Os08g32610;LOC_Os07g01840;LOC_Os06g24711;LOC_Os06g04280;LOC_Os06g03140;LOC_Os05g39970;LOC_Os05g…
MSTRG.4299.1	LOC_Os10g01060;LOC_Os10g01070;LOC_Os10g01080;LOC_Os10g01090;LOC_Os10g01100;LOC_Os10g01110;LOC_Os10g01120;LOC_Os10g01134;LOC_Os10g01150;LOC_Os10g01164;LOC_Os10g01180;LOC_Os10g01200;LOC_Os10g01210;LOC_Os10g01230;LOC_Os10g01240;LOC_Os10g01250;LOC_Os10g01260;LOC_Os10g01290;LOC_Os10g01300;LOC_Os10g01310;LOC_Os10g01320;LOC_Os10g01330;LOC_Os10g01340;LOC_Os10g01350;LOC_Os10g01360;LOC_Os10g01370;LOC_Os10g…	LOC_Os04g05490;LOC_Os08g24920;LOC_Os12g39480
MSTRG.4301.1	LOC_Os10g01090;LOC_Os10g01100;LOC_Os10g01110;LOC_Os10g01120;LOC_Os10g01134;LOC_Os10g01150;LOC_Os10g01164;LOC_Os10g01180;LOC_Os10g01200;LOC_Os10g01210;LOC_Os10g01230;LOC_Os10g01240;LOC_Os10g01250;LOC_Os10g01260;LOC_Os10g01290;LOC_Os10g01300;LOC_Os10g01310;LOC_Os10g01320;LOC_Os10g01330;LOC_Os10g01340;LOC_Os10g01350;LOC_Os10g01360;LOC_Os10g01370;LOC_Os10g01380;LOC_Os10g01390;LOC_Os10g01400;LOC_Os10g…
MSTRG.4307.1	LOC_Os10g01350;LOC_Os10g01360;LOC_Os10g01370;LOC_Os10g01380;LOC_Os10g01390;LOC_Os10g01400;LOC_Os10g01410;LOC_Os10g01420;LOC_Os10g01430;LOC_Os10g01440;LOC_Os10g01450;LOC_Os10g01460;LOC_Os10g01470;LOC_Os10g01480;LOC_Os10g01490;LOC_Os10g01500;LOC_Os10g01510;LOC_Os10g01520;LOC_Os10g01530;LOC_Os10g01540;LOC_Os10g01550;LOC_Os10g01560;LOC_Os10g01570;Oryza_sativa_newGene_3157;LOC_Os10g01580;LOC_Os10g0159…	LOC_Os03g32749;LOC_Os02g13510
MSTRG.4309.1	LOC_Os10g01400;LOC_Os10g01410;LOC_Os10g01420;LOC_Os10g01430;LOC_Os10g01440;LOC_Os10g01450;LOC_Os10g01460;LOC_Os10g01470;LOC_Os10g01480;LOC_Os10g01490;LOC_Os10g01500;LOC_Os10g01510;LOC_Os10g01520;LOC_Os10g01530;LOC_Os10g01540;LOC_Os10g01550;LOC_Os10g01560;LOC_Os10g01570;Oryza_sativa_newGene_3157;LOC_Os10g01580;LOC_Os10g01590;LOC_Os10g01600;LOC_Os10g01610;LOC_Os10g01620;LOC_Os10g01640;LOC_Os10g0165…
MSTRG.4330.1	LOC_Os10g01890;LOC_Os10g01900;LOC_Os10g01910;LOC_Os10g01920;LOC_Os10g01930;LOC_Os10g01940;LOC_Os10g01950;LOC_Os10g01960;LOC_Os10g01970;LOC_Os10g01984;LOC_Os10g02000;LOC_Os10g02010;LOC_Os10g02020;LOC_Os10g02030;LOC_Os10g02040;LOC_Os10g02050;LOC_Os10g02070;LOC_Os10g02080;LOC_Os10g02090;LOC_Os10g02100;LOC_Os10g02120;LOC_Os10g02130;LOC_Os10g02140;LOC_Os10g02150;LOC_Os10g02160;LOC_Os10g02170;LOC_Os10g…
MSTRG.4334.1	LOC_Os10g02040;LOC_Os10g02050;LOC_Os10g02070;LOC_Os10g02080;LOC_Os10g02090;LOC_Os10g02100;LOC_Os10g02120;LOC_Os10g02130;LOC_Os10g02140;LOC_Os10g02150;LOC_Os10g02160;LOC_Os10g02170;LOC_Os10g02180;LOC_Os10g02190;LOC_Os10g02200;LOC_Os10g02210;LOC_Os10g02220;LOC_Os10g02230;LOC_Os10g02240;LOC_Os10g02250;LOC_Os10g02260;LOC_Os10g02270;LOC_Os10g02276;LOC_Os10g02284;LOC_Os10g02300;LOC_Os10g02314;LOC_Os10g…	LOC_Os03g35886
MSTRG.4347.4	LOC_Os10g02180;LOC_Os10g02190;LOC_Os10g02200;LOC_Os10g02210;LOC_Os10g02220;LOC_Os10g02230;LOC_Os10g02240;LOC_Os10g02250;LOC_Os10g02260;LOC_Os10g02270;LOC_Os10g02276;LOC_Os10g02284;LOC_Os10g02300;LOC_Os10g02314;LOC_Os10g02330;LOC_Os10g02340;LOC_Os10g02350;LOC_Os10g02360;LOC_Os10g02380;LOC_Os10g02400;LOC_Os10g02410;LOC_Os10g02420;LOC_Os10g02430;LOC_Os10g02440;LOC_Os10g02450;LOC_Os10g02470;LOC_Os10g…	LOC_Os07g06834;LOC_Os07g26100;LOC_Os06g35165;LOC_Os03g18779;LOC_Os01g38650;LOC_Os01g35330;LOC_Os01g38680;LOC_Os01g53255;LOC_Os01g51690;LOC_Os07g48380;LOC_Os06g48510;LOC_Os03g41130;LOC_Os01g66160;LOC_Os01g32330;LOC_Os08g08100;LOC_Os07g36800;LOC_Os07g10840;LOC_Os03g42630;LOC_Os11g29780;LOC_Os11g02350;LOC_Os10g41270;LOC_Os01g57690;LOC_Os09g33460;LOC_Os09g30030;LOC_Os09g29130;LOC_Os09g28710;LOC_Os08g…
MSTRG.4370.1	LOC_Os10g02790;LOC_Os10g02800;LOC_Os10g02814;LOC_Os10g02830;LOC_Os10g02840;LOC_Os10g02850;LOC_Os10g02860;LOC_Os10g02870;LOC_Os10g02880;LOC_Os10g02890;LOC_Os10g02900;LOC_Os10g02910;LOC_Os10g02920;LOC_Os10g02930;LOC_Os10g02940;LOC_Os10g02950;LOC_Os10g02960;LOC_Os10g02970;Oryza_sativa_newGene_3169;LOC_Os10g02980;LOC_Os10g02990;LOC_Os10g03000;LOC_Os10g03010;LOC_Os10g03020;LOC_Os10g03030;LOC_Os10g0304…	LOC_Os09g13010
MSTRG.4370.2	LOC_Os10g02790;LOC_Os10g02800;LOC_Os10g02814;LOC_Os10g02830;LOC_Os10g02840;LOC_Os10g02850;LOC_Os10g02860;LOC_Os10g02870;LOC_Os10g02880;LOC_Os10g02890;LOC_Os10g02900;LOC_Os10g02910;LOC_Os10g02920;LOC_Os10g02930;LOC_Os10g02940;LOC_Os10g02950;LOC_Os10g02960;LOC_Os10g02970;Oryza_sativa_newGene_3169;LOC_Os10g02980;LOC_Os10g02990;LOC_Os10g03000;LOC_Os10g03010;LOC_Os10g03020;LOC_Os10g03030;LOC_Os10g0304…	LOC_Os07g40000;LOC_Os07g22730;LOC_Os06g36650;LOC_Os06g06270
MSTRG.4374.1	LOC_Os10g02814;LOC_Os10g02830;LOC_Os10g02840;LOC_Os10g02850;LOC_Os10g02860;LOC_Os10g02870;LOC_Os10g02880;LOC_Os10g02890;LOC_Os10g02900;LOC_Os10g02910;LOC_Os10g02920;LOC_Os10g02930;LOC_Os10g02940;LOC_Os10g02950;LOC_Os10g02960;LOC_Os10g02970;Oryza_sativa_newGene_3169;LOC_Os10g02980;LOC_Os10g02990;LOC_Os10g03000;LOC_Os10g03010;LOC_Os10g03020;LOC_Os10g03030;LOC_Os10g03040;LOC_Os10g03050;LOC_Os10g0306…
MSTRG.4377.1	LOC_Os10g02860;LOC_Os10g02870;LOC_Os10g02880;LOC_Os10g02890;LOC_Os10g02900;LOC_Os10g02910;LOC_Os10g02920;LOC_Os10g02930;LOC_Os10g02940;LOC_Os10g02950;LOC_Os10g02960;LOC_Os10g02970;Oryza_sativa_newGene_3169;LOC_Os10g02980;LOC_Os10g02990;LOC_Os10g03000;LOC_Os10g03010;LOC_Os10g03020;LOC_Os10g03030;LOC_Os10g03040;LOC_Os10g03050;LOC_Os10g03060;LOC_Os10g03070;LOC_Os10g03080;LOC_Os10g03090;LOC_Os10g0310…	LOC_Os07g23030;LOC_Os10g07582;LOC_Os07g05750;LOC_Os02g11665;LOC_Os07g17430;LOC_Os08g19600
MSTRG.4380.1	LOC_Os10g02890;LOC_Os10g02900;LOC_Os10g02910;LOC_Os10g02920;LOC_Os10g02930;LOC_Os10g02940;LOC_Os10g02950;LOC_Os10g02960;LOC_Os10g02970;Oryza_sativa_newGene_3169;LOC_Os10g02980;LOC_Os10g02990;LOC_Os10g03000;LOC_Os10g03010;LOC_Os10g03020;LOC_Os10g03030;LOC_Os10g03040;LOC_Os10g03050;LOC_Os10g03060;LOC_Os10g03070;LOC_Os10g03080;LOC_Os10g03090;LOC_Os10g03100;LOC_Os10g03110;LOC_Os10g03120;LOC_Os10g0313…	LOC_Os09g36200;LOC_Os06g50310;LOC_Os01g71790;LOC_Os01g41710
MSTRG.4406.1	LOC_Os10g03640;LOC_Os10g03660;LOC_Os10g03669;LOC_Os10g03690;LOC_Os10g03700;LOC_Os10g03710;LOC_Os10g03720;LOC_Os10g03730;LOC_Os10g03740;LOC_Os10g03750;LOC_Os10g03760;LOC_Os10g03770;LOC_Os10g03780;LOC_Os10g03800;LOC_Os10g03820;LOC_Os10g03830;LOC_Os10g03840;LOC_Os10g03850;LOC_Os10g03855;LOC_Os10g03870;LOC_Os10g03880;LOC_Os10g03890;LOC_Os10g03900;LOC_Os10g03910;Oryza_sativa_newGene_3177	LOC_Os10g03720;LOC_Os04g33940;LOC_Os03g44670;LOC_Os11g26750;LOC_Os01g05470;LOC_Os05g40710;LOC_Os05g34220;LOC_Os03g49920;LOC_Os11g29340
MSTRG.4413.5	LOC_Os10g03700;LOC_Os10g03710;LOC_Os10g03720;LOC_Os10g03730;LOC_Os10g03740;LOC_Os10g03750;LOC_Os10g03760;LOC_Os10g03770;LOC_Os10g03780;LOC_Os10g03800;LOC_Os10g03820;LOC_Os10g03830;LOC_Os10g03840;LOC_Os10g03850;LOC_Os10g03855;LOC_Os10g03870;LOC_Os10g03880;LOC_Os10g03890;LOC_Os10g03900;LOC_Os10g03910;Oryza_sativa_newGene_3177;Oryza_sativa_newGene_3178;LOC_Os10g03920;LOC_Os10g03930;LOC_Os10g03950;LO…	LOC_Os10g03900;LOC_Os10g03760;LOC_Os10g03930;LOC_Os10g03730;LOC_Os10g03870;LOC_Os10g03910;LOC_Os10g03750;LOC_Os10g03780;LOC_Os10g03740;LOC_Os10g03660;LOC_Os10g03690;LOC_Os10g03850
MSTRG.4429.1	LOC_Os10g03980;LOC_Os10g04000;LOC_Os10g04010;LOC_Os10g04020;LOC_Os10g04030;LOC_Os10g04040;LOC_Os10g04050;LOC_Os10g04060;Oryza_sativa_newGene_3179;LOC_Os10g04074;LOC_Os10g04090;LOC_Os10g04110;LOC_Os10g04120;LOC_Os10g04130;LOC_Os10g04140;LOC_Os10g04150;LOC_Os10g04160;LOC_Os10g04170;LOC_Os10g04180;LOC_Os10g04210;LOC_Os10g04220;LOC_Os10g04230;LOC_Os10g04240;LOC_Os10g04250;LOC_Os10g04260;LOC_Os10g0427…	LOC_Os01g15990;LOC_Os06g21840;LOC_Os09g12840;LOC_Os06g44260;LOC_Os02g04730;LOC_Os12g42670;LOC_Os12g39350;LOC_Os12g38560;LOC_Os11g47780;LOC_Os11g38280;LOC_Os01g70730;LOC_Os09g27795;LOC_Os08g39990;LOC_Os07g41970;LOC_Os06g41610;LOC_Os05g06480;LOC_Os05g03865;LOC_Os05g03860;LOC_Os04g54210;LOC_Os04g24190;LOC_Os03g52670;LOC_Os03g45260;LOC_Os03g12150;LOC_Os02g03190;LOC_Os01g09080;LOC_Os09g19700;LOC_Os08g…
MSTRG.4434.1	LOC_Os10g04050;LOC_Os10g04060;Oryza_sativa_newGene_3179;LOC_Os10g04074;LOC_Os10g04090;LOC_Os10g04110;LOC_Os10g04120;LOC_Os10g04130;LOC_Os10g04140;LOC_Os10g04150;LOC_Os10g04160;LOC_Os10g04170;LOC_Os10g04180;LOC_Os10g04210;LOC_Os10g04220;LOC_Os10g04230;LOC_Os10g04240;LOC_Os10g04250;LOC_Os10g04260;LOC_Os10g04270;Oryza_sativa_newGene_3182;LOC_Os10g04280;LOC_Os10g04290;LOC_Os10g04316;LOC_Os10g04342	LOC_Os10g04180
MSTRG.4445.1	LOC_Os10g04260;LOC_Os10g04270;Oryza_sativa_newGene_3182;LOC_Os10g04280;LOC_Os10g04290;LOC_Os10g04316;LOC_Os10g04342;Oryza_sativa_newGene_3183;LOC_Os10g04370;LOC_Os10g04380;LOC_Os10g04400;LOC_Os10g04410;LOC_Os10g04429;LOC_Os10g04450;LOC_Os10g04460;LOC_Os10g04470;LOC_Os10g04480;LOC_Os10g04490;LOC_Os10g04500;LOC_Os10g04510;LOC_Os10g04520;LOC_Os10g04530;LOC_Os10g04540;LOC_Os10g04550;LOC_Os10g04560;LO…
MSTRG.4445.2	LOC_Os10g04270;Oryza_sativa_newGene_3182;LOC_Os10g04280;LOC_Os10g04290;LOC_Os10g04316;LOC_Os10g04342;Oryza_sativa_newGene_3183;LOC_Os10g04370;LOC_Os10g04380;LOC_Os10g04400;LOC_Os10g04410;LOC_Os10g04429;LOC_Os10g04450;LOC_Os10g04460;LOC_Os10g04470;LOC_Os10g04480;LOC_Os10g04490;LOC_Os10g04500;LOC_Os10g04510;LOC_Os10g04520;LOC_Os10g04530;LOC_Os10g04540;LOC_Os10g04550;LOC_Os10g04560;LOC_Os10g04570;LO…	LOC_Os04g42020;LOC_Os12g05550;LOC_Os10g30560;LOC_Os05g48580;LOC_Os03g08560
MSTRG.4445.4	LOC_Os10g04270;Oryza_sativa_newGene_3182;LOC_Os10g04280;LOC_Os10g04290;LOC_Os10g04316;LOC_Os10g04342;Oryza_sativa_newGene_3183;LOC_Os10g04370;LOC_Os10g04380;LOC_Os10g04400;LOC_Os10g04410;LOC_Os10g04429;LOC_Os10g04450;LOC_Os10g04460;LOC_Os10g04470;LOC_Os10g04480;LOC_Os10g04490;LOC_Os10g04500;LOC_Os10g04510;LOC_Os10g04520;LOC_Os10g04530;LOC_Os10g04540;LOC_Os10g04550;LOC_Os10g04560;LOC_Os10g04570;LO…	LOC_Os04g42020;LOC_Os10g30560;LOC_Os03g13560
MSTRG.4488.1	LOC_Os10g05190;LOC_Os10g05200;LOC_Os10g05210;LOC_Os10g05220;LOC_Os10g05230;LOC_Os10g05240;LOC_Os10g05250;Oryza_sativa_newGene_3186;LOC_Os10g05270;LOC_Os10g05280;LOC_Os10g05290;LOC_Os10g05300;LOC_Os10g05320;LOC_Os10g05329;LOC_Os10g05340;LOC_Os10g05360;LOC_Os10g05370;LOC_Os10g05380;LOC_Os10g05390;LOC_Os10g05400;LOC_Os10g05410;LOC_Os10g05420;LOC_Os10g05430;LOC_Os10g05440;LOC_Os10g05450;LOC_Os10g0546…	LOC_Os07g46960;LOC_Os12g39380;LOC_Os03g10030;LOC_Os02g54640;LOC_Os04g05490;LOC_Os03g20090;LOC_Os12g43720;LOC_Os10g37190;LOC_Os10g14170;LOC_Os09g20350;LOC_Os08g02490;LOC_Os05g06050;LOC_Os03g47169;LOC_Os03g32580;LOC_Os10g39720;LOC_Os01g05800;LOC_Os09g34170;LOC_Os09g31390;LOC_Os08g01190;LOC_Os07g05630;LOC_Os07g02200;LOC_Os06g49290;LOC_Os06g47310;LOC_Os06g14810;LOC_Os05g15650;LOC_Os05g13700
MSTRG.4492.2	LOC_Os10g05390;LOC_Os10g05400;LOC_Os10g05410;LOC_Os10g05420;LOC_Os10g05430;LOC_Os10g05440;LOC_Os10g05450;LOC_Os10g05460;LOC_Os10g05470;LOC_Os10g05480;LOC_Os10g05490;LOC_Os10g05500;LOC_Os10g05510;LOC_Os10g05520;LOC_Os10g05530;LOC_Os10g05540;LOC_Os10g05550;Oryza_sativa_newGene_3188;LOC_Os10g05560;LOC_Os10g05570;LOC_Os10g05580;LOC_Os10g05590;LOC_Os10g05600;LOC_Os10g05610;LOC_Os10g05620;LOC_Os10g0563…
MSTRG.4492.1	LOC_Os10g05390;LOC_Os10g05400;LOC_Os10g05410;LOC_Os10g05420;LOC_Os10g05430;LOC_Os10g05440;LOC_Os10g05450;LOC_Os10g05460;LOC_Os10g05470;LOC_Os10g05480;LOC_Os10g05490;LOC_Os10g05500;LOC_Os10g05510;LOC_Os10g05520;LOC_Os10g05530;LOC_Os10g05540;LOC_Os10g05550;Oryza_sativa_newGene_3188;LOC_Os10g05560;LOC_Os10g05570;LOC_Os10g05580;LOC_Os10g05590;LOC_Os10g05600;LOC_Os10g05610;LOC_Os10g05620;LOC_Os10g0563…
MSTRG.4492.8	LOC_Os10g05390;LOC_Os10g05400;LOC_Os10g05410;LOC_Os10g05420;LOC_Os10g05430;LOC_Os10g05440;LOC_Os10g05450;LOC_Os10g05460;LOC_Os10g05470;LOC_Os10g05480;LOC_Os10g05490;LOC_Os10g05500;LOC_Os10g05510;LOC_Os10g05520;LOC_Os10g05530;LOC_Os10g05540;LOC_Os10g05550;Oryza_sativa_newGene_3188;LOC_Os10g05560;LOC_Os10g05570;LOC_Os10g05580;LOC_Os10g05590;LOC_Os10g05600;LOC_Os10g05610;LOC_Os10g05620;LOC_Os10g0563…
MSTRG.4492.7	LOC_Os10g05390;LOC_Os10g05400;LOC_Os10g05410;LOC_Os10g05420;LOC_Os10g05430;LOC_Os10g05440;LOC_Os10g05450;LOC_Os10g05460;LOC_Os10g05470;LOC_Os10g05480;LOC_Os10g05490;LOC_Os10g05500;LOC_Os10g05510;LOC_Os10g05520;LOC_Os10g05530;LOC_Os10g05540;LOC_Os10g05550;Oryza_sativa_newGene_3188;LOC_Os10g05560;LOC_Os10g05570;LOC_Os10g05580;LOC_Os10g05590;LOC_Os10g05600;LOC_Os10g05610;LOC_Os10g05620;LOC_Os10g0563…
MSTRG.4492.4	LOC_Os10g05390;LOC_Os10g05400;LOC_Os10g05410;LOC_Os10g05420;LOC_Os10g05430;LOC_Os10g05440;LOC_Os10g05450;LOC_Os10g05460;LOC_Os10g05470;LOC_Os10g05480;LOC_Os10g05490;LOC_Os10g05500;LOC_Os10g05510;LOC_Os10g05520;LOC_Os10g05530;LOC_Os10g05540;LOC_Os10g05550;Oryza_sativa_newGene_3188;LOC_Os10g05560;LOC_Os10g05570;LOC_Os10g05580;LOC_Os10g05590;LOC_Os10g05600;LOC_Os10g05610;LOC_Os10g05620;LOC_Os10g0563…
MSTRG.4492.3	LOC_Os10g05390;LOC_Os10g05400;LOC_Os10g05410;LOC_Os10g05420;LOC_Os10g05430;LOC_Os10g05440;LOC_Os10g05450;LOC_Os10g05460;LOC_Os10g05470;LOC_Os10g05480;LOC_Os10g05490;LOC_Os10g05500;LOC_Os10g05510;LOC_Os10g05520;LOC_Os10g05530;LOC_Os10g05540;LOC_Os10g05550;Oryza_sativa_newGene_3188;LOC_Os10g05560;LOC_Os10g05570;LOC_Os10g05580;LOC_Os10g05590;LOC_Os10g05600;LOC_Os10g05610;LOC_Os10g05620;LOC_Os10g0563…
MSTRG.4492.5	LOC_Os10g05390;LOC_Os10g05400;LOC_Os10g05410;LOC_Os10g05420;LOC_Os10g05430;LOC_Os10g05440;LOC_Os10g05450;LOC_Os10g05460;LOC_Os10g05470;LOC_Os10g05480;LOC_Os10g05490;LOC_Os10g05500;LOC_Os10g05510;LOC_Os10g05520;LOC_Os10g05530;LOC_Os10g05540;LOC_Os10g05550;Oryza_sativa_newGene_3188;LOC_Os10g05560;LOC_Os10g05570;LOC_Os10g05580;LOC_Os10g05590;LOC_Os10g05600;LOC_Os10g05610;LOC_Os10g05620;LOC_Os10g0563…
MSTRG.4492.6	LOC_Os10g05390;LOC_Os10g05400;LOC_Os10g05410;LOC_Os10g05420;LOC_Os10g05430;LOC_Os10g05440;LOC_Os10g05450;LOC_Os10g05460;LOC_Os10g05470;LOC_Os10g05480;LOC_Os10g05490;LOC_Os10g05500;LOC_Os10g05510;LOC_Os10g05520;LOC_Os10g05530;LOC_Os10g05540;LOC_Os10g05550;Oryza_sativa_newGene_3188;LOC_Os10g05560;LOC_Os10g05570;LOC_Os10g05580;LOC_Os10g05590;LOC_Os10g05600;LOC_Os10g05610;LOC_Os10g05620;LOC_Os10g0563…
MSTRG.4505.1	LOC_Os10g05750;LOC_Os10g05770;LOC_Os10g05780;LOC_Os10g05790;LOC_Os10g05800;LOC_Os10g05810;LOC_Os10g05820;LOC_Os10g05840;LOC_Os10g05860;LOC_Os10g05870;LOC_Os10g05880;LOC_Os10g05890;LOC_Os10g05900;LOC_Os10g05910;LOC_Os10g05930;LOC_Os10g05940;LOC_Os10g05950;LOC_Os10g05960;LOC_Os10g05970;LOC_Os10g05980;LOC_Os10g05990;LOC_Os10g06000;LOC_Os10g06010;LOC_Os10g06020;LOC_Os10g06030;LOC_Os10g06050;LOC_Os10g…	LOC_Os10g05950
MSTRG.4514.1	LOC_Os10g06160;LOC_Os10g06170;LOC_Os10g06180;LOC_Os10g06190;LOC_Os10g06200;LOC_Os10g06210;LOC_Os10g06220;LOC_Os10g06230;LOC_Os10g06240;LOC_Os10g06250;LOC_Os10g06260;LOC_Os10g06270;LOC_Os10g06280;LOC_Os10g06290;LOC_Os10g06300;LOC_Os10g06310;LOC_Os10g06320;LOC_Os10g06330;LOC_Os10g06340;LOC_Os10g06350;LOC_Os10g06360;LOC_Os10g06370;LOC_Os10g06380;LOC_Os10g06390;LOC_Os10g06400;LOC_Os10g06410;LOC_Os10g…	LOC_Os10g06300;LOC_Os08g17480;LOC_Os08g08460;LOC_Os11g34290;LOC_Os12g33360;LOC_Os11g23736;LOC_Os12g29070;LOC_Os08g16240;LOC_Os04g03250;LOC_Os11g19630;LOC_Os01g48490;LOC_Os03g36570;LOC_Os12g03760;LOC_Os01g64080;LOC_Os03g43270;LOC_Os12g30700;LOC_Os06g27480;LOC_Os11g20130;LOC_Os05g16270;LOC_Os04g11240;LOC_Os11g23870;LOC_Os07g06110;LOC_Os01g51820;LOC_Os07g25630;LOC_Os07g15720;LOC_Os06g34140;LOC_Os06g…
MSTRG.4518.1	LOC_Os10g06290;LOC_Os10g06300;LOC_Os10g06310;LOC_Os10g06320;LOC_Os10g06330;LOC_Os10g06340;LOC_Os10g06350;LOC_Os10g06360;LOC_Os10g06370;LOC_Os10g06380;LOC_Os10g06390;LOC_Os10g06400;LOC_Os10g06410;LOC_Os10g06420;LOC_Os10g06430;LOC_Os10g06440;LOC_Os10g06450;LOC_Os10g06460;LOC_Os10g06470;LOC_Os10g06480;LOC_Os10g06490;LOC_Os10g06500;LOC_Os10g06510;LOC_Os10g06520;LOC_Os10g06540;LOC_Os10g06550;LOC_Os10g…	LOC_Os11g09890;LOC_Os07g05750;LOC_Os07g23030;LOC_Os10g07582;LOC_Os08g12460;LOC_Os09g07000;LOC_Os04g07330;LOC_Os12g19680;LOC_Os10g06480;LOC_Os04g29190;LOC_Os02g21120;LOC_Os06g15650;LOC_Os05g15940;LOC_Os10g20680;LOC_Os10g11120;ChrUn.fgenesh.gene.48;LOC_Os04g29100;LOC_Os04g07530;LOC_Os11g01960;LOC_Os12g22340;LOC_Os09g12060;LOC_Os04g31890;LOC_Os08g16520;LOC_Os02g11665;LOC_Os06g30150;LOC_Os04g22520;LO…
MSTRG.4518.2	LOC_Os10g06290;LOC_Os10g06300;LOC_Os10g06310;LOC_Os10g06320;LOC_Os10g06330;LOC_Os10g06340;LOC_Os10g06350;LOC_Os10g06360;LOC_Os10g06370;LOC_Os10g06380;LOC_Os10g06390;LOC_Os10g06400;LOC_Os10g06410;LOC_Os10g06420;LOC_Os10g06430;LOC_Os10g06440;LOC_Os10g06450;LOC_Os10g06460;LOC_Os10g06470;LOC_Os10g06480;LOC_Os10g06490;LOC_Os10g06500;LOC_Os10g06510;LOC_Os10g06520;LOC_Os10g06540;LOC_Os10g06550;LOC_Os10g…	LOC_Os12g19680;LOC_Os10g07582;LOC_Os07g05750;LOC_Os07g23030;LOC_Os02g11665;LOC_Os08g12460;LOC_Os06g31050;LOC_Os08g19600;LOC_Os07g16360;LOC_Os09g07000;LOC_Os04g06230;LOC_Os07g27834;LOC_Os05g03220;LOC_Os02g21120;LOC_Os09g03870;ChrUn.fgenesh.gene.89;LOC_Os11g09890;LOC_Os06g27720;LOC_Os07g17720;LOC_Os05g19840;LOC_Os01g63610;LOC_Os12g35520;LOC_Os06g17530;LOC_Os04g02810
MSTRG.4551.9	LOC_Os10g07229;LOC_Os10g07248;Oryza_sativa_newGene_3198;LOC_Os10g07270;LOC_Os10g07280;LOC_Os10g07290;LOC_Os10g07300;LOC_Os10g07310;LOC_Os10g07320;LOC_Os10g07340;LOC_Os10g07370;LOC_Os10g07380;Oryza_sativa_newGene_3199;LOC_Os10g07390;LOC_Os10g07400;LOC_Os10g07410;LOC_Os10g07420;Oryza_sativa_newGene_3200;LOC_Os10g07430;LOC_Os10g07440;Oryza_sativa_newGene_3201;LOC_Os10g07450;LOC_Os10g07460;LOC_Os10g0…	LOC_Os10g36580;LOC_Os10g14160;LOC_Os12g38830;LOC_Os11g22110;LOC_Os01g48290;LOC_Os09g31518;LOC_Os08g17220;LOC_Os07g32210;LOC_Os07g28010;LOC_Os06g34550;LOC_Os06g23330
MSTRG.4557.1	LOC_Os10g07290;LOC_Os10g07300;LOC_Os10g07310;LOC_Os10g07320;LOC_Os10g07340;LOC_Os10g07370;LOC_Os10g07380;Oryza_sativa_newGene_3199;LOC_Os10g07390;LOC_Os10g07400;LOC_Os10g07410;LOC_Os10g07420;Oryza_sativa_newGene_3200;LOC_Os10g07430;LOC_Os10g07440;Oryza_sativa_newGene_3201;LOC_Os10g07450;LOC_Os10g07460;LOC_Os10g07470;Oryza_sativa_newGene_3202;LOC_Os10g07480;LOC_Os10g07510;LOC_Os10g07520;LOC_Os10g0…
MSTRG.4568.4	LOC_Os10g07534;LOC_Os10g07536;LOC_Os10g07538;LOC_Os10g07542;LOC_Os10g07544;LOC_Os10g07546;LOC_Os10g07548;LOC_Os10g07552;LOC_Os10g07554;LOC_Os10g07556;LOC_Os10g07558;LOC_Os10g07562;LOC_Os10g07614;LOC_Os10g07612;LOC_Os10g07608;LOC_Os10g07606;Oryza_sativa_newGene_3204;LOC_Os10g07602;LOC_Os10g07598;LOC_Os10g07596;LOC_Os10g07594;LOC_Os10g07604;LOC_Os10g07584;LOC_Os10g07582;LOC_Os10g07578;LOC_Os10g0757…	LOC_Os10g07606;ChrUn.fgenesh.gene.41
MSTRG.4568.6	LOC_Os10g07534;LOC_Os10g07536;LOC_Os10g07538;LOC_Os10g07542;LOC_Os10g07544;LOC_Os10g07546;LOC_Os10g07548;LOC_Os10g07552;LOC_Os10g07554;LOC_Os10g07556;LOC_Os10g07558;LOC_Os10g07562;LOC_Os10g07614;LOC_Os10g07612;LOC_Os10g07608;LOC_Os10g07606;Oryza_sativa_newGene_3204;LOC_Os10g07602;LOC_Os10g07598;LOC_Os10g07596;LOC_Os10g07594;LOC_Os10g07604;LOC_Os10g07584;LOC_Os10g07582;LOC_Os10g07578;LOC_Os10g0757…	LOC_Os05g28760
MSTRG.4568.12	LOC_Os10g07552;LOC_Os10g07554;LOC_Os10g07556;LOC_Os10g07558;LOC_Os10g07562;LOC_Os10g07614;LOC_Os10g07612;LOC_Os10g07608;LOC_Os10g07606;Oryza_sativa_newGene_3204;LOC_Os10g07602;LOC_Os10g07598;LOC_Os10g07596;LOC_Os10g07594;LOC_Os10g07604;LOC_Os10g07584;LOC_Os10g07582;LOC_Os10g07578;LOC_Os10g07576;LOC_Os10g07574;LOC_Os10g07616;LOC_Os10g07618;LOC_Os10g07622;LOC_Os10g07624;LOC_Os10g07626;LOC_Os10g0796…	LOC_Os05g28760
MSTRG.4582.1	LOC_Os10g07574;LOC_Os10g07616;LOC_Os10g07618;LOC_Os10g07622;LOC_Os10g07624;LOC_Os10g07626;LOC_Os10g07966;LOC_Os10g07970;LOC_Os10g07974;LOC_Os10g07978;LOC_Os10g07982;LOC_Os10g07986;LOC_Os10g07990;LOC_Os10g07994;LOC_Os10g07998;LOC_Os10g08002;LOC_Os10g08006;LOC_Os10g08010;Oryza_sativa_newGene_3206;LOC_Os10g08011;LOC_Os10g08014;LOC_Os10g08018;LOC_Os10g08022;LOC_Os10g08026;LOC_Os10g08030;LOC_Os10g0804…
MSTRG.4590.1	LOC_Os10g08014;LOC_Os10g08018;LOC_Os10g08022;LOC_Os10g08026;LOC_Os10g08030;LOC_Os10g08040;LOC_Os10g08050;LOC_Os10g08060;LOC_Os10g08070;LOC_Os10g08080;LOC_Os10g08090;LOC_Os10g08100;LOC_Os10g08110;LOC_Os10g08120;LOC_Os10g08130;LOC_Os10g08140;LOC_Os10g08150;LOC_Os10g08160;LOC_Os10g08170;LOC_Os10g08180;LOC_Os10g08190;LOC_Os10g08200;LOC_Os10g08210;LOC_Os10g08220;LOC_Os10g08230;LOC_Os10g08240;LOC_Os10g…	LOC_Os07g05750;LOC_Os10g07582;LOC_Os12g19680;LOC_Os02g11665;LOC_Os07g23030
MSTRG.4596.1	LOC_Os10g08180;LOC_Os10g08190;LOC_Os10g08200;LOC_Os10g08210;LOC_Os10g08220;LOC_Os10g08230;LOC_Os10g08240;LOC_Os10g08250;LOC_Os10g08260;LOC_Os10g08280;LOC_Os10g08290;LOC_Os10g08300;LOC_Os10g08319;Oryza_sativa_newGene_3211;LOC_Os10g08340;LOC_Os10g08350;LOC_Os10g08360;LOC_Os10g08370;Oryza_sativa_newGene_3216;LOC_Os10g08390;LOC_Os10g08400;LOC_Os10g08410;LOC_Os10g08420;LOC_Os10g08430;LOC_Os10g08440;LO…	LOC_Os11g14250
MSTRG.4598.1	LOC_Os10g08180;LOC_Os10g08190;LOC_Os10g08200;LOC_Os10g08210;LOC_Os10g08220;LOC_Os10g08230;LOC_Os10g08240;LOC_Os10g08250;LOC_Os10g08260;LOC_Os10g08280;LOC_Os10g08290;LOC_Os10g08300;LOC_Os10g08319;Oryza_sativa_newGene_3211;LOC_Os10g08340;LOC_Os10g08350;LOC_Os10g08360;LOC_Os10g08370;Oryza_sativa_newGene_3216;LOC_Os10g08390;LOC_Os10g08400;LOC_Os10g08410;LOC_Os10g08420;LOC_Os10g08430;LOC_Os10g08440;LO…
MSTRG.4601.1	LOC_Os10g08230;LOC_Os10g08240;LOC_Os10g08250;LOC_Os10g08260;LOC_Os10g08280;LOC_Os10g08290;LOC_Os10g08300;LOC_Os10g08319;Oryza_sativa_newGene_3211;LOC_Os10g08340;LOC_Os10g08350;LOC_Os10g08360;LOC_Os10g08370;Oryza_sativa_newGene_3216;LOC_Os10g08390;LOC_Os10g08400;LOC_Os10g08410;LOC_Os10g08420;LOC_Os10g08430;LOC_Os10g08440;LOC_Os10g08450;LOC_Os10g08460;LOC_Os10g08474;LOC_Os10g08490;LOC_Os10g08500;LO…
MSTRG.4615.2	LOC_Os10g08570;LOC_Os10g08580;LOC_Os10g08590;LOC_Os10g08599;LOC_Os10g08610;LOC_Os10g08620;LOC_Os10g08630;LOC_Os10g08640;LOC_Os10g08650;LOC_Os10g08660;LOC_Os10g08670;LOC_Os10g08680;LOC_Os10g08690;LOC_Os10g08696;LOC_Os10g08702;LOC_Os10g08710;LOC_Os10g08720;LOC_Os10g08730;LOC_Os10g08740;LOC_Os10g08750;LOC_Os10g08754;LOC_Os10g08760;LOC_Os10g08780;Oryza_sativa_newGene_3218;LOC_Os10g08790;LOC_Os10g0880…
MSTRG.4623.1	LOC_Os10g08810;LOC_Os10g08820;LOC_Os10g08830;LOC_Os10g08840;LOC_Os10g08850;LOC_Os10g08879;Oryza_sativa_newGene_3219;LOC_Os10g08910;LOC_Os10g08920;LOC_Os10g08930;LOC_Os10g08940;LOC_Os10g08950;LOC_Os10g08960;LOC_Os10g08970;LOC_Os10g08980;LOC_Os10g08990;LOC_Os10g09000;LOC_Os10g09020;LOC_Os10g09030;LOC_Os10g09040;Oryza_sativa_newGene_3222;LOC_Os10g09060;LOC_Os10g09070;LOC_Os10g09080;LOC_Os10g09090;LO…	LOC_Os10g33484
MSTRG.4626.1	LOC_Os10g08879;Oryza_sativa_newGene_3219;LOC_Os10g08910;LOC_Os10g08920;LOC_Os10g08930;LOC_Os10g08940;LOC_Os10g08950;LOC_Os10g08960;LOC_Os10g08970;LOC_Os10g08980;LOC_Os10g08990;LOC_Os10g09000;LOC_Os10g09020;LOC_Os10g09030;LOC_Os10g09040;Oryza_sativa_newGene_3222;LOC_Os10g09060;LOC_Os10g09070;LOC_Os10g09080;LOC_Os10g09090;LOC_Os10g09100;LOC_Os10g09110;LOC_Os10g09130;LOC_Os10g09140;LOC_Os10g09150;LO…	LOC_Os12g19680;LOC_Os10g07582;LOC_Os07g05750;LOC_Os02g11665;LOC_Os07g23030;LOC_Os09g07000;LOC_Os07g16360;LOC_Os04g06230;LOC_Os09g03870;LOC_Os07g27834;LOC_Os06g27720;LOC_Os11g09890;LOC_Os05g03220;LOC_Os08g30220;LOC_Os04g31890;LOC_Os10g06480;LOC_Os09g06430;LOC_Os11g01960;LOC_Os08g16520;LOC_Os06g15650;LOC_Os05g15940;LOC_Os04g29100;LOC_Os04g07530
MSTRG.4640.1	LOC_Os10g09250;LOC_Os10g09260;LOC_Os10g09270;LOC_Os10g09280;LOC_Os10g09290;LOC_Os10g09300;LOC_Os10g09310;LOC_Os10g09320;LOC_Os10g09330;LOC_Os10g09340;LOC_Os10g09350;LOC_Os10g09360;LOC_Os10g09370;LOC_Os10g09380;LOC_Os10g09390;LOC_Os10g09400;LOC_Os10g09410;LOC_Os10g09430;LOC_Os10g09440;LOC_Os10g09450;LOC_Os10g09460;LOC_Os10g09470;LOC_Os10g09480;LOC_Os10g09490;LOC_Os10g09500;LOC_Os10g09510;LOC_Os10g…	LOC_Os12g19680;LOC_Os02g11665;LOC_Os04g05310;LOC_Os07g16400;LOC_Os10g07582;LOC_Os05g03220;LOC_Os07g05750;LOC_Os03g32070;LOC_Os02g30760
MSTRG.4642.1	LOC_Os10g09280;LOC_Os10g09290;LOC_Os10g09300;LOC_Os10g09310;LOC_Os10g09320;LOC_Os10g09330;LOC_Os10g09340;LOC_Os10g09350;LOC_Os10g09360;LOC_Os10g09370;LOC_Os10g09380;LOC_Os10g09390;LOC_Os10g09400;LOC_Os10g09410;LOC_Os10g09430;LOC_Os10g09440;LOC_Os10g09450;LOC_Os10g09460;LOC_Os10g09470;LOC_Os10g09480;LOC_Os10g09490;LOC_Os10g09500;LOC_Os10g09510;LOC_Os10g09529;LOC_Os10g09550;LOC_Os10g09560;LOC_Os10g…	LOC_Os12g19640;LOC_Os12g43165;LOC_Os11g22060;LOC_Os10g06520;LOC_Os02g18515;LOC_Os06g32500;LOC_Os06g21970;LOC_Os05g15820;LOC_Os11g26490;LOC_Os05g15280;LOC_Os08g12620;LOC_Os02g30010;LOC_Os10g09460;LOC_Os03g23760;LOC_Os05g25100;LOC_Os10g23880;LOC_Os06g15230;LOC_Os10g09500;LOC_Os08g35520;LOC_Os07g16690;LOC_Os08g11210;LOC_Os12g19690;LOC_Os08g31100;LOC_Os08g12490;LOC_Os07g22570;LOC_Os11g25380;LOC_Os12g…
MSTRG.4649.1	LOC_Os10g09550;LOC_Os10g09560;LOC_Os10g09570;LOC_Os10g09590;LOC_Os10g09600;LOC_Os10g09610;LOC_Os10g09620;LOC_Os10g09630;LOC_Os10g09640;LOC_Os10g09650;LOC_Os10g09660;LOC_Os10g09670;LOC_Os10g09680;LOC_Os10g09684;LOC_Os10g09690;LOC_Os10g09700;LOC_Os10g09710;Oryza_sativa_newGene_3227;Oryza_sativa_newGene_3228;LOC_Os10g09740;LOC_Os10g09750;LOC_Os10g09760;LOC_Os10g09770;LOC_Os10g09780;LOC_Os10g09790;LO…
MSTRG.4649.2	LOC_Os10g09550;LOC_Os10g09560;LOC_Os10g09570;LOC_Os10g09590;LOC_Os10g09600;LOC_Os10g09610;LOC_Os10g09620;LOC_Os10g09630;LOC_Os10g09640;LOC_Os10g09650;LOC_Os10g09660;LOC_Os10g09670;LOC_Os10g09680;LOC_Os10g09684;LOC_Os10g09690;LOC_Os10g09700;LOC_Os10g09710;Oryza_sativa_newGene_3227;Oryza_sativa_newGene_3228;LOC_Os10g09740;LOC_Os10g09750;LOC_Os10g09760;LOC_Os10g09770;LOC_Os10g09780;LOC_Os10g09790;LO…
MSTRG.4649.3	LOC_Os10g09550;LOC_Os10g09560;LOC_Os10g09570;LOC_Os10g09590;LOC_Os10g09600;LOC_Os10g09610;LOC_Os10g09620;LOC_Os10g09630;LOC_Os10g09640;LOC_Os10g09650;LOC_Os10g09660;LOC_Os10g09670;LOC_Os10g09680;LOC_Os10g09684;LOC_Os10g09690;LOC_Os10g09700;LOC_Os10g09710;Oryza_sativa_newGene_3227;Oryza_sativa_newGene_3228;LOC_Os10g09740;LOC_Os10g09750;LOC_Os10g09760;LOC_Os10g09770;LOC_Os10g09780;LOC_Os10g09790;LO…
MSTRG.4656.1	LOC_Os10g09750;LOC_Os10g09760;LOC_Os10g09770;LOC_Os10g09780;LOC_Os10g09790;LOC_Os10g09800;LOC_Os10g09810;LOC_Os10g09820;LOC_Os10g09830;LOC_Os10g09850;LOC_Os10g09860;LOC_Os10g09870;LOC_Os10g09880;LOC_Os10g09890;LOC_Os10g09900;LOC_Os10g09910;LOC_Os10g09920;Oryza_sativa_newGene_3231;LOC_Os10g09930;LOC_Os10g09940;LOC_Os10g09950;LOC_Os10g09960;LOC_Os10g09970;LOC_Os10g09990;LOC_Os10g10000;LOC_Os10g1001…
MSTRG.4656.2	LOC_Os10g09750;LOC_Os10g09760;LOC_Os10g09770;LOC_Os10g09780;LOC_Os10g09790;LOC_Os10g09800;LOC_Os10g09810;LOC_Os10g09820;LOC_Os10g09830;LOC_Os10g09850;LOC_Os10g09860;LOC_Os10g09870;LOC_Os10g09880;LOC_Os10g09890;LOC_Os10g09900;LOC_Os10g09910;LOC_Os10g09920;Oryza_sativa_newGene_3231;LOC_Os10g09930;LOC_Os10g09940;LOC_Os10g09950;LOC_Os10g09960;LOC_Os10g09970;LOC_Os10g09990;LOC_Os10g10000;LOC_Os10g1001…
MSTRG.4656.3	LOC_Os10g09750;LOC_Os10g09760;LOC_Os10g09770;LOC_Os10g09780;LOC_Os10g09790;LOC_Os10g09800;LOC_Os10g09810;LOC_Os10g09820;LOC_Os10g09830;LOC_Os10g09850;LOC_Os10g09860;LOC_Os10g09870;LOC_Os10g09880;LOC_Os10g09890;LOC_Os10g09900;LOC_Os10g09910;LOC_Os10g09920;Oryza_sativa_newGene_3231;LOC_Os10g09930;LOC_Os10g09940;LOC_Os10g09950;LOC_Os10g09960;LOC_Os10g09970;LOC_Os10g09990;LOC_Os10g10000;LOC_Os10g1001…
MSTRG.4656.4	LOC_Os10g09750;LOC_Os10g09760;LOC_Os10g09770;LOC_Os10g09780;LOC_Os10g09790;LOC_Os10g09800;LOC_Os10g09810;LOC_Os10g09820;LOC_Os10g09830;LOC_Os10g09850;LOC_Os10g09860;LOC_Os10g09870;LOC_Os10g09880;LOC_Os10g09890;LOC_Os10g09900;LOC_Os10g09910;LOC_Os10g09920;Oryza_sativa_newGene_3231;LOC_Os10g09930;LOC_Os10g09940;LOC_Os10g09950;LOC_Os10g09960;LOC_Os10g09970;LOC_Os10g09990;LOC_Os10g10000;LOC_Os10g1001…
MSTRG.4669.1	LOC_Os10g10000;LOC_Os10g10010;LOC_Os10g10020;LOC_Os10g10030;LOC_Os10g10040;LOC_Os10g10050;LOC_Os10g10060;LOC_Os10g10080;LOC_Os10g10090;LOC_Os10g10100;LOC_Os10g10110;Oryza_sativa_newGene_3237;Oryza_sativa_newGene_3238;LOC_Os10g10130;LOC_Os10g10140;LOC_Os10g10149;LOC_Os10g10160;LOC_Os10g10170;LOC_Os10g10175;LOC_Os10g10180;LOC_Os10g10190;LOC_Os10g10200;LOC_Os10g10214;LOC_Os10g10230;LOC_Os10g10244	LOC_Os11g12150;LOC_Os08g26440;LOC_Os12g15930;LOC_Os06g46470;LOC_Os09g15740;LOC_Os09g13220
MSTRG.4673.1	LOC_Os10g10080;LOC_Os10g10090;LOC_Os10g10100;LOC_Os10g10110;Oryza_sativa_newGene_3237;Oryza_sativa_newGene_3238;LOC_Os10g10130;LOC_Os10g10140;LOC_Os10g10149;LOC_Os10g10160;LOC_Os10g10170;LOC_Os10g10175;LOC_Os10g10180;LOC_Os10g10190;LOC_Os10g10200;LOC_Os10g10214;LOC_Os10g10230;LOC_Os10g10244;LOC_Os10g10260;LOC_Os10g10270;LOC_Os10g10280;LOC_Os10g10290;LOC_Os10g10300;LOC_Os10g10310;LOC_Os10g10320;LO…
MSTRG.4687.11	LOC_Os10g10450;LOC_Os10g10460;LOC_Os10g10480;LOC_Os10g10490;LOC_Os10g10500;LOC_Os10g10510;LOC_Os10g10520;LOC_Os10g10530;LOC_Os10g10540;LOC_Os10g10550;LOC_Os10g10560;LOC_Os10g10570;LOC_Os10g10580;LOC_Os10g10590;LOC_Os10g10600;LOC_Os10g10610;Oryza_sativa_newGene_3241;LOC_Os10g10620;LOC_Os10g10630;LOC_Os10g10640;LOC_Os10g10650;LOC_Os10g10660;LOC_Os10g10664;LOC_Os10g10680;LOC_Os10g10700;LOC_Os10g1072…
MSTRG.4688.1	LOC_Os10g10480;LOC_Os10g10490;LOC_Os10g10500;LOC_Os10g10510;LOC_Os10g10520;LOC_Os10g10530;LOC_Os10g10540;LOC_Os10g10550;LOC_Os10g10560;LOC_Os10g10570;LOC_Os10g10580;LOC_Os10g10590;LOC_Os10g10600;LOC_Os10g10610;Oryza_sativa_newGene_3241;LOC_Os10g10620;LOC_Os10g10630;LOC_Os10g10640;LOC_Os10g10650;LOC_Os10g10660;LOC_Os10g10664;LOC_Os10g10680;LOC_Os10g10700;LOC_Os10g10720;LOC_Os10g10724;LOC_Os10g1074…	LOC_Os11g18320
MSTRG.4691.1	LOC_Os10g10580;LOC_Os10g10590;LOC_Os10g10600;LOC_Os10g10610;Oryza_sativa_newGene_3241;LOC_Os10g10620;LOC_Os10g10630;LOC_Os10g10640;LOC_Os10g10650;LOC_Os10g10660;LOC_Os10g10664;LOC_Os10g10680;LOC_Os10g10700;LOC_Os10g10720;LOC_Os10g10724;LOC_Os10g10740;LOC_Os10g10744;LOC_Os10g10750;LOC_Os10g10760;LOC_Os10g10770;LOC_Os10g10780;LOC_Os10g10794;LOC_Os10g10798;LOC_Os10g10810;LOC_Os10g10820;LOC_Os10g1083…	LOC_Os10g10740;LOC_Os10g11610;LOC_Os12g19610;LOC_Os07g48660;LOC_Os04g39270;LOC_Os12g13480;LOC_Os01g47820
MSTRG.4697.1	LOC_Os10g10664;LOC_Os10g10680;LOC_Os10g10700;LOC_Os10g10720;LOC_Os10g10724;LOC_Os10g10740;LOC_Os10g10744;LOC_Os10g10750;LOC_Os10g10760;LOC_Os10g10770;LOC_Os10g10780;LOC_Os10g10794;LOC_Os10g10798;LOC_Os10g10810;LOC_Os10g10820;LOC_Os10g10830;LOC_Os10g10840;LOC_Os10g10860;LOC_Os10g10870;LOC_Os10g10880;LOC_Os10g10890;LOC_Os10g10920;LOC_Os10g10904;LOC_Os10g10938;LOC_Os10g10950;LOC_Os10g10929;LOC_Os10g…	LOC_Os12g37320;LOC_Os10g12290;LOC_Os09g11080;LOC_Os03g16500;LOC_Os04g43490;LOC_Os05g19930;LOC_Os04g53260;LOC_Os06g25620;LOC_Os08g15830;LOC_Os05g26540;LOC_Os04g13410;LOC_Os07g26260;LOC_Os04g48930;LOC_Os05g23070;LOC_Os06g35440;LOC_Os02g29750;LOC_Os11g11320;LOC_Os08g12230;LOC_Os11g12240;LOC_Os09g03390;LOC_Os02g24210;LOC_Os12g33650;LOC_Os05g27450;LOC_Os07g05930;LOC_Os06g02670;LOC_Os12g33350;LOC_Os12g…
MSTRG.4703.1	LOC_Os10g10860;LOC_Os10g10870;LOC_Os10g10880;LOC_Os10g10890;LOC_Os10g10920;LOC_Os10g10904;LOC_Os10g10938;LOC_Os10g10950;LOC_Os10g10929;LOC_Os10g10960;LOC_Os10g10970;LOC_Os10g10980;LOC_Os10g10990;LOC_Os10g11012;LOC_Os10g11022;LOC_Os10g11034;LOC_Os10g11060;LOC_Os10g11070;LOC_Os10g11080;LOC_Os10g11090;LOC_Os10g11100;LOC_Os10g11110;LOC_Os10g11120;LOC_Os10g11130;LOC_Os10g11140;LOC_Os10g11150;LOC_Os10g…
MSTRG.4714.1	LOC_Os10g11070;LOC_Os10g11080;LOC_Os10g11090;LOC_Os10g11100;LOC_Os10g11110;LOC_Os10g11120;LOC_Os10g11130;LOC_Os10g11140;LOC_Os10g11150;LOC_Os10g11160;LOC_Os10g11170;LOC_Os10g11180;LOC_Os10g11190;LOC_Os10g11200;LOC_Os10g11210;LOC_Os10g11220;LOC_Os10g11230;LOC_Os10g11240;LOC_Os10g11250;LOC_Os10g11260;LOC_Os10g11270;LOC_Os10g11280;LOC_Os10g11290;LOC_Os10g11310;LOC_Os10g11320;LOC_Os10g11330;LOC_Os10g…	LOC_Os02g21240
MSTRG.4723.3	LOC_Os10g11270;LOC_Os10g11280;LOC_Os10g11290;LOC_Os10g11310;LOC_Os10g11320;LOC_Os10g11330;LOC_Os10g11340;LOC_Os10g11354;LOC_Os10g11370;LOC_Os10g11384;LOC_Os10g11400;LOC_Os10g11420;LOC_Os10g11430;LOC_Os10g11454;Oryza_sativa_newGene_3249;LOC_Os10g11480;LOC_Os10g11500;LOC_Os10g11506;LOC_Os10g11512;LOC_Os10g11520;LOC_Os10g11530;LOC_Os10g11550;LOC_Os10g11560;LOC_Os10g11570;LOC_Os10g11580;LOC_Os10g1159…
MSTRG.4723.4	LOC_Os10g11270;LOC_Os10g11280;LOC_Os10g11290;LOC_Os10g11310;LOC_Os10g11320;LOC_Os10g11330;LOC_Os10g11340;LOC_Os10g11354;LOC_Os10g11370;LOC_Os10g11384;LOC_Os10g11400;LOC_Os10g11420;LOC_Os10g11430;LOC_Os10g11454;Oryza_sativa_newGene_3249;LOC_Os10g11480;LOC_Os10g11500;LOC_Os10g11506;LOC_Os10g11512;LOC_Os10g11520;LOC_Os10g11530;LOC_Os10g11550;LOC_Os10g11560;LOC_Os10g11570;LOC_Os10g11580;LOC_Os10g1159…
MSTRG.4723.5	LOC_Os10g11270;LOC_Os10g11280;LOC_Os10g11290;LOC_Os10g11310;LOC_Os10g11320;LOC_Os10g11330;LOC_Os10g11340;LOC_Os10g11354;LOC_Os10g11370;LOC_Os10g11384;LOC_Os10g11400;LOC_Os10g11420;LOC_Os10g11430;LOC_Os10g11454;Oryza_sativa_newGene_3249;LOC_Os10g11480;LOC_Os10g11500;LOC_Os10g11506;LOC_Os10g11512;LOC_Os10g11520;LOC_Os10g11530;LOC_Os10g11550;LOC_Os10g11560;LOC_Os10g11570;LOC_Os10g11580;LOC_Os10g1159…
MSTRG.4723.6	LOC_Os10g11270;LOC_Os10g11280;LOC_Os10g11290;LOC_Os10g11310;LOC_Os10g11320;LOC_Os10g11330;LOC_Os10g11340;LOC_Os10g11354;LOC_Os10g11370;LOC_Os10g11384;LOC_Os10g11400;LOC_Os10g11420;LOC_Os10g11430;LOC_Os10g11454;Oryza_sativa_newGene_3249;LOC_Os10g11480;LOC_Os10g11500;LOC_Os10g11506;LOC_Os10g11512;LOC_Os10g11520;LOC_Os10g11530;LOC_Os10g11550;LOC_Os10g11560;LOC_Os10g11570;LOC_Os10g11580;LOC_Os10g1159…
MSTRG.4723.7	LOC_Os10g11270;LOC_Os10g11280;LOC_Os10g11290;LOC_Os10g11310;LOC_Os10g11320;LOC_Os10g11330;LOC_Os10g11340;LOC_Os10g11354;LOC_Os10g11370;LOC_Os10g11384;LOC_Os10g11400;LOC_Os10g11420;LOC_Os10g11430;LOC_Os10g11454;Oryza_sativa_newGene_3249;LOC_Os10g11480;LOC_Os10g11500;LOC_Os10g11506;LOC_Os10g11512;LOC_Os10g11520;LOC_Os10g11530;LOC_Os10g11550;LOC_Os10g11560;LOC_Os10g11570;LOC_Os10g11580;LOC_Os10g1159…
MSTRG.4723.8	LOC_Os10g11270;LOC_Os10g11280;LOC_Os10g11290;LOC_Os10g11310;LOC_Os10g11320;LOC_Os10g11330;LOC_Os10g11340;LOC_Os10g11354;LOC_Os10g11370;LOC_Os10g11384;LOC_Os10g11400;LOC_Os10g11420;LOC_Os10g11430;LOC_Os10g11454;Oryza_sativa_newGene_3249;LOC_Os10g11480;LOC_Os10g11500;LOC_Os10g11506;LOC_Os10g11512;LOC_Os10g11520;LOC_Os10g11530;LOC_Os10g11550;LOC_Os10g11560;LOC_Os10g11570;LOC_Os10g11580;LOC_Os10g1159…
MSTRG.4723.9	LOC_Os10g11270;LOC_Os10g11280;LOC_Os10g11290;LOC_Os10g11310;LOC_Os10g11320;LOC_Os10g11330;LOC_Os10g11340;LOC_Os10g11354;LOC_Os10g11370;LOC_Os10g11384;LOC_Os10g11400;LOC_Os10g11420;LOC_Os10g11430;LOC_Os10g11454;Oryza_sativa_newGene_3249;LOC_Os10g11480;LOC_Os10g11500;LOC_Os10g11506;LOC_Os10g11512;LOC_Os10g11520;LOC_Os10g11530;LOC_Os10g11550;LOC_Os10g11560;LOC_Os10g11570;LOC_Os10g11580;LOC_Os10g1159…
MSTRG.4724.1	LOC_Os10g11354;LOC_Os10g11370;LOC_Os10g11384;LOC_Os10g11400;LOC_Os10g11420;LOC_Os10g11430;LOC_Os10g11454;Oryza_sativa_newGene_3249;LOC_Os10g11480;LOC_Os10g11500;LOC_Os10g11506;LOC_Os10g11512;LOC_Os10g11520;LOC_Os10g11530;LOC_Os10g11550;LOC_Os10g11560;LOC_Os10g11570;LOC_Os10g11580;LOC_Os10g11590;LOC_Os10g11600;LOC_Os10g11610;LOC_Os10g11630;LOC_Os10g11640;LOC_Os10g11650;LOC_Os10g11660;LOC_Os10g1166…	LOC_Os12g26580;LOC_Os05g19840;LOC_Os07g17720;LOC_Os01g63610;LOC_Os12g35520;LOC_Os01g29140;LOC_Os12g19680;LOC_Os10g07582;LOC_Os07g05750;LOC_Os08g12460;LOC_Os05g18140;LOC_Os08g19600;LOC_Os07g23030;LOC_Os01g35550;ChrUn.fgenesh.gene.89;LOC_Os12g20190;LOC_Os03g23060;LOC_Os11g12850;LOC_Os02g11665;LOC_Os06g31050;LOC_Os02g26300
MSTRG.4738.7	LOC_Os10g11910;LOC_Os10g11920;LOC_Os10g11930;LOC_Os10g11940;LOC_Os10g11954;LOC_Os10g11970;LOC_Os10g11980;LOC_Os10g11990;LOC_Os10g12000;LOC_Os10g12010;LOC_Os10g12020;LOC_Os10g12030;LOC_Os10g12050;LOC_Os10g12080;Oryza_sativa_newGene_3251;LOC_Os10g12090;LOC_Os10g12110;LOC_Os10g12120;LOC_Os10g12130;Oryza_sativa_newGene_3253;LOC_Os10g12140;LOC_Os10g12149;LOC_Os10g12160;LOC_Os10g12174;LOC_Os10g12190;LO…
MSTRG.4739.1	LOC_Os10g11920;LOC_Os10g11930;LOC_Os10g11940;LOC_Os10g11954;LOC_Os10g11970;LOC_Os10g11980;LOC_Os10g11990;LOC_Os10g12000;LOC_Os10g12010;LOC_Os10g12020;LOC_Os10g12030;LOC_Os10g12050;LOC_Os10g12080;Oryza_sativa_newGene_3251;LOC_Os10g12090;LOC_Os10g12110;LOC_Os10g12120;LOC_Os10g12130;Oryza_sativa_newGene_3253;LOC_Os10g12140;LOC_Os10g12149;LOC_Os10g12160;LOC_Os10g12174;LOC_Os10g12190;LOC_Os10g12200;LO…	LOC_Os10g12080;LOC_Os10g12050;LOC_Os06g23880;LOC_Os11g30000;LOC_Os06g22350;LOC_Os10g39690;LOC_Os10g02080;LOC_Os08g07950;LOC_Os08g16430;LOC_Os07g01420
MSTRG.4743.1	LOC_Os10g11980;LOC_Os10g11990;LOC_Os10g12000;LOC_Os10g12010;LOC_Os10g12020;LOC_Os10g12030;LOC_Os10g12050;LOC_Os10g12080;Oryza_sativa_newGene_3251;LOC_Os10g12090;LOC_Os10g12110;LOC_Os10g12120;LOC_Os10g12130;Oryza_sativa_newGene_3253;LOC_Os10g12140;LOC_Os10g12149;LOC_Os10g12160;LOC_Os10g12174;LOC_Os10g12190;LOC_Os10g12200;LOC_Os10g12220;LOC_Os10g12226;LOC_Os10g12232;LOC_Os10g12240;LOC_Os10g12260;LO…	LOC_Os10g12130;LOC_Os08g10490;LOC_Os04g51770;LOC_Os02g16550;LOC_Os01g40200;LOC_Os07g33850;LOC_Os05g43310;LOC_Os05g13780;LOC_Os05g09540;LOC_Os04g08776;LOC_Os02g05400;LOC_Os02g05320;LOC_Os12g30990;LOC_Os01g69020
MSTRG.4764.1	LOC_Os10g12480;LOC_Os10g12500;LOC_Os10g12520;LOC_Os10g12530;LOC_Os10g12539;LOC_Os10g12548;LOC_Os10g12560;LOC_Os10g12570;LOC_Os10g12580;LOC_Os10g12590;LOC_Os10g12610;LOC_Os10g12620;LOC_Os10g12630;LOC_Os10g12640;LOC_Os10g12650;LOC_Os10g12660;LOC_Os10g12670;LOC_Os10g12680;LOC_Os10g12690;LOC_Os10g12700;LOC_Os10g12710;LOC_Os10g12720;LOC_Os10g12730;LOC_Os10g12740;LOC_Os10g12750;LOC_Os10g12760;LOC_Os10g…	LOC_Os05g13600;LOC_Os11g26460;LOC_Os11g20150;LOC_Os10g11506;LOC_Os08g40770;LOC_Os08g13830;LOC_Os10g10950;LOC_Os08g37980;LOC_Os12g27490;LOC_Os09g14340;LOC_Os04g23500;LOC_Os12g04830;LOC_Os10g18210;LOC_Os04g48094;LOC_Os11g26180;LOC_Os07g04480;LOC_Os06g32355;LOC_Os11g11694;LOC_Os02g18064;LOC_Os06g24310;LOC_Os10g24630;LOC_Os10g12680
MSTRG.4773.1	LOC_Os10g12670;LOC_Os10g12680;LOC_Os10g12690;LOC_Os10g12700;LOC_Os10g12710;LOC_Os10g12720;LOC_Os10g12730;LOC_Os10g12740;LOC_Os10g12750;LOC_Os10g12760;LOC_Os10g12770;LOC_Os10g12780;LOC_Os10g12790;LOC_Os10g12800;LOC_Os10g12804;LOC_Os10g12808;LOC_Os10g12812;LOC_Os10g12816;LOC_Os10g13300;LOC_Os10g13310;LOC_Os10g13320;LOC_Os10g13340;LOC_Os10g13350;LOC_Os10g13360;LOC_Os10g13370;LOC_Os10g13380;LOC_Os10g…	LOC_Os09g17250;LOC_Os08g11080;LOC_Os05g17310;LOC_Os04g06374;LOC_Os12g28430;LOC_Os06g19330;LOC_Os06g19310;LOC_Os11g20460;LOC_Os07g34460;LOC_Os04g26670;LOC_Os07g45610;LOC_Os07g14790;LOC_Os05g17580;LOC_Os04g26660;LOC_Os04g06450;LOC_Os04g06402;LOC_Os03g33050;LOC_Os02g28620;LOC_Os11g20450;LOC_Os08g11940;LOC_Os08g12290;LOC_Os05g17770;LOC_Os09g17400;LOC_Os09g13190;LOC_Os08g12090;LOC_Os07g16850;LOC_Os07g…
MSTRG.4784.2	LOC_Os10g12808;LOC_Os10g12812;LOC_Os10g12816;LOC_Os10g13300;LOC_Os10g13310;LOC_Os10g13320;LOC_Os10g13340;LOC_Os10g13350;LOC_Os10g13360;LOC_Os10g13370;LOC_Os10g13380;LOC_Os10g13390;LOC_Os10g13400;LOC_Os10g13410;LOC_Os10g13420;Oryza_sativa_newGene_3259;LOC_Os10g13430;LOC_Os10g13440;LOC_Os10g13450;LOC_Os10g13460;LOC_Os10g13470;LOC_Os10g13480;LOC_Os10g13490;LOC_Os10g13500;LOC_Os10g13505;LOC_Os10g1351…	LOC_Os08g14890
MSTRG.4784.3	LOC_Os10g12808;LOC_Os10g12812;LOC_Os10g12816;LOC_Os10g13300;LOC_Os10g13310;LOC_Os10g13320;LOC_Os10g13340;LOC_Os10g13350;LOC_Os10g13360;LOC_Os10g13370;LOC_Os10g13380;LOC_Os10g13390;LOC_Os10g13400;LOC_Os10g13410;LOC_Os10g13420;Oryza_sativa_newGene_3259;LOC_Os10g13430;LOC_Os10g13440;LOC_Os10g13450;LOC_Os10g13460;LOC_Os10g13470;LOC_Os10g13480;LOC_Os10g13490;LOC_Os10g13500;LOC_Os10g13505;LOC_Os10g1351…
MSTRG.4785.1	LOC_Os10g13350;LOC_Os10g13360;LOC_Os10g13370;LOC_Os10g13380;LOC_Os10g13390;LOC_Os10g13400;LOC_Os10g13410;LOC_Os10g13420;Oryza_sativa_newGene_3259;LOC_Os10g13430;LOC_Os10g13440;LOC_Os10g13450;LOC_Os10g13460;LOC_Os10g13470;LOC_Os10g13480;LOC_Os10g13490;LOC_Os10g13500;LOC_Os10g13505;LOC_Os10g13510;Oryza_sativa_newGene_3260;LOC_Os10g13530;LOC_Os10g13540;LOC_Os10g13550;LOC_Os10g13560;LOC_Os10g13570;LO…	LOC_Os10g13510
MSTRG.4815.1	LOC_Os10g13740;LOC_Os10g13760;LOC_Os10g13770;LOC_Os10g13780;LOC_Os10g13790;LOC_Os10g13800;LOC_Os10g13810;LOC_Os10g13820;Oryza_sativa_newGene_3265;LOC_Os10g13830;LOC_Os10g13840;LOC_Os10g13850;LOC_Os10g13870;LOC_Os10g13880;LOC_Os10g13900;LOC_Os10g13914;LOC_Os10g13930;LOC_Os10g13940;LOC_Os10g13950;LOC_Os10g13960;LOC_Os10g13970;LOC_Os10g13980;LOC_Os10g13990;LOC_Os10g14011;LOC_Os10g14020;LOC_Os10g1403…	LOC_Os04g18680;LOC_Os02g26280;LOC_Os09g11680;LOC_Os10g21990;LOC_Os05g12700;LOC_Os09g22100;LOC_Os04g24450;LOC_Os04g22090;LOC_Os05g19620;LOC_Os06g16750;LOC_Os03g36170;ChrSy.fgenesh.gene.70;LOC_Os06g27990;LOC_Os04g18340;LOC_Os04g16468;LOC_Os04g16459;ChrSy.fgenesh.gene.76;LOC_Os09g05050;LOC_Os05g25130;LOC_Os03g34210;LOC_Os02g24000;LOC_Os02g23990;LOC_Os06g39770;LOC_Os04g17780;LOC_Os09g03870;LOC_Os06g2…
MSTRG.4825.1	LOC_Os10g13980;LOC_Os10g13990;LOC_Os10g14011;LOC_Os10g14020;LOC_Os10g14030;LOC_Os10g14040;LOC_Os10g14050;LOC_Os10g14060;LOC_Os10g14070;LOC_Os10g14080;LOC_Os10g14100;LOC_Os10g14120;LOC_Os10g14130;LOC_Os10g14140;LOC_Os10g14150;LOC_Os10g14160;LOC_Os10g14170;LOC_Os10g14180;LOC_Os10g14194;LOC_Os10g14210;LOC_Os10g14220;LOC_Os10g14230;LOC_Os10g14250;LOC_Os10g14260;LOC_Os10g14270;LOC_Os10g14280;LOC_Os10g…
MSTRG.4827.1	LOC_Os10g14060;LOC_Os10g14070;LOC_Os10g14080;LOC_Os10g14100;LOC_Os10g14120;LOC_Os10g14130;LOC_Os10g14140;LOC_Os10g14150;LOC_Os10g14160;LOC_Os10g14170;LOC_Os10g14180;LOC_Os10g14194;LOC_Os10g14210;LOC_Os10g14220;LOC_Os10g14230;LOC_Os10g14250;LOC_Os10g14260;LOC_Os10g14270;LOC_Os10g14280;LOC_Os10g14290;LOC_Os10g14295;LOC_Os10g14795;LOC_Os10g14800;LOC_Os10g14814;LOC_Os10g14830;LOC_Os10g14840;LOC_Os10g…	LOC_Os04g01400;LOC_Os10g15360;LOC_Os08g36120;LOC_Os01g19460;LOC_Os02g45840;LOC_Os06g34920;LOC_Os03g45030;LOC_Os12g19330;LOC_Os04g17550;LOC_Os02g42910;LOC_Os12g38400;LOC_Os12g23770;LOC_Os10g19338
MSTRG.4857.2	LOC_Os10g16910;LOC_Os10g16920;LOC_Os10g16930;LOC_Os10g16950;LOC_Os10g16960;LOC_Os10g16974;LOC_Os10g16990;LOC_Os10g17000;LOC_Os10g17010;LOC_Os10g17020;LOC_Os10g17030;LOC_Os10g17040;LOC_Os10g17050;LOC_Os10g17060;LOC_Os10g17070;Oryza_sativa_newGene_3276;LOC_Os10g17080;Oryza_sativa_newGene_3277;LOC_Os10g17090;LOC_Os10g17100;LOC_Os10g17110;LOC_Os10g17120;LOC_Os10g17130;LOC_Os10g17140;LOC_Os10g17150;LO…	LOC_Os02g11665;LOC_Os07g23030;LOC_Os07g05750;LOC_Os12g19680;LOC_Os10g07582;LOC_Os11g09890;LOC_Os07g27834;LOC_Os09g07000;LOC_Os07g16360;LOC_Os09g06430;LOC_Os09g03870;LOC_Os06g15650;LOC_Os10g20680;LOC_Os10g11120;LOC_Os04g29100;LOC_Os04g07530;LOC_Os02g21120
MSTRG.4860.2	LOC_Os10g16930;LOC_Os10g16950;LOC_Os10g16960;LOC_Os10g16974;LOC_Os10g16990;LOC_Os10g17000;LOC_Os10g17010;LOC_Os10g17020;LOC_Os10g17030;LOC_Os10g17040;LOC_Os10g17050;LOC_Os10g17060;LOC_Os10g17070;Oryza_sativa_newGene_3276;LOC_Os10g17080;Oryza_sativa_newGene_3277;LOC_Os10g17090;LOC_Os10g17100;LOC_Os10g17110;LOC_Os10g17120;LOC_Os10g17130;LOC_Os10g17140;LOC_Os10g17150;LOC_Os10g17170;LOC_Os10g17180;LO…	LOC_Os08g27660
MSTRG.4860.1	LOC_Os10g16930;LOC_Os10g16950;LOC_Os10g16960;LOC_Os10g16974;LOC_Os10g16990;LOC_Os10g17000;LOC_Os10g17010;LOC_Os10g17020;LOC_Os10g17030;LOC_Os10g17040;LOC_Os10g17050;LOC_Os10g17060;LOC_Os10g17070;Oryza_sativa_newGene_3276;LOC_Os10g17080;Oryza_sativa_newGene_3277;LOC_Os10g17090;LOC_Os10g17100;LOC_Os10g17110;LOC_Os10g17120;LOC_Os10g17130;LOC_Os10g17140;LOC_Os10g17150;LOC_Os10g17170;LOC_Os10g17180;LO…	LOC_Os08g27660
MSTRG.4860.4	LOC_Os10g16930;LOC_Os10g16950;LOC_Os10g16960;LOC_Os10g16974;LOC_Os10g16990;LOC_Os10g17000;LOC_Os10g17010;LOC_Os10g17020;LOC_Os10g17030;LOC_Os10g17040;LOC_Os10g17050;LOC_Os10g17060;LOC_Os10g17070;Oryza_sativa_newGene_3276;LOC_Os10g17080;Oryza_sativa_newGene_3277;LOC_Os10g17090;LOC_Os10g17100;LOC_Os10g17110;LOC_Os10g17120;LOC_Os10g17130;LOC_Os10g17140;LOC_Os10g17150;LOC_Os10g17170;LOC_Os10g17180;LO…	LOC_Os08g27660
MSTRG.4862.1	LOC_Os10g16950;LOC_Os10g16960;LOC_Os10g16974;LOC_Os10g16990;LOC_Os10g17000;LOC_Os10g17010;LOC_Os10g17020;LOC_Os10g17030;LOC_Os10g17040;LOC_Os10g17050;LOC_Os10g17060;LOC_Os10g17070;Oryza_sativa_newGene_3276;LOC_Os10g17080;Oryza_sativa_newGene_3277;LOC_Os10g17090;LOC_Os10g17100;LOC_Os10g17110;LOC_Os10g17120;LOC_Os10g17130;LOC_Os10g17140;LOC_Os10g17150;LOC_Os10g17170;LOC_Os10g17180;LOC_Os10g17210;LO…	LOC_Os10g17100;LOC_Os06g10720
MSTRG.4862.2	LOC_Os10g16950;LOC_Os10g16960;LOC_Os10g16974;LOC_Os10g16990;LOC_Os10g17000;LOC_Os10g17010;LOC_Os10g17020;LOC_Os10g17030;LOC_Os10g17040;LOC_Os10g17050;LOC_Os10g17060;LOC_Os10g17070;Oryza_sativa_newGene_3276;LOC_Os10g17080;Oryza_sativa_newGene_3277;LOC_Os10g17090;LOC_Os10g17100;LOC_Os10g17110;LOC_Os10g17120;LOC_Os10g17130;LOC_Os10g17140;LOC_Os10g17150;LOC_Os10g17170;LOC_Os10g17180;LOC_Os10g17210;LO…	LOC_Os10g17100
MSTRG.4864.9	Oryza_sativa_newGene_3277;LOC_Os10g17090;LOC_Os10g17100;LOC_Os10g17110;LOC_Os10g17120;LOC_Os10g17130;LOC_Os10g17140;LOC_Os10g17150;LOC_Os10g17170;LOC_Os10g17180;LOC_Os10g17210;LOC_Os10g17220;LOC_Os10g17230;LOC_Os10g17240;LOC_Os10g17250;LOC_Os10g17260;LOC_Os10g17270;LOC_Os10g17280;LOC_Os10g17290;LOC_Os10g17300;LOC_Os10g17310;LOC_Os10g17320;LOC_Os10g17330;LOC_Os10g17340;LOC_Os10g17350;LOC_Os10g1736…	LOC_Os10g14160;LOC_Os10g14800;LOC_Os01g44290;LOC_Os07g25770
MSTRG.4864.11	Oryza_sativa_newGene_3277;LOC_Os10g17090;LOC_Os10g17100;LOC_Os10g17110;LOC_Os10g17120;LOC_Os10g17130;LOC_Os10g17140;LOC_Os10g17150;LOC_Os10g17170;LOC_Os10g17180;LOC_Os10g17210;LOC_Os10g17220;LOC_Os10g17230;LOC_Os10g17240;LOC_Os10g17250;LOC_Os10g17260;LOC_Os10g17270;LOC_Os10g17280;LOC_Os10g17290;LOC_Os10g17300;LOC_Os10g17310;LOC_Os10g17320;LOC_Os10g17330;LOC_Os10g17340;LOC_Os10g17350;LOC_Os10g1736…
MSTRG.4873.5	LOC_Os10g17360;LOC_Os10g17370;LOC_Os10g17380;LOC_Os10g17390;LOC_Os10g17400;LOC_Os10g17410;LOC_Os10g17430;LOC_Os10g17440;LOC_Os10g17454;LOC_Os10g17470;LOC_Os10g17489;LOC_Os10g17510;LOC_Os10g17520;LOC_Os10g17530;Oryza_sativa_newGene_3280;LOC_Os10g17540;LOC_Os10g17560;LOC_Os10g17570;LOC_Os10g17580;LOC_Os10g17590;LOC_Os10g17600;LOC_Os10g17610;LOC_Os10g17620;LOC_Os10g17630;LOC_Os10g17640;LOC_Os10g1765…
MSTRG.4873.20	LOC_Os10g17400;LOC_Os10g17410;LOC_Os10g17430;LOC_Os10g17440;LOC_Os10g17454;LOC_Os10g17470;LOC_Os10g17489;LOC_Os10g17510;LOC_Os10g17520;LOC_Os10g17530;Oryza_sativa_newGene_3280;LOC_Os10g17540;LOC_Os10g17560;LOC_Os10g17570;LOC_Os10g17580;LOC_Os10g17590;LOC_Os10g17600;LOC_Os10g17610;LOC_Os10g17620;LOC_Os10g17630;LOC_Os10g17640;LOC_Os10g17650;LOC_Os10g17660;LOC_Os10g17670;LOC_Os10g17680;LOC_Os10g1769…
MSTRG.4873.21	LOC_Os10g17410;LOC_Os10g17430;LOC_Os10g17440;LOC_Os10g17454;LOC_Os10g17470;LOC_Os10g17489;LOC_Os10g17510;LOC_Os10g17520;LOC_Os10g17530;Oryza_sativa_newGene_3280;LOC_Os10g17540;LOC_Os10g17560;LOC_Os10g17570;LOC_Os10g17580;LOC_Os10g17590;LOC_Os10g17600;LOC_Os10g17610;LOC_Os10g17620;LOC_Os10g17630;LOC_Os10g17640;LOC_Os10g17650;LOC_Os10g17660;LOC_Os10g17670;LOC_Os10g17680;LOC_Os10g17690;LOC_Os10g1770…	LOC_Os10g17590;LOC_Os03g36130;LOC_Os10g17580;LOC_Os05g20560;LOC_Os09g06190;LOC_Os03g26540;LOC_Os07g23980;LOC_Os03g30030;LOC_Os05g36030;LOC_Os07g21950;LOC_Os07g20630;LOC_Os08g22024;LOC_Os05g32340;LOC_Os05g22440;LOC_Os04g18230;LOC_Os11g04620;LOC_Os01g39190;LOC_Os05g24800;LOC_Os08g16960;LOC_Os06g30160;LOC_Os03g38840;LOC_Os03g38830;LOC_Os03g12100
MSTRG.4893.7	LOC_Os10g17830;LOC_Os10g17840;LOC_Os10g17850;LOC_Os10g17860;LOC_Os10g17870;LOC_Os10g17880;LOC_Os10g17890;LOC_Os10g17900;LOC_Os10g17910;LOC_Os10g17920;LOC_Os10g17930;LOC_Os10g17940;LOC_Os10g17950;LOC_Os10g17960;LOC_Os10g17970;LOC_Os10g17980;LOC_Os10g17990;LOC_Os10g18010;LOC_Os10g18026;LOC_Os10g18042;LOC_Os10g18060;LOC_Os10g18070;LOC_Os10g18080;LOC_Os10g18084;LOC_Os10g18090;LOC_Os10g18099;LOC_Os10g…
MSTRG.4896.1	LOC_Os10g17980;LOC_Os10g17990;LOC_Os10g18010;LOC_Os10g18026;LOC_Os10g18042;LOC_Os10g18060;LOC_Os10g18070;LOC_Os10g18080;LOC_Os10g18084;LOC_Os10g18090;LOC_Os10g18099;LOC_Os10g18150;LOC_Os10g18160;LOC_Os10g18170;LOC_Os10g18180;LOC_Os10g18190;LOC_Os10g18200;LOC_Os10g18210;LOC_Os10g18220;LOC_Os10g18234;LOC_Os10g18250;LOC_Os10g18260;Oryza_sativa_newGene_3282;LOC_Os10g18294;LOC_Os10g18310;LOC_Os10g1833…	LOC_Os10g18150
MSTRG.4896.2	LOC_Os10g17990;LOC_Os10g18010;LOC_Os10g18026;LOC_Os10g18042;LOC_Os10g18060;LOC_Os10g18070;LOC_Os10g18080;LOC_Os10g18084;LOC_Os10g18090;LOC_Os10g18099;LOC_Os10g18150;LOC_Os10g18160;LOC_Os10g18170;LOC_Os10g18180;LOC_Os10g18190;LOC_Os10g18200;LOC_Os10g18210;LOC_Os10g18220;LOC_Os10g18234;LOC_Os10g18250;LOC_Os10g18260;Oryza_sativa_newGene_3282;LOC_Os10g18294;LOC_Os10g18310;LOC_Os10g18330;LOC_Os10g18340
MSTRG.4921.3	LOC_Os10g18740;LOC_Os10g18750;LOC_Os10g18760;LOC_Os10g18770;LOC_Os10g18780;LOC_Os10g18790;LOC_Os10g18800;LOC_Os10g18810;LOC_Os10g18820;LOC_Os10g18830;LOC_Os10g18840;LOC_Os10g18850;LOC_Os10g18860;LOC_Os10g18870;LOC_Os10g18880;LOC_Os10g18890;LOC_Os10g18910;LOC_Os10g18920;LOC_Os10g18930;LOC_Os10g18940;LOC_Os10g18960;LOC_Os10g18970;LOC_Os10g18980;LOC_Os10g18990;LOC_Os10g19000;LOC_Os10g19010;LOC_Os10g…
MSTRG.4923.1	LOC_Os10g18740;LOC_Os10g18750;LOC_Os10g18760;LOC_Os10g18770;LOC_Os10g18780;LOC_Os10g18790;LOC_Os10g18800;LOC_Os10g18810;LOC_Os10g18820;LOC_Os10g18830;LOC_Os10g18840;LOC_Os10g18850;LOC_Os10g18860;LOC_Os10g18870;LOC_Os10g18880;LOC_Os10g18890;LOC_Os10g18910;LOC_Os10g18920;LOC_Os10g18930;LOC_Os10g18940;LOC_Os10g18960;LOC_Os10g18970;LOC_Os10g18980;LOC_Os10g18990;LOC_Os10g19000;LOC_Os10g19010;LOC_Os10g…	LOC_Os09g25480;LOC_Os07g16920;LOC_Os05g05960;LOC_Os04g23500;LOC_Os12g35050;LOC_Os12g32370;LOC_Os12g12280;LOC_Os10g18910;LOC_Os01g23520;LOC_Os01g21390;LOC_Os01g01810;LOC_Os01g59170;LOC_Os07g27610;LOC_Os02g22820;LOC_Os12g16770;LOC_Os09g38070;LOC_Os05g15610;LOC_Os08g26544;LOC_Os05g40050;LOC_Os11g24120;LOC_Os08g32360;LOC_Os08g10010;LOC_Os06g16190;LOC_Os06g14230;LOC_Os06g03610;LOC_Os04g58220;LOC_Os04g…
MSTRG.4938.2	LOC_Os10g19020;LOC_Os10g19030;LOC_Os10g19040;LOC_Os10g19050;LOC_Os10g19064;LOC_Os10g19080;LOC_Os10g19090;LOC_Os10g19100;LOC_Os10g19110;LOC_Os10g19120;LOC_Os10g19130;LOC_Os10g19140;LOC_Os10g19150;LOC_Os10g19160;LOC_Os10g19180;LOC_Os10g19190;LOC_Os10g19200;LOC_Os10g19210;LOC_Os10g19230;LOC_Os10g19240;LOC_Os10g19250;LOC_Os10g19270;LOC_Os10g19280;LOC_Os10g19290;LOC_Os10g19300;LOC_Os10g19310;LOC_Os10g…
MSTRG.4949.1	LOC_Os10g19230;LOC_Os10g19240;LOC_Os10g19250;LOC_Os10g19270;LOC_Os10g19280;LOC_Os10g19290;LOC_Os10g19300;LOC_Os10g19310;LOC_Os10g19314;LOC_Os10g19318;LOC_Os10g19322;LOC_Os10g19326;LOC_Os10g19330;LOC_Os10g19331;LOC_Os10g19334;LOC_Os10g19338;LOC_Os10g19342;LOC_Os10g19810;LOC_Os10g19820;LOC_Os10g19830;LOC_Os10g19850;LOC_Os10g19860;LOC_Os10g19880;LOC_Os10g19890;LOC_Os10g19892;LOC_Os10g19894;LOC_Os10g…	LOC_Os08g24420;LOC_Os06g02370;LOC_Os05g17580
MSTRG.4951.1	LOC_Os10g19230;LOC_Os10g19240;LOC_Os10g19250;LOC_Os10g19270;LOC_Os10g19280;LOC_Os10g19290;LOC_Os10g19300;LOC_Os10g19310;LOC_Os10g19314;LOC_Os10g19318;LOC_Os10g19322;LOC_Os10g19326;LOC_Os10g19330;LOC_Os10g19331;LOC_Os10g19334;LOC_Os10g19338;LOC_Os10g19342;LOC_Os10g19810;LOC_Os10g19820;LOC_Os10g19830;LOC_Os10g19850;LOC_Os10g19860;LOC_Os10g19880;LOC_Os10g19890;LOC_Os10g19892;LOC_Os10g19894;LOC_Os10g…	LOC_Os02g17760;LOC_Os04g11750;LOC_Os03g39640;LOC_Os09g32840;LOC_Os02g49140;LOC_Os10g41250;LOC_Os01g14330
MSTRG.4953.1	LOC_Os10g19280;LOC_Os10g19290;LOC_Os10g19300;LOC_Os10g19310;LOC_Os10g19314;LOC_Os10g19318;LOC_Os10g19322;LOC_Os10g19326;LOC_Os10g19330;LOC_Os10g19331;LOC_Os10g19334;LOC_Os10g19338;LOC_Os10g19342;LOC_Os10g19810;LOC_Os10g19820;LOC_Os10g19830;LOC_Os10g19850;LOC_Os10g19860;LOC_Os10g19880;LOC_Os10g19890;LOC_Os10g19892;LOC_Os10g19894;LOC_Os10g19898;LOC_Os10g19902;LOC_Os10g19904;LOC_Os10g19910;LOC_Os10g…	LOC_Os02g53750;LOC_Os05g33270;LOC_Os05g04370;LOC_Os06g10160;LOC_Os03g49380;LOC_Os03g49350;LOC_Os09g24490;LOC_Os05g41390;LOC_Os02g28900
MSTRG.4957.4	LOC_Os10g19830;LOC_Os10g19850;LOC_Os10g19860;LOC_Os10g19880;LOC_Os10g19890;LOC_Os10g19892;LOC_Os10g19894;LOC_Os10g19898;LOC_Os10g19902;LOC_Os10g19904;LOC_Os10g19910;LOC_Os10g19912;LOC_Os10g19914;LOC_Os10g19919;LOC_Os10g19925;LOC_Os10g19930;LOC_Os10g19940;LOC_Os10g19950;LOC_Os10g19960;LOC_Os10g19970;LOC_Os10g19980;LOC_Os10g19990;LOC_Os10g20000;LOC_Os10g20010;LOC_Os10g20020;LOC_Os10g20030;LOC_Os10g…
MSTRG.4959.1	LOC_Os10g19850;LOC_Os10g19860;LOC_Os10g19880;LOC_Os10g19890;LOC_Os10g19892;LOC_Os10g19894;LOC_Os10g19898;LOC_Os10g19902;LOC_Os10g19904;LOC_Os10g19910;LOC_Os10g19912;LOC_Os10g19914;LOC_Os10g19919;LOC_Os10g19925;LOC_Os10g19930;LOC_Os10g19940;LOC_Os10g19950;LOC_Os10g19960;LOC_Os10g19970;LOC_Os10g19980;LOC_Os10g19990;LOC_Os10g20000;LOC_Os10g20010;LOC_Os10g20020;LOC_Os10g20030;LOC_Os10g20040;LOC_Os10g…	LOC_Os03g32360;LOC_Os07g23030;LOC_Os08g12710;LOC_Os07g24549;LOC_Os08g29360;LOC_Os02g44180;LOC_Os04g17080;LOC_Os05g17200;LOC_Os09g17370;LOC_Os10g19930;LOC_Os01g74390;LOC_Os11g27900;LOC_Os07g19250;LOC_Os04g20110;LOC_Os04g16010;LOC_Os04g14390;LOC_Os03g33270;LOC_Os03g31770;LOC_Os02g21120;LOC_Os11g18610;LOC_Os10g24610;LOC_Os10g10938;LOC_Os01g39500;LOC_Os12g21600;LOC_Os08g29230;LOC_Os07g24569;LOC_Os07g…
MSTRG.4970.1	LOC_Os10g19919;LOC_Os10g19925;LOC_Os10g19930;LOC_Os10g19940;LOC_Os10g19950;LOC_Os10g19960;LOC_Os10g19970;LOC_Os10g19980;LOC_Os10g19990;LOC_Os10g20000;LOC_Os10g20010;LOC_Os10g20020;LOC_Os10g20030;LOC_Os10g20040;LOC_Os10g20050;LOC_Os10g20060;LOC_Os10g20070;LOC_Os10g20080;LOC_Os10g20090;LOC_Os10g20120;LOC_Os10g20139;LOC_Os10g20160;LOC_Os10g20170;LOC_Os10g20180;LOC_Os10g20190;LOC_Os10g20200;LOC_Os10g…	LOC_Os02g08450;LOC_Os11g38660;LOC_Os06g37830;LOC_Os01g73720;LOC_Os01g56630
MSTRG.4976.1	LOC_Os10g20040;LOC_Os10g20050;LOC_Os10g20060;LOC_Os10g20070;LOC_Os10g20080;LOC_Os10g20090;LOC_Os10g20120;LOC_Os10g20139;LOC_Os10g20160;LOC_Os10g20170;LOC_Os10g20180;LOC_Os10g20190;LOC_Os10g20200;LOC_Os10g20210;LOC_Os10g20220;LOC_Os10g20230;LOC_Os10g20235;LOC_Os10g20240;LOC_Os10g20250;LOC_Os10g20260;Oryza_sativa_newGene_3293;LOC_Os10g20280;LOC_Os10g20290;LOC_Os10g20300;LOC_Os10g20310;LOC_Os10g2032…	LOC_Os12g04424;LOC_Os11g36030
MSTRG.4981.1	LOC_Os10g20090;LOC_Os10g20120;LOC_Os10g20139;LOC_Os10g20160;LOC_Os10g20170;LOC_Os10g20180;LOC_Os10g20190;LOC_Os10g20200;LOC_Os10g20210;LOC_Os10g20220;LOC_Os10g20230;LOC_Os10g20235;LOC_Os10g20240;LOC_Os10g20250;LOC_Os10g20260;Oryza_sativa_newGene_3293;LOC_Os10g20280;LOC_Os10g20290;LOC_Os10g20300;LOC_Os10g20310;LOC_Os10g20320;LOC_Os10g20330;LOC_Os10g20340;LOC_Os10g20350;LOC_Os10g20360;LOC_Os10g2037…
MSTRG.5002.1	LOC_Os10g20660;LOC_Os10g20670;LOC_Os10g20680;LOC_Os10g20690;LOC_Os10g20700;LOC_Os10g20710;LOC_Os10g20720;LOC_Os10g20730;LOC_Os10g20740;LOC_Os10g20750;LOC_Os10g20770;Oryza_sativa_newGene_3297;LOC_Os10g20780;LOC_Os10g20794;LOC_Os10g20810;LOC_Os10g20820;LOC_Os10g20830;LOC_Os10g20840;LOC_Os10g20860;LOC_Os10g20870;LOC_Os10g20880;LOC_Os10g20890;LOC_Os10g20900;LOC_Os10g20910;LOC_Os10g20920;LOC_Os10g2093…	LOC_Os05g40730;LOC_Os07g35270;LOC_Os06g18000;LOC_Os03g41780;LOC_Os11g25880
MSTRG.5048.2	LOC_Os10g21234;LOC_Os10g21236;LOC_Os10g21230;LOC_Os10g21238;LOC_Os10g21240;LOC_Os10g21244;LOC_Os10g21248;LOC_Os10g21250;LOC_Os10g21254;LOC_Os10g21258;LOC_Os10g21264;LOC_Os10g21266;LOC_Os10g21268;LOC_Os10g21272;LOC_Os10g21274;LOC_Os10g21290;LOC_Os10g21298;LOC_Os10g21308;LOC_Os10g21312;LOC_Os10g21314;LOC_Os10g21300;LOC_Os10g21310;LOC_Os10g21322;LOC_Os10g21324;LOC_Os10g21326;LOC_Os10g21328;LOC_Os10g…	LOC_Os06g22170;LOC_Os04g22520;LOC_Os01g66544
MSTRG.5048.3	LOC_Os10g21234;LOC_Os10g21236;LOC_Os10g21230;LOC_Os10g21238;LOC_Os10g21240;LOC_Os10g21244;LOC_Os10g21248;LOC_Os10g21250;LOC_Os10g21254;LOC_Os10g21258;LOC_Os10g21264;LOC_Os10g21266;LOC_Os10g21268;LOC_Os10g21272;LOC_Os10g21274;LOC_Os10g21290;LOC_Os10g21298;LOC_Os10g21308;LOC_Os10g21312;LOC_Os10g21314;LOC_Os10g21300;LOC_Os10g21310;LOC_Os10g21322;LOC_Os10g21324;LOC_Os10g21326;LOC_Os10g21328;LOC_Os10g…	LOC_Os06g22170;LOC_Os01g66544
MSTRG.5048.1	LOC_Os10g21234;LOC_Os10g21236;LOC_Os10g21230;LOC_Os10g21238;LOC_Os10g21240;LOC_Os10g21244;LOC_Os10g21248;LOC_Os10g21250;LOC_Os10g21254;LOC_Os10g21258;LOC_Os10g21264;LOC_Os10g21266;LOC_Os10g21268;LOC_Os10g21272;LOC_Os10g21274;LOC_Os10g21290;LOC_Os10g21298;LOC_Os10g21308;LOC_Os10g21312;LOC_Os10g21314;LOC_Os10g21300;LOC_Os10g21310;LOC_Os10g21322;LOC_Os10g21324;LOC_Os10g21326;LOC_Os10g21328;LOC_Os10g…	LOC_Os06g22170;LOC_Os01g66544
MSTRG.5048.4	LOC_Os10g21234;LOC_Os10g21236;LOC_Os10g21230;LOC_Os10g21238;LOC_Os10g21240;LOC_Os10g21244;LOC_Os10g21248;LOC_Os10g21250;LOC_Os10g21254;LOC_Os10g21258;LOC_Os10g21264;LOC_Os10g21266;LOC_Os10g21268;LOC_Os10g21272;LOC_Os10g21274;LOC_Os10g21290;LOC_Os10g21298;LOC_Os10g21308;LOC_Os10g21312;LOC_Os10g21314;LOC_Os10g21300;LOC_Os10g21310;LOC_Os10g21322;LOC_Os10g21324;LOC_Os10g21326;LOC_Os10g21328;LOC_Os10g…	LOC_Os06g22170;LOC_Os01g66544
MSTRG.5111.1	LOC_Os10g22160;LOC_Os10g22164;LOC_Os10g22170;LOC_Os10g22180;LOC_Os10g22184;LOC_Os10g22190;LOC_Os10g22210;LOC_Os10g22220;LOC_Os10g22230;LOC_Os10g22240;LOC_Os10g22250;LOC_Os10g22260;LOC_Os10g22270;LOC_Os10g22290;LOC_Os10g22300;LOC_Os10g22310;LOC_Os10g22330;LOC_Os10g22340;LOC_Os10g22350;LOC_Os10g22356;LOC_Os10g22362;LOC_Os10g22370;Oryza_sativa_newGene_3306;LOC_Os10g22380;LOC_Os10g22394;LOC_Os10g2241…
MSTRG.5115.1	LOC_Os10g22210;LOC_Os10g22220;LOC_Os10g22230;LOC_Os10g22240;LOC_Os10g22250;LOC_Os10g22260;LOC_Os10g22270;LOC_Os10g22290;LOC_Os10g22300;LOC_Os10g22310;LOC_Os10g22330;LOC_Os10g22340;LOC_Os10g22350;LOC_Os10g22356;LOC_Os10g22362;LOC_Os10g22370;Oryza_sativa_newGene_3306;LOC_Os10g22380;LOC_Os10g22394;LOC_Os10g22410;LOC_Os10g22430;LOC_Os10g22440;LOC_Os10g22450;LOC_Os10g22460;LOC_Os10g22484;LOC_Os10g2251…
MSTRG.5151.1	LOC_Os10g22960;LOC_Os10g22970;LOC_Os10g22980;LOC_Os10g22990;LOC_Os10g23004;LOC_Os10g23020;LOC_Os10g23030;LOC_Os10g23050;LOC_Os10g23060;LOC_Os10g23080;LOC_Os10g23090;LOC_Os10g23100;LOC_Os10g23110;LOC_Os10g23120;LOC_Os10g23130;LOC_Os10g23140;LOC_Os10g23150;LOC_Os10g23160;LOC_Os10g23180;LOC_Os10g23190;LOC_Os10g23204;LOC_Os10g23220;LOC_Os10g23230;LOC_Os10g23240;LOC_Os10g23250;LOC_Os10g23260;LOC_Os10g…	LOC_Os06g49860;LOC_Os01g08820;LOC_Os09g28180;LOC_Os06g12280;LOC_Os03g14730;LOC_Os02g27030;LOC_Os02g10360;LOC_Os11g36460;LOC_Os11g19210;LOC_Os10g37920;LOC_Os01g17390;ChrSy.fgenesh.gene.71;LOC_Os09g31120;LOC_Os07g02330;LOC_Os06g36000;LOC_Os06g17290
MSTRG.5179.1	LOC_Os10g24400;LOC_Os10g24410;LOC_Os10g24420;LOC_Os10g24430;LOC_Os10g24450;LOC_Os10g24460;LOC_Os10g24470;LOC_Os10g24480;LOC_Os10g24490;LOC_Os10g24500;LOC_Os10g24510;LOC_Os10g24520;LOC_Os10g24530;LOC_Os10g24540;LOC_Os10g24550;LOC_Os10g24560;LOC_Os10g24570;LOC_Os10g24580;LOC_Os10g24590;LOC_Os10g24600;LOC_Os10g24610;LOC_Os10g24620;LOC_Os10g24630;LOC_Os10g24640;LOC_Os10g24650;LOC_Os10g24660;LOC_Os10g…	LOC_Os08g22820;LOC_Os04g04150;LOC_Os10g24570;LOC_Os01g22170;LOC_Os07g24520;LOC_Os07g24440;LOC_Os04g20040;LOC_Os04g16600;LOC_Os08g20922;LOC_Os06g32890;LOC_Os05g26320;LOC_Os05g16960;LOC_Os04g19270;LOC_Os04g04880;LOC_Os12g23120;LOC_Os12g22250;LOC_Os12g08430;LOC_Os10g24560;LOC_Os10g15040;LOC_Os01g35450;LOC_Os03g43250;LOC_Os12g22590;LOC_Os10g06330;LOC_Os08g12700;LOC_Os09g23920;LOC_Os09g14280;LOC_Os09g…
MSTRG.5222.1	LOC_Os10g25300;LOC_Os10g25310;LOC_Os10g25320;LOC_Os10g25330;LOC_Os10g25340;LOC_Os10g25349;LOC_Os10g25360;LOC_Os10g25380;LOC_Os10g25400;LOC_Os10g25420;LOC_Os10g25430;LOC_Os10g25450;LOC_Os10g25487;Oryza_sativa_newGene_3326;Oryza_sativa_newGene_3327;LOC_Os10g25502;LOC_Os10g25517;LOC_Os10g25530;LOC_Os10g25540;LOC_Os10g25544;LOC_Os10g25550;LOC_Os10g25560;Oryza_sativa_newGene_3328;LOC_Os10g25565;LOC_Os…
MSTRG.5232.1	LOC_Os10g25565;LOC_Os10g25570;LOC_Os10g25580;LOC_Os10g25590;LOC_Os10g25600;LOC_Os10g25620;LOC_Os10g25630;LOC_Os10g25640;LOC_Os10g25660;LOC_Os10g25670;LOC_Os10g25674;LOC_Os10g25680;LOC_Os10g25690;LOC_Os10g25710;LOC_Os10g25720;LOC_Os10g25730;Oryza_sativa_newGene_3329;LOC_Os10g25740;LOC_Os10g25750;LOC_Os10g25760;Oryza_sativa_newGene_3330;LOC_Os10g25770;LOC_Os10g25780;LOC_Os10g25800;LOC_Os10g25810;LO…	LOC_Os11g40520
MSTRG.5254.1	LOC_Os10g26520;LOC_Os10g26530;LOC_Os10g26540;LOC_Os10g26550;LOC_Os10g26560;LOC_Os10g26570;LOC_Os10g26590;LOC_Os10g26600;LOC_Os10g26610;LOC_Os10g26620;LOC_Os10g26630;LOC_Os10g26640;LOC_Os10g26650;LOC_Os10g26660;Oryza_sativa_newGene_3331;LOC_Os10g26670;Oryza_sativa_newGene_3332;LOC_Os10g26680;LOC_Os10g26690;LOC_Os10g26700;LOC_Os10g26710;LOC_Os10g26720;LOC_Os10g26730;LOC_Os10g26740;LOC_Os10g26750;LO…
MSTRG.5263.1	LOC_Os10g26780;LOC_Os10g26800;LOC_Os10g26810;LOC_Os10g26820;LOC_Os10g26830;LOC_Os10g26840;LOC_Os10g26850;LOC_Os10g26859;LOC_Os10g26870;LOC_Os10g26880;LOC_Os10g26890;Oryza_sativa_newGene_3334;Oryza_sativa_newGene_3335;LOC_Os10g26920;LOC_Os10g26930;LOC_Os10g26940;LOC_Os10g26950;LOC_Os10g26960
MSTRG.5268.1	LOC_Os10g26850;LOC_Os10g26859;LOC_Os10g26870;LOC_Os10g26880;LOC_Os10g26890;Oryza_sativa_newGene_3334;Oryza_sativa_newGene_3335;LOC_Os10g26920;LOC_Os10g26930;LOC_Os10g26940;LOC_Os10g26950;LOC_Os10g26960;LOC_Os10g26980;LOC_Os10g26990;LOC_Os10g27000;LOC_Os10g27010;LOC_Os10g27020;LOC_Os10g27030;LOC_Os10g27040;LOC_Os10g27050;LOC_Os10g27060;LOC_Os10g27210;LOC_Os10g27080;LOC_Os10g27090;LOC_Os10g27100;LO…	LOC_Os04g09350
MSTRG.5337.2	LOC_Os10g28530;LOC_Os10g28540;Oryza_sativa_newGene_3341;LOC_Os10g28550;LOC_Os10g28560;LOC_Os10g28570;LOC_Os10g28580;LOC_Os10g28590;LOC_Os10g28600;LOC_Os10g28610;LOC_Os10g28620;LOC_Os10g28630;LOC_Os10g28640;LOC_Os10g28650;LOC_Os10g28660;LOC_Os10g28665;LOC_Os10g28680;LOC_Os10g28690;LOC_Os10g28700;LOC_Os10g28710;LOC_Os10g28724;LOC_Os10g28740;LOC_Os10g28750;LOC_Os10g28760;LOC_Os10g28770;LOC_Os10g2878…
MSTRG.5349.1	LOC_Os10g28690;LOC_Os10g28700;LOC_Os10g28710;LOC_Os10g28724;LOC_Os10g28740;LOC_Os10g28750;LOC_Os10g28760;LOC_Os10g28770;LOC_Os10g28780;LOC_Os10g28790;LOC_Os10g28810;LOC_Os10g28820;LOC_Os10g28830;LOC_Os10g28840;LOC_Os10g28850;LOC_Os10g28860;LOC_Os10g28870;LOC_Os10g28890;LOC_Os10g28900;LOC_Os10g28910;LOC_Os10g28914;LOC_Os10g28920;LOC_Os10g28930;LOC_Os10g28950;LOC_Os10g28960;LOC_Os10g28970;LOC_Os10g…	LOC_Os01g58920;LOC_Os01g24360;LOC_Os09g07230;LOC_Os05g27220;LOC_Os11g17700;LOC_Os03g33060;LOC_Os02g16210;LOC_Os05g22470;LOC_Os05g22460
MSTRG.5376.1	LOC_Os10g29380;LOC_Os10g29390;LOC_Os10g29400;LOC_Os10g29410;LOC_Os10g29420;LOC_Os10g29430;LOC_Os10g29440;LOC_Os10g29450;LOC_Os10g29460;LOC_Os10g29470;LOC_Os10g29490;LOC_Os10g29495;LOC_Os10g29502;LOC_Os10g29514;LOC_Os10g29530;LOC_Os10g29540;LOC_Os10g29549;LOC_Os10g29560;LOC_Os10g29570;LOC_Os10g29580;LOC_Os10g29590;LOC_Os10g29610;LOC_Os10g29620;LOC_Os10g29630;LOC_Os10g29640;LOC_Os10g29650;LOC_Os10g…	LOC_Os10g29560;LOC_Os03g01820;LOC_Os05g42110;LOC_Os12g18640;LOC_Os08g23640;LOC_Os08g07870;LOC_Os07g23944;LOC_Os05g10890;LOC_Os04g20054
MSTRG.5385.1	LOC_Os10g29560;LOC_Os10g29570;LOC_Os10g29580;LOC_Os10g29590;LOC_Os10g29610;LOC_Os10g29620;LOC_Os10g29630;LOC_Os10g29640;LOC_Os10g29650;LOC_Os10g29660;LOC_Os10g29670;LOC_Os10g29680;LOC_Os10g29690;LOC_Os10g29700;LOC_Os10g29710;LOC_Os10g29720;LOC_Os10g29730;LOC_Os10g29740;LOC_Os10g29750;LOC_Os10g29760;LOC_Os10g29790;LOC_Os10g29800;LOC_Os10g29810;LOC_Os10g29820;LOC_Os10g29830;LOC_Os10g29840;LOC_Os10g…
MSTRG.5388.1	LOC_Os10g29730;LOC_Os10g29740;LOC_Os10g29750;LOC_Os10g29760;LOC_Os10g29790;LOC_Os10g29800;LOC_Os10g29810;LOC_Os10g29820;LOC_Os10g29830;LOC_Os10g29840;LOC_Os10g29850;LOC_Os10g29870;LOC_Os10g29880;LOC_Os10g29900;LOC_Os10g29920;LOC_Os10g29930;LOC_Os10g29940;LOC_Os10g29950;LOC_Os10g29960;LOC_Os10g29970;LOC_Os10g29980;LOC_Os10g29990;LOC_Os10g30000;LOC_Os10g30010;LOC_Os10g30020;LOC_Os10g30040;LOC_Os10g…	LOC_Os08g37980;LOC_Os06g47090;LOC_Os03g33250;LOC_Os05g13600;LOC_Os03g22850;LOC_Os11g26460;LOC_Os11g20150;LOC_Os02g26240;LOC_Os05g16620;LOC_Os04g51730;LOC_Os04g48094;LOC_Os10g08560;LOC_Os06g25080;LOC_Os05g41560;LOC_Os12g32210;LOC_Os10g11506;LOC_Os12g20460;LOC_Os08g13830;LOC_Os04g08772;LOC_Os12g19480;LOC_Os11g26180;LOC_Os05g24320;LOC_Os06g32355
MSTRG.5403.1	LOC_Os10g30156;LOC_Os10g30162;LOC_Os10g30170;LOC_Os10g30180;LOC_Os10g30190;LOC_Os10g30200;LOC_Os10g30210;LOC_Os10g30220;LOC_Os10g30230;LOC_Os10g30240;LOC_Os10g30250;LOC_Os10g30260;LOC_Os10g30270;LOC_Os10g30280;LOC_Os10g30290;LOC_Os10g30300;LOC_Os10g30310;LOC_Os10g30330;LOC_Os10g30340;LOC_Os10g30350;LOC_Os10g30360;LOC_Os10g30370;LOC_Os10g30380;LOC_Os10g30390;LOC_Os10g30410;LOC_Os10g30420;LOC_Os10g…
MSTRG.5433.1	LOC_Os10g30719;LOC_Os10g30740;LOC_Os10g30750;LOC_Os10g30760;LOC_Os10g30770;LOC_Os10g30790;LOC_Os10g30800;LOC_Os10g30820;LOC_Os10g30826;LOC_Os10g30832;LOC_Os10g30840;LOC_Os10g30850;LOC_Os10g30860;LOC_Os10g30870;LOC_Os10g30880;LOC_Os10g30890;LOC_Os10g30900;LOC_Os10g30910;LOC_Os10g30930;LOC_Os10g30944;LOC_Os10g30951;LOC_Os10g30960;LOC_Os10g30970;LOC_Os10g30990;LOC_Os10g31000;LOC_Os10g31010;LOC_Os10g…
MSTRG.5443.1	LOC_Os10g30880;LOC_Os10g30890;LOC_Os10g30900;LOC_Os10g30910;LOC_Os10g30930;LOC_Os10g30944;LOC_Os10g30951;LOC_Os10g30960;LOC_Os10g30970;LOC_Os10g30990;LOC_Os10g31000;LOC_Os10g31010;LOC_Os10g31020;LOC_Os10g31030;LOC_Os10g31040;LOC_Os10g31050;LOC_Os10g31060;LOC_Os10g31070;LOC_Os10g31090;LOC_Os10g31100;LOC_Os10g31110;LOC_Os10g31120;LOC_Os10g31130	LOC_Os09g26660;LOC_Os07g43130;LOC_Os07g27500;LOC_Os05g07626;LOC_Os01g55490
MSTRG.5448.1	LOC_Os10g31180;LOC_Os10g31189;LOC_Os10g31200;LOC_Os10g31220;LOC_Os10g31240;LOC_Os10g31250;Oryza_sativa_newGene_3355;LOC_Os10g31280;LOC_Os10g31290;LOC_Os10g31300;LOC_Os10g31310;LOC_Os10g31320;LOC_Os10g31330;LOC_Os10g31340;LOC_Os10g31350;LOC_Os10g31360;LOC_Os10g31370;LOC_Os10g31380;LOC_Os10g31390;LOC_Os10g31400;LOC_Os10g31420;LOC_Os10g31440;LOC_Os10g31460;LOC_Os10g31490;LOC_Os10g31500;LOC_Os10g3151…
MSTRG.5451.1	LOC_Os10g31240;LOC_Os10g31250;Oryza_sativa_newGene_3355;LOC_Os10g31280;LOC_Os10g31290;LOC_Os10g31300;LOC_Os10g31310;LOC_Os10g31320;LOC_Os10g31330;LOC_Os10g31340;LOC_Os10g31350;LOC_Os10g31360;LOC_Os10g31370;LOC_Os10g31380;LOC_Os10g31390;LOC_Os10g31400;LOC_Os10g31420;LOC_Os10g31440;LOC_Os10g31460;LOC_Os10g31490;LOC_Os10g31500;LOC_Os10g31510;LOC_Os10g31520;Oryza_sativa_newGene_3358;LOC_Os10g31530;LO…	LOC_Os09g08890;LOC_Os12g34012;LOC_Os05g08740;LOC_Os06g02580;LOC_Os04g12950;LOC_Os11g36760
MSTRG.5478.3	LOC_Os10g31864;LOC_Os10g31880;LOC_Os10g31890;LOC_Os10g31900;LOC_Os10g31910;Oryza_sativa_newGene_3360;LOC_Os10g31930;LOC_Os10g31940;LOC_Os10g31950;LOC_Os10g31970;LOC_Os10g31980;LOC_Os10g31990;Oryza_sativa_newGene_3363;Oryza_sativa_newGene_3364;LOC_Os10g32010;LOC_Os10g32020;LOC_Os10g32030;LOC_Os10g32040;LOC_Os10g32050;LOC_Os10g32060;LOC_Os10g32070;LOC_Os10g32080;LOC_Os10g32090;LOC_Os10g32100;LOC_Os…	LOC_Os10g32030
MSTRG.5483.1	LOC_Os10g31950;LOC_Os10g31970;LOC_Os10g31980;LOC_Os10g31990;Oryza_sativa_newGene_3363;Oryza_sativa_newGene_3364;LOC_Os10g32010;LOC_Os10g32020;LOC_Os10g32030;LOC_Os10g32040;LOC_Os10g32050;LOC_Os10g32060;LOC_Os10g32070;LOC_Os10g32080;LOC_Os10g32090;LOC_Os10g32100;LOC_Os10g32110;LOC_Os10g32124;LOC_Os10g32140;LOC_Os10g32150;LOC_Os10g32160;LOC_Os10g32170;LOC_Os10g32190;LOC_Os10g32199;LOC_Os10g32210;LO…	LOC_Os02g18890;LOC_Os03g28010;LOC_Os03g28020;LOC_Os05g44830;LOC_Os02g36050;LOC_Os02g30160;LOC_Os12g12760;LOC_Os06g24570;LOC_Os04g25470;LOC_Os01g60750;LOC_Os12g20240;LOC_Os01g21210;LOC_Os08g30990;LOC_Os01g02740;LOC_Os09g01480;LOC_Os08g21920;LOC_Os08g21370;LOC_Os08g10460;LOC_Os06g30510;LOC_Os06g28310;LOC_Os04g25890;LOC_Os11g24990;LOC_Os11g20460;LOC_Os01g35504;LOC_Os01g31080;LOC_Os05g40100;LOC_Os05g…
MSTRG.5486.1	LOC_Os10g31990;Oryza_sativa_newGene_3363;Oryza_sativa_newGene_3364;LOC_Os10g32010;LOC_Os10g32020;LOC_Os10g32030;LOC_Os10g32040;LOC_Os10g32050;LOC_Os10g32060;LOC_Os10g32070;LOC_Os10g32080;LOC_Os10g32090;LOC_Os10g32100;LOC_Os10g32110;LOC_Os10g32124;LOC_Os10g32140;LOC_Os10g32150;LOC_Os10g32160;LOC_Os10g32170;LOC_Os10g32190;LOC_Os10g32199;LOC_Os10g32210;LOC_Os10g32240;LOC_Os10g32250;LOC_Os10g32260;LO…	LOC_Os10g32190;LOC_Os11g20500;LOC_Os11g11080;LOC_Os08g04890;LOC_Os06g34400;LOC_Os04g33310;LOC_Os03g59730;LOC_Os11g08520
MSTRG.5486.2	LOC_Os10g31990;Oryza_sativa_newGene_3363;Oryza_sativa_newGene_3364;LOC_Os10g32010;LOC_Os10g32020;LOC_Os10g32030;LOC_Os10g32040;LOC_Os10g32050;LOC_Os10g32060;LOC_Os10g32070;LOC_Os10g32080;LOC_Os10g32090;LOC_Os10g32100;LOC_Os10g32110;LOC_Os10g32124;LOC_Os10g32140;LOC_Os10g32150;LOC_Os10g32160;LOC_Os10g32170;LOC_Os10g32190;LOC_Os10g32199;LOC_Os10g32210;LOC_Os10g32240;LOC_Os10g32250;LOC_Os10g32260;LO…
MSTRG.5486.3	LOC_Os10g31990;Oryza_sativa_newGene_3363;Oryza_sativa_newGene_3364;LOC_Os10g32010;LOC_Os10g32020;LOC_Os10g32030;LOC_Os10g32040;LOC_Os10g32050;LOC_Os10g32060;LOC_Os10g32070;LOC_Os10g32080;LOC_Os10g32090;LOC_Os10g32100;LOC_Os10g32110;LOC_Os10g32124;LOC_Os10g32140;LOC_Os10g32150;LOC_Os10g32160;LOC_Os10g32170;LOC_Os10g32190;LOC_Os10g32199;LOC_Os10g32210;LOC_Os10g32240;LOC_Os10g32250;LOC_Os10g32260;LO…	LOC_Os10g32190;LOC_Os08g06220;LOC_Os11g20500;LOC_Os06g06670;LOC_Os04g05050;LOC_Os12g41970;LOC_Os11g11080;LOC_Os01g70540;LOC_Os09g27040;LOC_Os08g16660;LOC_Os08g04890;LOC_Os06g50930;LOC_Os06g34400;LOC_Os04g33310;LOC_Os03g59760;LOC_Os03g59730;LOC_Os03g01436;LOC_Os02g57360;LOC_Os02g51404;LOC_Os02g22130;LOC_Os12g30570;LOC_Os12g06160;LOC_Os11g43740;LOC_Os11g08520;LOC_Os10g39600;LOC_Os10g09240;LOC_Os01g…
MSTRG.5497.1	LOC_Os10g32240;LOC_Os10g32250;LOC_Os10g32260;LOC_Os10g32270;LOC_Os10g32280;LOC_Os10g32290;LOC_Os10g32300;LOC_Os10g32348;LOC_Os10g32372;LOC_Os10g32400;LOC_Os10g32405;LOC_Os10g32410;LOC_Os10g32420;LOC_Os10g32444;LOC_Os10g32470;LOC_Os10g32500;LOC_Os10g32509;LOC_Os10g32520;LOC_Os10g32540;LOC_Os10g32550;LOC_Os10g32560;LOC_Os10g32570;LOC_Os10g32580;LOC_Os10g32590;LOC_Os10g32600;LOC_Os10g32620;LOC_Os10g…	LOC_Os10g32509;LOC_Os04g31670;LOC_Os08g32690;LOC_Os04g02354;LOC_Os12g12290;LOC_Os01g70690;LOC_Os04g40470;LOC_Os04g40460;LOC_Os02g52870;LOC_Os02g45530;LOC_Os02g02340;LOC_Os01g40200
MSTRG.5518.1	LOC_Os10g32600;LOC_Os10g32620;LOC_Os10g32630;LOC_Os10g32640;LOC_Os10g32649;LOC_Os10g32658;LOC_Os10g32670;LOC_Os10g32680;LOC_Os10g32690;LOC_Os10g32700;LOC_Os10g32710;LOC_Os10g32720;LOC_Os10g32730;LOC_Os10g32740;LOC_Os10g32750;LOC_Os10g32760;LOC_Os10g32770;Oryza_sativa_newGene_3368;Oryza_sativa_newGene_3369;LOC_Os10g32780;LOC_Os10g32790;LOC_Os10g32800;LOC_Os10g32810;LOC_Os10g32820;LOC_Os10g32830;LO…	LOC_Os10g32800;LOC_Os05g30880;LOC_Os09g13240
MSTRG.5520.1	LOC_Os10g32600;LOC_Os10g32620;LOC_Os10g32630;LOC_Os10g32640;LOC_Os10g32649;LOC_Os10g32658;LOC_Os10g32670;LOC_Os10g32680;LOC_Os10g32690;LOC_Os10g32700;LOC_Os10g32710;LOC_Os10g32720;LOC_Os10g32730;LOC_Os10g32740;LOC_Os10g32750;LOC_Os10g32760;LOC_Os10g32770;Oryza_sativa_newGene_3368;Oryza_sativa_newGene_3369;LOC_Os10g32780;LOC_Os10g32790;LOC_Os10g32800;LOC_Os10g32810;LOC_Os10g32820;LOC_Os10g32830;LO…
MSTRG.5520.2	LOC_Os10g32600;LOC_Os10g32620;LOC_Os10g32630;LOC_Os10g32640;LOC_Os10g32649;LOC_Os10g32658;LOC_Os10g32670;LOC_Os10g32680;LOC_Os10g32690;LOC_Os10g32700;LOC_Os10g32710;LOC_Os10g32720;LOC_Os10g32730;LOC_Os10g32740;LOC_Os10g32750;LOC_Os10g32760;LOC_Os10g32770;Oryza_sativa_newGene_3368;Oryza_sativa_newGene_3369;LOC_Os10g32780;LOC_Os10g32790;LOC_Os10g32800;LOC_Os10g32810;LOC_Os10g32820;LOC_Os10g32830;LO…	LOC_Os02g42640;LOC_Os06g05380
MSTRG.5520.4	LOC_Os10g32620;LOC_Os10g32630;LOC_Os10g32640;LOC_Os10g32649;LOC_Os10g32658;LOC_Os10g32670;LOC_Os10g32680;LOC_Os10g32690;LOC_Os10g32700;LOC_Os10g32710;LOC_Os10g32720;LOC_Os10g32730;LOC_Os10g32740;LOC_Os10g32750;LOC_Os10g32760;LOC_Os10g32770;Oryza_sativa_newGene_3368;Oryza_sativa_newGene_3369;LOC_Os10g32780;LOC_Os10g32790;LOC_Os10g32800;LOC_Os10g32810;LOC_Os10g32820;LOC_Os10g32830;LOC_Os10g32840;LO…	LOC_Os09g07440;LOC_Os08g35720
MSTRG.5543.1	LOC_Os10g32990;LOC_Os10g33000;LOC_Os10g33010;LOC_Os10g33020;LOC_Os10g33030;LOC_Os10g33040;LOC_Os10g33050;LOC_Os10g33060;LOC_Os10g33070;LOC_Os10g33080;LOC_Os10g33104;LOC_Os10g33130;LOC_Os10g33140;LOC_Os10g33170;LOC_Os10g33190;LOC_Os10g33200;LOC_Os10g33204;LOC_Os10g33210;LOC_Os10g33220;LOC_Os10g33230;LOC_Os10g33240;LOC_Os10g33250;LOC_Os10g33260	LOC_Os02g04590;LOC_Os05g39450;LOC_Os07g01770;LOC_Os12g21734;LOC_Os12g18750;LOC_Os08g23630;LOC_Os07g43750;LOC_Os06g36940;LOC_Os05g51500;LOC_Os11g42350;LOC_Os01g52170
MSTRG.5556.3	LOC_Os10g33275;LOC_Os10g33290;LOC_Os10g33300;LOC_Os10g33304;LOC_Os10g33310;LOC_Os10g33330;LOC_Os10g33350;LOC_Os10g33360;LOC_Os10g33370;LOC_Os10g33390;LOC_Os10g33380;LOC_Os10g33400;LOC_Os10g33410;LOC_Os10g33420;LOC_Os10g33430;LOC_Os10g33440;LOC_Os10g33450;LOC_Os10g33460;LOC_Os10g33470;LOC_Os10g33480;LOC_Os10g33484;LOC_Os10g33490;LOC_Os10g33500;LOC_Os10g33510;LOC_Os10g33520;LOC_Os10g33530	LOC_Os07g08760;LOC_Os03g25790;LOC_Os06g01640;LOC_Os05g31140;LOC_Os04g28260;LOC_Os02g43790;LOC_Os02g20160;LOC_Os02g16540;LOC_Os10g42550;LOC_Os01g70080
MSTRG.5576.1	LOC_Os10g33550;LOC_Os10g33560;LOC_Os10g33570;LOC_Os10g33600;LOC_Os10g33610;LOC_Os10g33620;LOC_Os10g33630;LOC_Os10g33640;LOC_Os10g33650;LOC_Os10g33660;LOC_Os10g33670;LOC_Os10g33680;LOC_Os10g33690;LOC_Os10g33700;LOC_Os10g33710;LOC_Os10g33720;LOC_Os10g33730;LOC_Os10g33740;LOC_Os10g33750;LOC_Os10g33760;LOC_Os10g33770;LOC_Os10g33774;LOC_Os10g33780	LOC_Os10g33710
MSTRG.5590.1	LOC_Os10g33770;LOC_Os10g33774;LOC_Os10g33780;LOC_Os10g33790;LOC_Os10g33800;LOC_Os10g33810;LOC_Os10g33820;LOC_Os10g33830;LOC_Os10g33840;LOC_Os10g33850;LOC_Os10g33855;LOC_Os10g33862;LOC_Os10g33874;LOC_Os10g33886;LOC_Os10g33900;LOC_Os10g33910;LOC_Os10g33920;LOC_Os10g33930;LOC_Os10g33940;LOC_Os10g33950	LOC_Os10g33862;LOC_Os02g16740;LOC_Os05g38870;LOC_Os03g26510;LOC_Os02g33220;LOC_Os11g05500;LOC_Os10g41670
MSTRG.5590.3	LOC_Os10g33770;LOC_Os10g33774;LOC_Os10g33780;LOC_Os10g33790;LOC_Os10g33800;LOC_Os10g33810;LOC_Os10g33820;LOC_Os10g33830;LOC_Os10g33840;LOC_Os10g33850;LOC_Os10g33855;LOC_Os10g33862;LOC_Os10g33874;LOC_Os10g33886;LOC_Os10g33900;LOC_Os10g33910;LOC_Os10g33920;LOC_Os10g33930;LOC_Os10g33940;LOC_Os10g33950	LOC_Os10g33862;LOC_Os02g16740;LOC_Os05g38870;LOC_Os03g26510;LOC_Os02g33220;LOC_Os11g05500;LOC_Os10g41670
MSTRG.5590.2	LOC_Os10g33770;LOC_Os10g33774;LOC_Os10g33780;LOC_Os10g33790;LOC_Os10g33800;LOC_Os10g33810;LOC_Os10g33820;LOC_Os10g33830;LOC_Os10g33840;LOC_Os10g33850;LOC_Os10g33855;LOC_Os10g33862;LOC_Os10g33874;LOC_Os10g33886;LOC_Os10g33900;LOC_Os10g33910;LOC_Os10g33920;LOC_Os10g33930;LOC_Os10g33940;LOC_Os10g33950	LOC_Os10g33862;LOC_Os03g19380;LOC_Os01g59720;LOC_Os02g16740;LOC_Os05g38870;LOC_Os03g26510
MSTRG.5590.4	LOC_Os10g33770;LOC_Os10g33774;LOC_Os10g33780;LOC_Os10g33790;LOC_Os10g33800;LOC_Os10g33810;LOC_Os10g33820;LOC_Os10g33830;LOC_Os10g33840;LOC_Os10g33850;LOC_Os10g33855;LOC_Os10g33862;LOC_Os10g33874;LOC_Os10g33886;LOC_Os10g33900;LOC_Os10g33910;LOC_Os10g33920;LOC_Os10g33930;LOC_Os10g33940;LOC_Os10g33950	LOC_Os10g33862;LOC_Os02g16740;LOC_Os05g38870;LOC_Os03g26510;LOC_Os11g05500;LOC_Os10g41670
MSTRG.5593.2	LOC_Os10g33790;LOC_Os10g33800;LOC_Os10g33810;LOC_Os10g33820;LOC_Os10g33830;LOC_Os10g33840;LOC_Os10g33850;LOC_Os10g33855;LOC_Os10g33862;LOC_Os10g33874;LOC_Os10g33886;LOC_Os10g33900;LOC_Os10g33910;LOC_Os10g33920;LOC_Os10g33930;LOC_Os10g33940;LOC_Os10g33950;LOC_Os10g33954;LOC_Os10g33960	LOC_Os05g38940
MSTRG.5601.1	LOC_Os10g33940;LOC_Os10g33950;LOC_Os10g33954;LOC_Os10g33960;LOC_Os10g33970;LOC_Os10g33980;LOC_Os10g33990;LOC_Os10g34000;LOC_Os10g34010;LOC_Os10g34020;LOC_Os10g34030;LOC_Os10g34040;LOC_Os10g34050;LOC_Os10g34064;LOC_Os10g34071;LOC_Os10g34078;LOC_Os10g34083;LOC_Os10g34090;LOC_Os10g34110;LOC_Os10g34120;LOC_Os10g34130;LOC_Os10g34140;LOC_Os10g34150;LOC_Os10g34170;LOC_Os10g34180;LOC_Os10g34200
MSTRG.5637.1	LOC_Os10g34440;LOC_Os10g34450;LOC_Os10g34470;LOC_Os10g34480;LOC_Os10g34490;LOC_Os10g34500;LOC_Os10g34520;LOC_Os10g34529;LOC_Os10g34540;LOC_Os10g34550;LOC_Os10g34560;LOC_Os10g34570;LOC_Os10g34580;LOC_Os10g34590;LOC_Os10g34602;LOC_Os10g34614;LOC_Os10g34630;LOC_Os10g34640;LOC_Os10g34650;LOC_Os10g34660;LOC_Os10g34670;LOC_Os10g34680;LOC_Os10g34694;LOC_Os10g34700;LOC_Os10g34704;LOC_Os10g34710;LOC_Os10g…	LOC_Os08g40540;LOC_Os01g50100;LOC_Os01g16850;LOC_Os02g29030;LOC_Os09g14490;LOC_Os07g18960;LOC_Os02g20200;LOC_Os02g55550;LOC_Os08g24410;LOC_Os10g17570;LOC_Os07g17260
MSTRG.5643.5	LOC_Os10g34602;LOC_Os10g34614;LOC_Os10g34630;LOC_Os10g34640;LOC_Os10g34650;LOC_Os10g34660;LOC_Os10g34670;LOC_Os10g34680;LOC_Os10g34694;LOC_Os10g34700;LOC_Os10g34704;LOC_Os10g34710;LOC_Os10g34720;LOC_Os10g34730;Oryza_sativa_newGene_3376;LOC_Os10g34740;LOC_Os10g34750;LOC_Os10g34760;LOC_Os10g34770;Oryza_sativa_newGene_3377;LOC_Os10g34790;LOC_Os10g34795;Oryza_sativa_newGene_3379;LOC_Os10g34810;LOC_Os…
MSTRG.5643.4	LOC_Os10g34602;LOC_Os10g34614;LOC_Os10g34630;LOC_Os10g34640;LOC_Os10g34650;LOC_Os10g34660;LOC_Os10g34670;LOC_Os10g34680;LOC_Os10g34694;LOC_Os10g34700;LOC_Os10g34704;LOC_Os10g34710;LOC_Os10g34720;LOC_Os10g34730;Oryza_sativa_newGene_3376;LOC_Os10g34740;LOC_Os10g34750;LOC_Os10g34760;LOC_Os10g34770;Oryza_sativa_newGene_3377;LOC_Os10g34790;LOC_Os10g34795;Oryza_sativa_newGene_3379;LOC_Os10g34810;LOC_Os…
MSTRG.5645.1	LOC_Os10g34660;LOC_Os10g34670;LOC_Os10g34680;LOC_Os10g34694;LOC_Os10g34700;LOC_Os10g34704;LOC_Os10g34710;LOC_Os10g34720;LOC_Os10g34730;Oryza_sativa_newGene_3376;LOC_Os10g34740;LOC_Os10g34750;LOC_Os10g34760;LOC_Os10g34770;Oryza_sativa_newGene_3377;LOC_Os10g34790;LOC_Os10g34795;Oryza_sativa_newGene_3379;LOC_Os10g34810;LOC_Os10g34820;Oryza_sativa_newGene_3380;LOC_Os10g34840;LOC_Os10g34860;LOC_Os10g3…	LOC_Os06g17410;LOC_Os04g58070;LOC_Os11g05935;LOC_Os01g48830;LOC_Os09g27240
MSTRG.5645.2	LOC_Os10g34660;LOC_Os10g34670;LOC_Os10g34680;LOC_Os10g34694;LOC_Os10g34700;LOC_Os10g34704;LOC_Os10g34710;LOC_Os10g34720;LOC_Os10g34730;Oryza_sativa_newGene_3376;LOC_Os10g34740;LOC_Os10g34750;LOC_Os10g34760;LOC_Os10g34770;Oryza_sativa_newGene_3377;LOC_Os10g34790;LOC_Os10g34795;Oryza_sativa_newGene_3379;LOC_Os10g34810;LOC_Os10g34820;Oryza_sativa_newGene_3380;LOC_Os10g34840;LOC_Os10g34860;LOC_Os10g3…	LOC_Os04g55710;LOC_Os10g21460;LOC_Os01g45110;LOC_Os09g21210;LOC_Os03g39710;LOC_Os02g06540;LOC_Os12g04640;LOC_Os01g38680;LOC_Os01g38670
MSTRG.5648.1	LOC_Os10g34670;LOC_Os10g34680;LOC_Os10g34694;LOC_Os10g34700;LOC_Os10g34704;LOC_Os10g34710;LOC_Os10g34720;LOC_Os10g34730;Oryza_sativa_newGene_3376;LOC_Os10g34740;LOC_Os10g34750;LOC_Os10g34760;LOC_Os10g34770;Oryza_sativa_newGene_3377;LOC_Os10g34790;LOC_Os10g34795;Oryza_sativa_newGene_3379;LOC_Os10g34810;LOC_Os10g34820;Oryza_sativa_newGene_3380;LOC_Os10g34840;LOC_Os10g34860;LOC_Os10g34880;LOC_Os10g3…	LOC_Os10g34790;LOC_Os02g02930;LOC_Os05g11140;LOC_Os04g40970;LOC_Os03g62010
MSTRG.5655.6	LOC_Os10g34704;LOC_Os10g34710;LOC_Os10g34720;LOC_Os10g34730;Oryza_sativa_newGene_3376;LOC_Os10g34740;LOC_Os10g34750;LOC_Os10g34760;LOC_Os10g34770;Oryza_sativa_newGene_3377;LOC_Os10g34790;LOC_Os10g34795;Oryza_sativa_newGene_3379;LOC_Os10g34810;LOC_Os10g34820;Oryza_sativa_newGene_3380;LOC_Os10g34840;LOC_Os10g34860;LOC_Os10g34880;LOC_Os10g34884;LOC_Os10g34890;LOC_Os10g34896;LOC_Os10g34902;LOC_Os10g3…
MSTRG.5668.1	LOC_Os10g34770;Oryza_sativa_newGene_3377;LOC_Os10g34790;LOC_Os10g34795;Oryza_sativa_newGene_3379;LOC_Os10g34810;LOC_Os10g34820;Oryza_sativa_newGene_3380;LOC_Os10g34840;LOC_Os10g34860;LOC_Os10g34880;LOC_Os10g34884;LOC_Os10g34890;LOC_Os10g34896;LOC_Os10g34902;LOC_Os10g34910;LOC_Os10g34920;LOC_Os10g34930;Oryza_sativa_newGene_3381;LOC_Os10g34940;LOC_Os10g34960;LOC_Os10g34970;LOC_Os10g34980;LOC_Os10g3…	LOC_Os10g34970;LOC_Os03g28030;LOC_Os01g50560;LOC_Os12g04470;LOC_Os05g24490;LOC_Os03g31500;LOC_Os02g13920;LOC_Os07g29580;LOC_Os05g31820;LOC_Os02g51360;LOC_Os01g38890;ChrUn.fgenesh.gene.7;LOC_Os08g20010;LOC_Os06g02820;LOC_Os03g57569;LOC_Os03g25314;LOC_Os10g28190;LOC_Os01g23590;LOC_Os09g29460;LOC_Os07g16280;LOC_Os06g23870;LOC_Os06g18870;LOC_Os04g42560;LOC_Os03g43524;LOC_Os03g03490;LOC_Os02g42220;LOC…
MSTRG.5681.1	Oryza_sativa_newGene_3381;LOC_Os10g34940;LOC_Os10g34960;LOC_Os10g34970;LOC_Os10g34980;LOC_Os10g34990;LOC_Os10g35000;LOC_Os10g35010;LOC_Os10g35020;LOC_Os10g35030;LOC_Os10g35040;LOC_Os10g35050;LOC_Os10g35060;LOC_Os10g35070;LOC_Os10g35080;LOC_Os10g35090;LOC_Os10g35100;LOC_Os10g35110;LOC_Os10g35120;LOC_Os10g35130;LOC_Os10g35140;LOC_Os10g35150;LOC_Os10g35160;LOC_Os10g35170;LOC_Os10g35180;LOC_Os10g3519…
MSTRG.5718.1	LOC_Os10g35350;LOC_Os10g35360;LOC_Os10g35370;LOC_Os10g35380;LOC_Os10g35390;LOC_Os10g35400;LOC_Os10g35412;Oryza_sativa_newGene_3386;LOC_Os10g35424;LOC_Os10g35436;Oryza_sativa_newGene_3389;LOC_Os10g35440;LOC_Os10g35444;Oryza_sativa_newGene_3388;LOC_Os10g35450;LOC_Os10g35460;LOC_Os10g35470;LOC_Os10g35480;LOC_Os10g35490;Oryza_sativa_newGene_3390;LOC_Os10g35500;LOC_Os10g35510;LOC_Os10g35520;LOC_Os10g3…
MSTRG.5730.3	LOC_Os10g35450;LOC_Os10g35460;LOC_Os10g35470;LOC_Os10g35480;LOC_Os10g35490;Oryza_sativa_newGene_3390;LOC_Os10g35500;LOC_Os10g35510;LOC_Os10g35520;LOC_Os10g35530;LOC_Os10g35540;LOC_Os10g35550;LOC_Os10g35560;LOC_Os10g35570;LOC_Os10g35580;LOC_Os10g35604;LOC_Os10g35630;LOC_Os10g35640;LOC_Os10g35644;LOC_Os10g35650;LOC_Os10g35660;LOC_Os10g35670;LOC_Os10g35680;LOC_Os10g35690;LOC_Os10g35710;Oryza_sativa_…	LOC_Os03g49800;LOC_Os09g23350;LOC_Os10g26500;LOC_Os01g46700;LOC_Os01g08820
MSTRG.5735.1	LOC_Os10g35500;LOC_Os10g35510;LOC_Os10g35520;LOC_Os10g35530;LOC_Os10g35540;LOC_Os10g35550;LOC_Os10g35560;LOC_Os10g35570;LOC_Os10g35580;LOC_Os10g35604;LOC_Os10g35630;LOC_Os10g35640;LOC_Os10g35644;LOC_Os10g35650;LOC_Os10g35660;LOC_Os10g35670;LOC_Os10g35680;LOC_Os10g35690;LOC_Os10g35710;Oryza_sativa_newGene_3395;LOC_Os10g35720;LOC_Os10g35730;LOC_Os10g35740;LOC_Os10g35750;LOC_Os10g35760;LOC_Os10g3577…
MSTRG.5743.1	LOC_Os10g35604;LOC_Os10g35630;LOC_Os10g35640;LOC_Os10g35644;LOC_Os10g35650;LOC_Os10g35660;LOC_Os10g35670;LOC_Os10g35680;LOC_Os10g35690;LOC_Os10g35710;Oryza_sativa_newGene_3395;LOC_Os10g35720;LOC_Os10g35730;LOC_Os10g35740;LOC_Os10g35750;LOC_Os10g35760;LOC_Os10g35770;LOC_Os10g35780;LOC_Os10g35790;LOC_Os10g35800;LOC_Os10g35810;LOC_Os10g35820;LOC_Os10g35830;LOC_Os10g35840;LOC_Os10g35850;LOC_Os10g3587…
MSTRG.5752.1	LOC_Os10g35644;LOC_Os10g35650;LOC_Os10g35660;LOC_Os10g35670;LOC_Os10g35680;LOC_Os10g35690;LOC_Os10g35710;Oryza_sativa_newGene_3395;LOC_Os10g35720;LOC_Os10g35730;LOC_Os10g35740;LOC_Os10g35750;LOC_Os10g35760;LOC_Os10g35770;LOC_Os10g35780;LOC_Os10g35790;LOC_Os10g35800;LOC_Os10g35810;LOC_Os10g35820;LOC_Os10g35830;LOC_Os10g35840;LOC_Os10g35850;LOC_Os10g35870;LOC_Os10g35880;LOC_Os10g35890;LOC_Os10g3592…	LOC_Os10g35850;LOC_Os12g43660;LOC_Os11g02980
MSTRG.5778.1	LOC_Os10g36100;LOC_Os10g36110;LOC_Os10g36130;LOC_Os10g36134;LOC_Os10g36140;LOC_Os10g36150;LOC_Os10g36160;LOC_Os10g36170;LOC_Os10g36180;LOC_Os10g36190;LOC_Os10g36200;LOC_Os10g36210;LOC_Os10g36229;LOC_Os10g36250;LOC_Os10g36260;LOC_Os10g36270;LOC_Os10g36280;LOC_Os10g36300;LOC_Os10g36310;LOC_Os10g36320;LOC_Os10g36340;LOC_Os10g36350;LOC_Os10g36360;LOC_Os10g36370;LOC_Os10g36380;LOC_Os10g36390;LOC_Os10g…	LOC_Os07g03220;LOC_Os02g52330;LOC_Os02g33850;LOC_Os12g38620;LOC_Os08g27660;LOC_Os08g16255;LOC_Os07g38010;LOC_Os06g10450;LOC_Os04g22940;LOC_Os02g36000;LOC_Os12g06190;LOC_Os12g04380;LOC_Os11g44920;LOC_Os10g41300;LOC_Os10g39660;LOC_Os01g51590;LOC_Os09g04360;LOC_Os08g39630;LOC_Os08g39174;LOC_Os08g38110;LOC_Os08g35610;LOC_Os08g08586;LOC_Os08g02980;LOC_Os07g26540
MSTRG.5812.1	LOC_Os10g36703;LOC_Os10g36710;LOC_Os10g36720;LOC_Os10g36729;LOC_Os10g36740;LOC_Os10g36750;LOC_Os10g36760;LOC_Os10g36770;LOC_Os10g36780;LOC_Os10g36800;LOC_Os10g36810;LOC_Os10g36830;LOC_Os10g36848;LOC_Os10g36860;LOC_Os10g36870;LOC_Os10g36880;LOC_Os10g36900;LOC_Os10g36924;LOC_Os10g36950;LOC_Os10g36960;LOC_Os10g36966;LOC_Os10g36972;LOC_Os10g36980;LOC_Os10g36984;LOC_Os10g36990;LOC_Os10g37010;LOC_Os10g…	LOC_Os09g36960
MSTRG.5817.1	LOC_Os10g36780;LOC_Os10g36800;LOC_Os10g36810;LOC_Os10g36830;LOC_Os10g36848;LOC_Os10g36860;LOC_Os10g36870;LOC_Os10g36880;LOC_Os10g36900;LOC_Os10g36924;LOC_Os10g36950;LOC_Os10g36960;LOC_Os10g36966;LOC_Os10g36972;LOC_Os10g36980;LOC_Os10g36984;LOC_Os10g36990;LOC_Os10g37010;LOC_Os10g37020;LOC_Os10g37034;LOC_Os10g37050;LOC_Os10g37060;LOC_Os10g37070;LOC_Os10g37079;Oryza_sativa_newGene_3405;LOC_Os10g3709…	LOC_Os12g32544
MSTRG.5831.3	LOC_Os10g36990;LOC_Os10g37010;LOC_Os10g37020;LOC_Os10g37034;LOC_Os10g37050;LOC_Os10g37060;LOC_Os10g37070;LOC_Os10g37079;Oryza_sativa_newGene_3405;LOC_Os10g37090;LOC_Os10g37100;LOC_Os10g37110;LOC_Os10g37120;LOC_Os10g37160;LOC_Os10g37170;LOC_Os10g37180;LOC_Os10g37190;LOC_Os10g37210;LOC_Os10g37220;LOC_Os10g37230;Oryza_sativa_newGene_3407;LOC_Os10g37240;LOC_Os10g37260;LOC_Os10g37270;LOC_Os10g37280;LO…	LOC_Os02g16340
MSTRG.5831.7	LOC_Os10g36990;LOC_Os10g37010;LOC_Os10g37020;LOC_Os10g37034;LOC_Os10g37050;LOC_Os10g37060;LOC_Os10g37070;LOC_Os10g37079;Oryza_sativa_newGene_3405;LOC_Os10g37090;LOC_Os10g37100;LOC_Os10g37110;LOC_Os10g37120;LOC_Os10g37160;LOC_Os10g37170;LOC_Os10g37180;LOC_Os10g37190;LOC_Os10g37210;LOC_Os10g37220;LOC_Os10g37230;Oryza_sativa_newGene_3407;LOC_Os10g37240;LOC_Os10g37260;LOC_Os10g37270;LOC_Os10g37280;LO…
MSTRG.5879.1	LOC_Os10g37960;LOC_Os10g37970;LOC_Os10g37980;LOC_Os10g37990;LOC_Os10g38000;LOC_Os10g38020;LOC_Os10g38030;LOC_Os10g38040;LOC_Os10g38060;LOC_Os10g38050;LOC_Os10g38070;LOC_Os10g38080;LOC_Os10g38090;LOC_Os10g38100;LOC_Os10g38110;LOC_Os10g38120;LOC_Os10g38130;LOC_Os10g38140;LOC_Os10g38150;LOC_Os10g38160;LOC_Os10g38170;LOC_Os10g38189;LOC_Os10g38196;LOC_Os10g38206;LOC_Os10g38212;LOC_Os10g38214;LOC_Os10g…	LOC_Os06g47490;LOC_Os01g71880;LOC_Os09g27250;LOC_Os09g39360
MSTRG.5912.3	LOC_Os10g38470;LOC_Os10g38489;LOC_Os10g38510;LOC_Os10g38520;LOC_Os10g38540;LOC_Os10g38550;LOC_Os10g38560;LOC_Os10g38580;LOC_Os10g38590;LOC_Os10g38600;LOC_Os10g38610;LOC_Os10g38630;LOC_Os10g38640;LOC_Os10g38660;LOC_Os10g38664;LOC_Os10g38670;LOC_Os10g38680;LOC_Os10g38690;LOC_Os10g38700;LOC_Os10g38710;LOC_Os10g38720;LOC_Os10g38730;LOC_Os10g38740;Oryza_sativa_newGene_3412;LOC_Os10g38750;LOC_Os10g3876…	LOC_Os10g17780;LOC_Os07g40250;LOC_Os04g35890;LOC_Os12g41090;LOC_Os12g03450
MSTRG.5914.1	LOC_Os10g38590;LOC_Os10g38600;LOC_Os10g38610;LOC_Os10g38630;LOC_Os10g38640;LOC_Os10g38660;LOC_Os10g38664;LOC_Os10g38670;LOC_Os10g38680;LOC_Os10g38690;LOC_Os10g38700;LOC_Os10g38710;LOC_Os10g38720;LOC_Os10g38730;LOC_Os10g38740;Oryza_sativa_newGene_3412;LOC_Os10g38750;LOC_Os10g38760;LOC_Os10g38770;LOC_Os10g38780;LOC_Os10g38790;Oryza_sativa_newGene_3413;LOC_Os10g38800;LOC_Os10g38820;LOC_Os10g38834;LO…	LOC_Os10g38860;LOC_Os06g04169
MSTRG.5943.4	LOC_Os10g39200;LOC_Os10g39210;LOC_Os10g39220;LOC_Os10g39230;LOC_Os10g39250;LOC_Os10g39260;LOC_Os10g39270;LOC_Os10g39280;LOC_Os10g39300;LOC_Os10g39310;LOC_Os10g39320;LOC_Os10g39330;LOC_Os10g39340;LOC_Os10g39350;LOC_Os10g39360;LOC_Os10g39370;LOC_Os10g39380;LOC_Os10g39390;LOC_Os10g39400;LOC_Os10g39410;Oryza_sativa_newGene_3414;LOC_Os10g39420;LOC_Os10g39430;LOC_Os10g39434;LOC_Os10g39440;LOC_Os10g3945…	LOC_Os08g38640;LOC_Os07g34410;LOC_Os06g43540;LOC_Os05g36940;LOC_Os10g17489;LOC_Os06g48250;LOC_Os03g47910;LOC_Os10g30170;LOC_Os08g33010;LOC_Os07g46230;LOC_Os06g51060;LOC_Os06g51050;LOC_Os06g23560;LOC_Os04g33690;LOC_Os04g13220;LOC_Os10g22960
MSTRG.5953.1	LOC_Os10g39280;LOC_Os10g39300;LOC_Os10g39310;LOC_Os10g39320;LOC_Os10g39330;LOC_Os10g39340;LOC_Os10g39350;LOC_Os10g39360;LOC_Os10g39370;LOC_Os10g39380;LOC_Os10g39390;LOC_Os10g39400;LOC_Os10g39410;Oryza_sativa_newGene_3414;LOC_Os10g39420;LOC_Os10g39430;LOC_Os10g39434;LOC_Os10g39440;LOC_Os10g39450;LOC_Os10g39460;Oryza_sativa_newGene_3417;Oryza_sativa_newGene_3419;LOC_Os10g39470;Oryza_sativa_newGene_…	LOC_Os10g39470;LOC_Os01g66310;LOC_Os03g56120;LOC_Os09g07490
MSTRG.5954.1	LOC_Os10g39310;LOC_Os10g39320;LOC_Os10g39330;LOC_Os10g39340;LOC_Os10g39350;LOC_Os10g39360;LOC_Os10g39370;LOC_Os10g39380;LOC_Os10g39390;LOC_Os10g39400;LOC_Os10g39410;Oryza_sativa_newGene_3414;LOC_Os10g39420;LOC_Os10g39430;LOC_Os10g39434;LOC_Os10g39440;LOC_Os10g39450;LOC_Os10g39460;Oryza_sativa_newGene_3417;Oryza_sativa_newGene_3419;LOC_Os10g39470;Oryza_sativa_newGene_3420;LOC_Os10g39480;LOC_Os10g3…
MSTRG.5975.1	LOC_Os10g39640;LOC_Os10g39660;LOC_Os10g39670;LOC_Os10g39680;LOC_Os10g39690;LOC_Os10g39700;LOC_Os10g39710;LOC_Os10g39720;LOC_Os10g39730;LOC_Os10g39740;LOC_Os10g39744;LOC_Os10g39750;LOC_Os10g39760;LOC_Os10g39770;LOC_Os10g39780;LOC_Os10g39790;LOC_Os10g39800;LOC_Os10g39810;LOC_Os10g39820;LOC_Os10g39830;LOC_Os10g39840;LOC_Os10g39850;LOC_Os10g39860;LOC_Os10g39870;LOC_Os10g39880;LOC_Os10g39890;LOC_Os10g…
MSTRG.5991.3	LOC_Os10g39770;LOC_Os10g39780;LOC_Os10g39790;LOC_Os10g39800;LOC_Os10g39810;LOC_Os10g39820;LOC_Os10g39830;LOC_Os10g39840;LOC_Os10g39850;LOC_Os10g39860;LOC_Os10g39870;LOC_Os10g39880;LOC_Os10g39890;LOC_Os10g39900;LOC_Os10g39910;LOC_Os10g39920;LOC_Os10g39930;LOC_Os10g39932;Oryza_sativa_newGene_3423;LOC_Os10g39934;LOC_Os10g39936;LOC_Os10g39940;LOC_Os10g39950;LOC_Os10g39970;LOC_Os10g39980;LOC_Os10g3999…
MSTRG.6014.1	LOC_Os10g40120;LOC_Os10g40130;LOC_Os10g40140;LOC_Os10g40150;LOC_Os10g40160;LOC_Os10g40170;LOC_Os10g40180;LOC_Os10g40190;LOC_Os10g40200;LOC_Os10g40210;LOC_Os10g40220;LOC_Os10g40230;LOC_Os10g40240;LOC_Os10g40250;LOC_Os10g40260;Oryza_sativa_newGene_3426;LOC_Os10g40270;LOC_Os10g40280;LOC_Os10g40290;LOC_Os10g40300;LOC_Os10g40324;LOC_Os10g40360;LOC_Os10g40370;LOC_Os10g40390;LOC_Os10g40400;LOC_Os10g4041…	LOC_Os02g13210;LOC_Os02g43370;LOC_Os07g49140;LOC_Os07g17250;LOC_Os12g44350;LOC_Os01g11270;LOC_Os12g40560;LOC_Os10g37070;LOC_Os04g40530;LOC_Os08g44450;LOC_Os10g41999;LOC_Os07g39290;LOC_Os02g34950;LOC_Os07g48130;LOC_Os12g38051;LOC_Os12g01680;LOC_Os04g56920;LOC_Os02g49880;LOC_Os07g05550;LOC_Os03g62330;LOC_Os03g60890;LOC_Os02g33170;LOC_Os02g09990
MSTRG.6022.5	LOC_Os10g40240;LOC_Os10g40250;LOC_Os10g40260;Oryza_sativa_newGene_3426;LOC_Os10g40270;LOC_Os10g40280;LOC_Os10g40290;LOC_Os10g40300;LOC_Os10g40324;LOC_Os10g40360;LOC_Os10g40370;LOC_Os10g40390;LOC_Os10g40400;LOC_Os10g40410;LOC_Os10g40420;LOC_Os10g40430;LOC_Os10g40440;LOC_Os10g40450;LOC_Os10g40460;LOC_Os10g40470;LOC_Os10g40480;LOC_Os10g40490;LOC_Os10g40510;LOC_Os10g40520;LOC_Os10g40530;LOC_Os10g4054…	LOC_Os10g40420
MSTRG.6032.1	LOC_Os10g40400;LOC_Os10g40410;LOC_Os10g40420;LOC_Os10g40430;LOC_Os10g40440;LOC_Os10g40450;LOC_Os10g40460;LOC_Os10g40470;LOC_Os10g40480;LOC_Os10g40490;LOC_Os10g40510;LOC_Os10g40520;LOC_Os10g40530;LOC_Os10g40540;LOC_Os10g40550;LOC_Os10g40559;LOC_Os10g40570;LOC_Os10g40580;LOC_Os10g40584;LOC_Os10g40590;LOC_Os10g40600;LOC_Os10g40610;LOC_Os10g40612;LOC_Os10g40614;LOC_Os10g40620;LOC_Os10g40640;LOC_Os10g…	LOC_Os09g12240;LOC_Os04g52960;LOC_Os09g07490;LOC_Os01g06730
MSTRG.6047.1	LOC_Os10g40614;LOC_Os10g40620;LOC_Os10g40640;LOC_Os10g40650;LOC_Os10g40660;LOC_Os10g40680;LOC_Os10g40700;LOC_Os10g40710;LOC_Os10g40720;LOC_Os10g40730;LOC_Os10g40740;Oryza_sativa_newGene_3430;Oryza_sativa_newGene_3431;LOC_Os10g40770;LOC_Os10g40780;LOC_Os10g40790;LOC_Os10g40800;LOC_Os10g40804;LOC_Os10g40806;LOC_Os10g40810;LOC_Os10g40820;LOC_Os10g40824;LOC_Os10g40830;Oryza_sativa_newGene_3433;LOC_Os…	LOC_Os08g04720;LOC_Os12g40680
MSTRG.6059.6	LOC_Os10g40790;LOC_Os10g40800;LOC_Os10g40804;LOC_Os10g40806;LOC_Os10g40810;LOC_Os10g40820;LOC_Os10g40824;LOC_Os10g40830;Oryza_sativa_newGene_3433;LOC_Os10g40840;LOC_Os10g40859;LOC_Os10g40880;LOC_Os10g40890;LOC_Os10g40900;LOC_Os10g40920;LOC_Os10g40934;LOC_Os10g40950;LOC_Os10g40960;Oryza_sativa_newGene_3435;LOC_Os10g40990;LOC_Os10g41000;LOC_Os10g41020;LOC_Os10g41030;LOC_Os10g41040;LOC_Os10g41050;LO…	LOC_Os06g43110;LOC_Os05g43895;LOC_Os05g16315;LOC_Os04g42080;LOC_Os03g41320;LOC_Os02g35260;LOC_Os12g39350
MSTRG.6059.5	LOC_Os10g40790;LOC_Os10g40800;LOC_Os10g40804;LOC_Os10g40806;LOC_Os10g40810;LOC_Os10g40820;LOC_Os10g40824;LOC_Os10g40830;Oryza_sativa_newGene_3433;LOC_Os10g40840;LOC_Os10g40859;LOC_Os10g40880;LOC_Os10g40890;LOC_Os10g40900;LOC_Os10g40920;LOC_Os10g40934;LOC_Os10g40950;LOC_Os10g40960;Oryza_sativa_newGene_3435;LOC_Os10g40990;LOC_Os10g41000;LOC_Os10g41020;LOC_Os10g41030;LOC_Os10g41040;LOC_Os10g41050;LO…	LOC_Os06g43110;LOC_Os05g43895;LOC_Os05g16315;LOC_Os03g41320;LOC_Os02g35260;LOC_Os12g39350;LOC_Os10g03630
MSTRG.6059.2	LOC_Os10g40790;LOC_Os10g40800;LOC_Os10g40804;LOC_Os10g40806;LOC_Os10g40810;LOC_Os10g40820;LOC_Os10g40824;LOC_Os10g40830;Oryza_sativa_newGene_3433;LOC_Os10g40840;LOC_Os10g40859;LOC_Os10g40880;LOC_Os10g40890;LOC_Os10g40900;LOC_Os10g40920;LOC_Os10g40934;LOC_Os10g40950;LOC_Os10g40960;Oryza_sativa_newGene_3435;LOC_Os10g40990;LOC_Os10g41000;LOC_Os10g41020;LOC_Os10g41030;LOC_Os10g41040;LOC_Os10g41050;LO…	LOC_Os06g43110;LOC_Os05g43895;LOC_Os05g16315;LOC_Os04g42080;LOC_Os03g41320;LOC_Os02g35260
MSTRG.6078.1	LOC_Os10g41070;LOC_Os10g41083;LOC_Os10g41090;LOC_Os10g41100;LOC_Os10g41110;LOC_Os10g41120;LOC_Os10g41130;LOC_Os10g41150;LOC_Os10g41160;LOC_Os10g41170;LOC_Os10g41180;LOC_Os10g41190;LOC_Os10g41200;LOC_Os10g41220;LOC_Os10g41224;LOC_Os10g41230;LOC_Os10g41240;LOC_Os10g41250;LOC_Os10g41260;LOC_Os10g41270;LOC_Os10g41280;LOC_Os10g41290;LOC_Os10g41300;LOC_Os10g41310;LOC_Os10g41320;LOC_Os10g41330;LOC_Os10g…	LOC_Os04g04330;LOC_Os07g48650;LOC_Os05g43252;LOC_Os01g50820;LOC_Os09g26590;LOC_Os09g23790;LOC_Os09g14800;LOC_Os08g45000;LOC_Os08g23310;LOC_Os08g21220;LOC_Os08g19350;LOC_Os08g18940;LOC_Os06g37040;LOC_Os05g45800
MSTRG.6097.1	LOC_Os10g41230;LOC_Os10g41240;LOC_Os10g41250;LOC_Os10g41260;LOC_Os10g41270;LOC_Os10g41280;LOC_Os10g41290;LOC_Os10g41300;LOC_Os10g41310;LOC_Os10g41320;LOC_Os10g41330;LOC_Os10g41340;Oryza_sativa_newGene_3438;LOC_Os10g41350;LOC_Os10g41360;LOC_Os10g41370;LOC_Os10g41380;LOC_Os10g41390;LOC_Os10g41400;LOC_Os10g41410;LOC_Os10g41420;LOC_Os10g41430;LOC_Os10g41440;LOC_Os10g41450;LOC_Os10g41460;LOC_Os10g4147…	LOC_Os10g41390;LOC_Os01g15039;LOC_Os04g27080;LOC_Os03g10700
MSTRG.6170.1	LOC_Os10g42090;LOC_Os10g42100;LOC_Os10g42110;LOC_Os10g42130;LOC_Os10g42150;LOC_Os10g42160;LOC_Os10g42170;LOC_Os10g42180;Oryza_sativa_newGene_3446;LOC_Os10g42190;LOC_Os10g42196;LOC_Os10g42202;LOC_Os10g42210;LOC_Os10g42220;LOC_Os10g42230;LOC_Os10g42240;LOC_Os10g42250;LOC_Os10g42260;LOC_Os10g42270;LOC_Os10g42280;LOC_Os10g42299;LOC_Os10g42320;LOC_Os10g42340;LOC_Os10g42364;LOC_Os10g42390;LOC_Os10g4240…
MSTRG.6179.1	LOC_Os10g42190;LOC_Os10g42196;LOC_Os10g42202;LOC_Os10g42210;LOC_Os10g42220;LOC_Os10g42230;LOC_Os10g42240;LOC_Os10g42250;LOC_Os10g42260;LOC_Os10g42270;LOC_Os10g42280;LOC_Os10g42299;LOC_Os10g42320;LOC_Os10g42340;LOC_Os10g42364;LOC_Os10g42390;LOC_Os10g42400;LOC_Os10g42404;LOC_Os10g42410;LOC_Os10g42420;LOC_Os10g42430;LOC_Os10g42439;LOC_Os10g42448;LOC_Os10g42460	LOC_Os10g42340;LOC_Os08g03850;LOC_Os03g02620;LOC_Os10g14160;LOC_Os09g30160;LOC_Os07g32710;LOC_Os07g32700;LOC_Os07g23150;LOC_Os07g07070;LOC_Os04g35739
MSTRG.6209.1	LOC_Os10g42510;LOC_Os10g42520;Oryza_sativa_newGene_3448;LOC_Os10g42540;LOC_Os10g42550;LOC_Os10g42560;LOC_Os10g42570;LOC_Os10g42580;LOC_Os10g42590;LOC_Os10g42600;LOC_Os10g42610;Oryza_sativa_newGene_3449;LOC_Os10g42620;LOC_Os10g42630;LOC_Os10g42640;Oryza_sativa_newGene_3450;LOC_Os10g42650;LOC_Os10g42660;LOC_Os10g42670;LOC_Os10g42690;LOC_Os10g42700;LOC_Os10g42710;LOC_Os10g42720;LOC_Os10g42724;LOC_Os…	LOC_Os10g42690
MSTRG.6222.1	LOC_Os10g42660;LOC_Os10g42670;LOC_Os10g42690;LOC_Os10g42700;LOC_Os10g42710;LOC_Os10g42720;LOC_Os10g42724;LOC_Os10g42730;LOC_Os10g42750;LOC_Os10g42754;LOC_Os10g42760;LOC_Os10g42770;LOC_Os10g42780;LOC_Os10g42790;LOC_Os10g42800;LOC_Os10g42810;LOC_Os10g42820;LOC_Os10g42830;LOC_Os10g42840;LOC_Os10g42850;LOC_Os10g42860;LOC_Os10g42870;LOC_Os10g42880;LOC_Os10g42900;LOC_Os10g42910;LOC_Os10g42920;LOC_Os10g…
MSTRG.6278.1	LOC_Os11g01370;LOC_Os11g01380;LOC_Os11g01390;LOC_Os11g01400;LOC_Os11g01410;LOC_Os11g01420;LOC_Os11g01439;LOC_Os11g01450;LOC_Os11g01460;LOC_Os11g01470;LOC_Os11g01480;LOC_Os11g01490;LOC_Os11g01510;LOC_Os11g01520;LOC_Os11g01530;LOC_Os11g01540;LOC_Os11g01550;LOC_Os11g01570;LOC_Os11g01580;LOC_Os11g01590;LOC_Os11g01594;LOC_Os11g01600;LOC_Os11g01610;LOC_Os11g01620;LOC_Os11g01630;LOC_Os11g01660;LOC_Os11g…	LOC_Os07g31920;LOC_Os05g43630;LOC_Os10g19270;LOC_Os08g21380;LOC_Os11g26070;LOC_Os10g21430;LOC_Os04g14470;LOC_Os11g12850;LOC_Os11g02020;LOC_Os08g21930;LOC_Os08g02660;LOC_Os04g13890;LOC_Os04g05830;LOC_Os02g28500;LOC_Os12g05450;LOC_Os01g68990;LOC_Os03g33420;LOC_Os02g53920;LOC_Os01g54300;LOC_Os09g27470;LOC_Os09g10190;LOC_Os08g29360;LOC_Os08g12710;LOC_Os07g33180;LOC_Os07g24549
MSTRG.6300.2	LOC_Os11g01810;LOC_Os11g01820;LOC_Os11g01830;LOC_Os11g01836;LOC_Os11g01842;LOC_Os11g01850;LOC_Os11g01860;LOC_Os11g01869;LOC_Os11g01872;LOC_Os11g01875;LOC_Os11g01880;LOC_Os11g01890;LOC_Os11g01900;LOC_Os11g01910;LOC_Os11g01920;LOC_Os11g01930;LOC_Os11g01950;LOC_Os11g01960;LOC_Os11g01970;LOC_Os11g01980;LOC_Os11g01990;LOC_Os11g02000;LOC_Os11g02010;LOC_Os11g02020;LOC_Os11g02030;LOC_Os11g02054;LOC_Os11g…	LOC_Os11g01990;LOC_Os11g02000;LOC_Os11g25110;LOC_Os09g36500;LOC_Os08g02320;LOC_Os07g03980
MSTRG.6300.1	LOC_Os11g01810;LOC_Os11g01820;LOC_Os11g01830;LOC_Os11g01836;LOC_Os11g01842;LOC_Os11g01850;LOC_Os11g01860;LOC_Os11g01869;LOC_Os11g01872;LOC_Os11g01875;LOC_Os11g01880;LOC_Os11g01890;LOC_Os11g01900;LOC_Os11g01910;LOC_Os11g01920;LOC_Os11g01930;LOC_Os11g01950;LOC_Os11g01960;LOC_Os11g01970;LOC_Os11g01980;LOC_Os11g01990;LOC_Os11g02000;LOC_Os11g02010;LOC_Os11g02020;LOC_Os11g02030;LOC_Os11g02054;LOC_Os11g…	LOC_Os11g01990;LOC_Os11g02000;LOC_Os11g25110;LOC_Os09g36500;LOC_Os08g02320;LOC_Os07g03980
MSTRG.6305.1	LOC_Os11g01830;LOC_Os11g01836;LOC_Os11g01842;LOC_Os11g01850;LOC_Os11g01860;LOC_Os11g01869;LOC_Os11g01872;LOC_Os11g01875;LOC_Os11g01880;LOC_Os11g01890;LOC_Os11g01900;LOC_Os11g01910;LOC_Os11g01920;LOC_Os11g01930;LOC_Os11g01950;LOC_Os11g01960;LOC_Os11g01970;LOC_Os11g01980;LOC_Os11g01990;LOC_Os11g02000;LOC_Os11g02010;LOC_Os11g02020;LOC_Os11g02030;LOC_Os11g02054;LOC_Os11g02070;LOC_Os11g02080;LOC_Os11g…	LOC_Os11g02020;LOC_Os12g02000
MSTRG.6306.1	LOC_Os11g01830;LOC_Os11g01836;LOC_Os11g01842;LOC_Os11g01850;LOC_Os11g01860;LOC_Os11g01869;LOC_Os11g01872;LOC_Os11g01875;LOC_Os11g01880;LOC_Os11g01890;LOC_Os11g01900;LOC_Os11g01910;LOC_Os11g01920;LOC_Os11g01930;LOC_Os11g01950;LOC_Os11g01960;LOC_Os11g01970;LOC_Os11g01980;LOC_Os11g01990;LOC_Os11g02000;LOC_Os11g02010;LOC_Os11g02020;LOC_Os11g02030;LOC_Os11g02054;LOC_Os11g02070;LOC_Os11g02080;LOC_Os11g…	LOC_Os08g19600;LOC_Os07g19580;LOC_Os04g06360;LOC_Os11g14920;LOC_Os05g33800;LOC_Os08g12460;LOC_Os09g07240;LOC_Os04g02810;LOC_Os04g32360
MSTRG.6324.1	LOC_Os11g02054;LOC_Os11g02070;LOC_Os11g02080;LOC_Os11g02090;LOC_Os11g02100;LOC_Os11g02110;LOC_Os11g02120;LOC_Os11g02130;LOC_Os11g02140;LOC_Os11g02150;LOC_Os11g02159;LOC_Os11g02165;LOC_Os11g02180;LOC_Os11g02190;LOC_Os11g02200;LOC_Os11g02210;LOC_Os11g02220;LOC_Os11g02230;LOC_Os11g02240;LOC_Os11g02250;LOC_Os11g02260;LOC_Os11g02270;LOC_Os11g02280;LOC_Os11g02290;Oryza_sativa_newGene_3463;LOC_Os11g0230…	LOC_Os12g05380;LOC_Os07g03220;LOC_Os09g35630;LOC_Os09g20240;LOC_Os07g04150;LOC_Os06g36650
MSTRG.6324.2	LOC_Os11g02054;LOC_Os11g02070;LOC_Os11g02080;LOC_Os11g02090;LOC_Os11g02100;LOC_Os11g02110;LOC_Os11g02120;LOC_Os11g02130;LOC_Os11g02140;LOC_Os11g02150;LOC_Os11g02159;LOC_Os11g02165;LOC_Os11g02180;LOC_Os11g02190;LOC_Os11g02200;LOC_Os11g02210;LOC_Os11g02220;LOC_Os11g02230;LOC_Os11g02240;LOC_Os11g02250;LOC_Os11g02260;LOC_Os11g02270;LOC_Os11g02280;LOC_Os11g02290;Oryza_sativa_newGene_3463;LOC_Os11g0230…	LOC_Os12g05380;LOC_Os07g03220;LOC_Os09g35630;LOC_Os07g04150;LOC_Os06g36650
MSTRG.6328.2	LOC_Os11g02130;LOC_Os11g02140;LOC_Os11g02150;LOC_Os11g02159;LOC_Os11g02165;LOC_Os11g02180;LOC_Os11g02190;LOC_Os11g02200;LOC_Os11g02210;LOC_Os11g02220;LOC_Os11g02230;LOC_Os11g02240;LOC_Os11g02250;LOC_Os11g02260;LOC_Os11g02270;LOC_Os11g02280;LOC_Os11g02290;Oryza_sativa_newGene_3463;LOC_Os11g02300;LOC_Os11g02305;LOC_Os11g02320;LOC_Os11g02310;LOC_Os11g02330;LOC_Os11g02340;LOC_Os11g02350;LOC_Os11g0236…	LOC_Os09g21450;LOC_Os08g12750
MSTRG.6333.8	LOC_Os11g02180;LOC_Os11g02190;LOC_Os11g02200;LOC_Os11g02210;LOC_Os11g02220;LOC_Os11g02230;LOC_Os11g02240;LOC_Os11g02250;LOC_Os11g02260;LOC_Os11g02270;LOC_Os11g02280;LOC_Os11g02290;Oryza_sativa_newGene_3463;LOC_Os11g02300;LOC_Os11g02305;LOC_Os11g02320;LOC_Os11g02310;LOC_Os11g02330;LOC_Os11g02340;LOC_Os11g02350;LOC_Os11g02360;LOC_Os11g02369;LOC_Os11g02379;LOC_Os11g02389;Oryza_sativa_newGene_3464;LO…
MSTRG.6343.2	LOC_Os11g02330;LOC_Os11g02340;LOC_Os11g02350;LOC_Os11g02360;LOC_Os11g02369;LOC_Os11g02379;LOC_Os11g02389;Oryza_sativa_newGene_3464;LOC_Os11g02400;LOC_Os11g02410;LOC_Os11g02424;LOC_Os11g02440;LOC_Os11g02450;LOC_Os11g02460;LOC_Os11g02464;LOC_Os11g02470;LOC_Os11g02480;LOC_Os11g02490;LOC_Os11g02500;LOC_Os11g02510;Oryza_sativa_newGene_3465;LOC_Os11g02520;LOC_Os11g02530;LOC_Os11g02540;LOC_Os11g02550;LO…	LOC_Os11g02520;LOC_Os12g02440
MSTRG.6345.2	LOC_Os11g02350;LOC_Os11g02360;LOC_Os11g02369;LOC_Os11g02379;LOC_Os11g02389;Oryza_sativa_newGene_3464;LOC_Os11g02400;LOC_Os11g02410;LOC_Os11g02424;LOC_Os11g02440;LOC_Os11g02450;LOC_Os11g02460;LOC_Os11g02464;LOC_Os11g02470;LOC_Os11g02480;LOC_Os11g02490;LOC_Os11g02500;LOC_Os11g02510;Oryza_sativa_newGene_3465;LOC_Os11g02520;LOC_Os11g02530;LOC_Os11g02540;LOC_Os11g02550;LOC_Os11g02570;LOC_Os11g02580;LO…	LOC_Os11g02530
MSTRG.6345.9	LOC_Os11g02350;LOC_Os11g02360;LOC_Os11g02369;LOC_Os11g02379;LOC_Os11g02389;Oryza_sativa_newGene_3464;LOC_Os11g02400;LOC_Os11g02410;LOC_Os11g02424;LOC_Os11g02440;LOC_Os11g02450;LOC_Os11g02460;LOC_Os11g02464;LOC_Os11g02470;LOC_Os11g02480;LOC_Os11g02490;LOC_Os11g02500;LOC_Os11g02510;Oryza_sativa_newGene_3465;LOC_Os11g02520;LOC_Os11g02530;LOC_Os11g02540;LOC_Os11g02550;LOC_Os11g02570;LOC_Os11g02580;LO…	LOC_Os11g02530
MSTRG.6350.1	LOC_Os11g02400;LOC_Os11g02410;LOC_Os11g02424;LOC_Os11g02440;LOC_Os11g02450;LOC_Os11g02460;LOC_Os11g02464;LOC_Os11g02470;LOC_Os11g02480;LOC_Os11g02490;LOC_Os11g02500;LOC_Os11g02510;Oryza_sativa_newGene_3465;LOC_Os11g02520;LOC_Os11g02530;LOC_Os11g02540;LOC_Os11g02550;LOC_Os11g02570;LOC_Os11g02580;LOC_Os11g02590;LOC_Os11g02600;LOC_Os11g02610;LOC_Os11g02620;LOC_Os11g02630;LOC_Os11g02640;LOC_Os11g0265…	LOC_Os11g02570;LOC_Os12g02500;LOC_Os04g38860
MSTRG.6355.2	LOC_Os11g02440;LOC_Os11g02450;LOC_Os11g02460;LOC_Os11g02464;LOC_Os11g02470;LOC_Os11g02480;LOC_Os11g02490;LOC_Os11g02500;LOC_Os11g02510;Oryza_sativa_newGene_3465;LOC_Os11g02520;LOC_Os11g02530;LOC_Os11g02540;LOC_Os11g02550;LOC_Os11g02570;LOC_Os11g02580;LOC_Os11g02590;LOC_Os11g02600;LOC_Os11g02610;LOC_Os11g02620;LOC_Os11g02630;LOC_Os11g02640;LOC_Os11g02650;LOC_Os11g02660;LOC_Os11g02670;LOC_Os11g0268…	LOC_Os12g02540;LOC_Os11g02620;LOC_Os07g46680
MSTRG.6367.1	LOC_Os11g02530;LOC_Os11g02540;LOC_Os11g02550;LOC_Os11g02570;LOC_Os11g02580;LOC_Os11g02590;LOC_Os11g02600;LOC_Os11g02610;LOC_Os11g02620;LOC_Os11g02630;LOC_Os11g02640;LOC_Os11g02650;LOC_Os11g02660;LOC_Os11g02670;LOC_Os11g02680;LOC_Os11g02690;LOC_Os11g02700;LOC_Os11g02710;LOC_Os11g02720;LOC_Os11g02730;LOC_Os11g02740;LOC_Os11g02750;LOC_Os11g02760;LOC_Os11g02770;LOC_Os11g02774;LOC_Os11g02778;LOC_Os11g…
MSTRG.6379.9	LOC_Os11g02680;LOC_Os11g02690;LOC_Os11g02700;LOC_Os11g02710;LOC_Os11g02720;LOC_Os11g02730;LOC_Os11g02740;LOC_Os11g02750;LOC_Os11g02760;LOC_Os11g02770;LOC_Os11g02774;LOC_Os11g02778;LOC_Os11g02780;LOC_Os11g02790;LOC_Os11g02800;LOC_Os11g02810;LOC_Os11g02820;LOC_Os11g02830;LOC_Os11g02840;LOC_Os11g02850;LOC_Os11g02860;LOC_Os11g02870;LOC_Os11g02880;LOC_Os11g02890;LOC_Os11g02900;LOC_Os11g02910;LOC_Os11g…	LOC_Os11g02850;LOC_Os05g32820;LOC_Os03g11980;LOC_Os11g34130;LOC_Os10g35110;LOC_Os09g25570;LOC_Os08g45060;LOC_Os06g29180;LOC_Os04g35700;LOC_Os04g03920;LOC_Os03g56510;LOC_Os02g44250;LOC_Os09g19140;LOC_Os08g30780;LOC_Os07g32400;LOC_Os06g44010;LOC_Os06g33880;LOC_Os06g14420;LOC_Os05g47870
MSTRG.6389.1	LOC_Os11g02880;LOC_Os11g02890;LOC_Os11g02900;LOC_Os11g02910;LOC_Os11g02920;LOC_Os11g02930;LOC_Os11g02940;LOC_Os11g02950;LOC_Os11g02964;LOC_Os11g02980;LOC_Os11g02990;LOC_Os11g03000;LOC_Os11g03010;LOC_Os11g03020;LOC_Os11g03040;LOC_Os11g03050;LOC_Os11g03060;LOC_Os11g03070;LOC_Os11g03080;LOC_Os11g03090;LOC_Os11g03100;LOC_Os11g03110;LOC_Os11g03120;LOC_Os11g03130;LOC_Os11g03140;LOC_Os11g03150;LOC_Os11g…
MSTRG.6395.1	LOC_Os11g03040;LOC_Os11g03050;LOC_Os11g03060;LOC_Os11g03070;LOC_Os11g03080;LOC_Os11g03090;LOC_Os11g03100;LOC_Os11g03110;LOC_Os11g03120;LOC_Os11g03130;LOC_Os11g03140;LOC_Os11g03150;LOC_Os11g03160;LOC_Os11g03170;LOC_Os11g03180;LOC_Os11g03190;LOC_Os11g03200;LOC_Os11g03210;LOC_Os11g03220;LOC_Os11g03230;LOC_Os11g03240;LOC_Os11g03250;LOC_Os11g03260;LOC_Os11g03270;LOC_Os11g03280;LOC_Os11g03290;LOC_Os11g…	LOC_Os02g07730;LOC_Os05g31380;LOC_Os03g03790;LOC_Os02g26810;LOC_Os02g26770;LOC_Os01g11054
MSTRG.6417.11	LOC_Os11g03360;LOC_Os11g03370;LOC_Os11g03380;LOC_Os11g03390;LOC_Os11g03400;LOC_Os11g03410;LOC_Os11g03420;LOC_Os11g03430;LOC_Os11g03440;LOC_Os11g03450;LOC_Os11g03460;LOC_Os11g03470;LOC_Os11g03484;LOC_Os11g03500;LOC_Os11g03510;LOC_Os11g03520;LOC_Os11g03530;LOC_Os11g03540;LOC_Os11g03550;LOC_Os11g03560;LOC_Os11g03570;LOC_Os11g03580;LOC_Os11g03590;LOC_Os11g03600;LOC_Os11g03610;LOC_Os11g03620;LOC_Os11g…	LOC_Os11g03540;LOC_Os12g03290
MSTRG.6423.2	LOC_Os11g03420;LOC_Os11g03430;LOC_Os11g03440;LOC_Os11g03450;LOC_Os11g03460;LOC_Os11g03470;LOC_Os11g03484;LOC_Os11g03500;LOC_Os11g03510;LOC_Os11g03520;LOC_Os11g03530;LOC_Os11g03540;LOC_Os11g03550;LOC_Os11g03560;LOC_Os11g03570;LOC_Os11g03580;LOC_Os11g03590;LOC_Os11g03600;LOC_Os11g03610;LOC_Os11g03620;LOC_Os11g03630;LOC_Os11g03640;LOC_Os11g03650;LOC_Os11g03660;LOC_Os11g03670;LOC_Os11g03680;LOC_Os11g…	LOC_Os06g40630;LOC_Os06g39090;LOC_Os05g34450;LOC_Os02g11020;LOC_Os12g31680;LOC_Os09g25390;LOC_Os09g11010;LOC_Os08g42180;LOC_Os08g24920;LOC_Os07g41640;LOC_Os06g39650;LOC_Os06g12450;LOC_Os05g50460;LOC_Os05g28460;LOC_Os05g05500;LOC_Os05g03750;LOC_Os04g41120;LOC_Os04g08110;LOC_Os04g08070;LOC_Os03g51760;LOC_Os03g48220;LOC_Os03g02762;LOC_Os02g46270;LOC_Os02g14820;LOC_Os02g04700;LOC_Os12g43620
MSTRG.6433.4	LOC_Os11g03500;LOC_Os11g03510;LOC_Os11g03520;LOC_Os11g03530;LOC_Os11g03540;LOC_Os11g03550;LOC_Os11g03560;LOC_Os11g03570;LOC_Os11g03580;LOC_Os11g03590;LOC_Os11g03600;LOC_Os11g03610;LOC_Os11g03620;LOC_Os11g03630;LOC_Os11g03640;LOC_Os11g03650;LOC_Os11g03660;LOC_Os11g03670;LOC_Os11g03680;LOC_Os11g03690;LOC_Os11g03700;LOC_Os11g03710;LOC_Os11g03720;LOC_Os11g03730;LOC_Os11g03734;LOC_Os11g03740;LOC_Os11g…	LOC_Os02g08410;LOC_Os01g11670;LOC_Os08g25420;LOC_Os04g41000;LOC_Os07g02990
MSTRG.6456.1	LOC_Os11g03860;LOC_Os11g03870;LOC_Os11g03880;LOC_Os11g03890;LOC_Os11g03900;LOC_Os11g03910;LOC_Os11g03920;LOC_Os11g03930;LOC_Os11g03940;LOC_Os11g03950;LOC_Os11g03960;LOC_Os11g03970;LOC_Os11g03980;LOC_Os11g03990;LOC_Os11g04000;LOC_Os11g04010;LOC_Os11g04020;LOC_Os11g04030;Oryza_sativa_newGene_3472;LOC_Os11g04040;LOC_Os11g04050;LOC_Os11g04060;LOC_Os11g04070;LOC_Os11g04080;LOC_Os11g04090;LOC_Os11g0410…	LOC_Os11g04060;LOC_Os10g42040;LOC_Os12g39360
MSTRG.6459.1	LOC_Os11g03880;LOC_Os11g03890;LOC_Os11g03900;LOC_Os11g03910;LOC_Os11g03920;LOC_Os11g03930;LOC_Os11g03940;LOC_Os11g03950;LOC_Os11g03960;LOC_Os11g03970;LOC_Os11g03980;LOC_Os11g03990;LOC_Os11g04000;LOC_Os11g04010;LOC_Os11g04020;LOC_Os11g04030;Oryza_sativa_newGene_3472;LOC_Os11g04040;LOC_Os11g04050;LOC_Os11g04060;LOC_Os11g04070;LOC_Os11g04080;LOC_Os11g04090;LOC_Os11g04104;LOC_Os11g04120;LOC_Os11g0413…	LOC_Os11g04060;LOC_Os12g03870
MSTRG.6462.1	LOC_Os11g03940;LOC_Os11g03950;LOC_Os11g03960;LOC_Os11g03970;LOC_Os11g03980;LOC_Os11g03990;LOC_Os11g04000;LOC_Os11g04010;LOC_Os11g04020;LOC_Os11g04030;Oryza_sativa_newGene_3472;LOC_Os11g04040;LOC_Os11g04050;LOC_Os11g04060;LOC_Os11g04070;LOC_Os11g04080;LOC_Os11g04090;LOC_Os11g04104;LOC_Os11g04120;LOC_Os11g04130;LOC_Os11g04140;LOC_Os11g04150;LOC_Os11g04160;LOC_Os11g04170;LOC_Os11g04174;LOC_Os11g0418…	LOC_Os12g33300;LOC_Os11g04140;LOC_Os12g03920;ChrSy.fgenesh.gene.32;LOC_Os05g01580
MSTRG.6511.1	LOC_Os11g04650;LOC_Os11g04660;LOC_Os11g04670;LOC_Os11g04680;LOC_Os11g04690;LOC_Os11g04700;LOC_Os11g04710;LOC_Os11g04720;LOC_Os11g04730;LOC_Os11g04740;LOC_Os11g04750;LOC_Os11g04760;LOC_Os11g04770;LOC_Os11g04780;LOC_Os11g04790;LOC_Os11g04800;LOC_Os11g04810;LOC_Os11g04820;LOC_Os11g04830;LOC_Os11g04840;LOC_Os11g04850;LOC_Os11g04860;LOC_Os11g04870;LOC_Os11g04880;LOC_Os11g04890;Oryza_sativa_newGene_347…	LOC_Os01g36110;LOC_Os03g44190;LOC_Os11g29670;LOC_Os09g26890;LOC_Os04g40750;LOC_Os12g32960;LOC_Os01g60760
MSTRG.6526.2	LOC_Os11g04950;LOC_Os11g04954;LOC_Os11g04960;LOC_Os11g04970;LOC_Os11g04980;LOC_Os11g04990;Oryza_sativa_newGene_3476;LOC_Os11g05000;LOC_Os11g05010;LOC_Os11g05020;LOC_Os11g05030;LOC_Os11g05040;LOC_Os11g05050;LOC_Os11g05060;LOC_Os11g05070;LOC_Os11g05080;LOC_Os11g05090;LOC_Os11g05100;LOC_Os11g05110;LOC_Os11g05120;LOC_Os11g05130;LOC_Os11g05140;LOC_Os11g05150;LOC_Os11g05160;LOC_Os11g05170;LOC_Os11g0518…
MSTRG.6542.1	LOC_Os11g05150;LOC_Os11g05160;LOC_Os11g05170;LOC_Os11g05180;LOC_Os11g05190;LOC_Os11g05200;LOC_Os11g05210;LOC_Os11g05220;LOC_Os11g05230;LOC_Os11g05240;LOC_Os11g05250;LOC_Os11g05260;LOC_Os11g05270;LOC_Os11g05280;LOC_Os11g05290;LOC_Os11g05300;LOC_Os11g05310;Oryza_sativa_newGene_3477;LOC_Os11g05320;LOC_Os11g05340;LOC_Os11g05350;LOC_Os11g05360;LOC_Os11g05370;LOC_Os11g05380;LOC_Os11g05390;LOC_Os11g0539…	LOC_Os11g05340;LOC_Os12g05420;LOC_Os09g21230;LOC_Os06g12860;LOC_Os04g24120
MSTRG.6553.2	Oryza_sativa_newGene_3477;LOC_Os11g05320;LOC_Os11g05340;LOC_Os11g05350;LOC_Os11g05360;LOC_Os11g05370;LOC_Os11g05380;LOC_Os11g05390;LOC_Os11g05394;LOC_Os11g05400;LOC_Os11g05410;LOC_Os11g05420;LOC_Os11g05430;LOC_Os11g05440;LOC_Os11g05450;LOC_Os11g05460;LOC_Os11g05470;Oryza_sativa_newGene_3479;LOC_Os11g05480;LOC_Os11g05490;LOC_Os11g05494;LOC_Os11g05500;LOC_Os11g05510;LOC_Os11g05520;LOC_Os11g05530;LO…
MSTRG.6555.2	LOC_Os11g05320;LOC_Os11g05340;LOC_Os11g05350;LOC_Os11g05360;LOC_Os11g05370;LOC_Os11g05380;LOC_Os11g05390;LOC_Os11g05394;LOC_Os11g05400;LOC_Os11g05410;LOC_Os11g05420;LOC_Os11g05430;LOC_Os11g05440;LOC_Os11g05450;LOC_Os11g05460;LOC_Os11g05470;Oryza_sativa_newGene_3479;LOC_Os11g05480;LOC_Os11g05490;LOC_Os11g05494;LOC_Os11g05500;LOC_Os11g05510;LOC_Os11g05520;LOC_Os11g05530;LOC_Os11g05540;LOC_Os11g0555…	LOC_Os07g24950;LOC_Os06g49570
MSTRG.6555.3	LOC_Os11g05320;LOC_Os11g05340;LOC_Os11g05350;LOC_Os11g05360;LOC_Os11g05370;LOC_Os11g05380;LOC_Os11g05390;LOC_Os11g05394;LOC_Os11g05400;LOC_Os11g05410;LOC_Os11g05420;LOC_Os11g05430;LOC_Os11g05440;LOC_Os11g05450;LOC_Os11g05460;LOC_Os11g05470;Oryza_sativa_newGene_3479;LOC_Os11g05480;LOC_Os11g05490;LOC_Os11g05494;LOC_Os11g05500;LOC_Os11g05510;LOC_Os11g05520;LOC_Os11g05530;LOC_Os11g05540;LOC_Os11g0555…	LOC_Os09g16140
MSTRG.6555.4	LOC_Os11g05320;LOC_Os11g05340;LOC_Os11g05350;LOC_Os11g05360;LOC_Os11g05370;LOC_Os11g05380;LOC_Os11g05390;LOC_Os11g05394;LOC_Os11g05400;LOC_Os11g05410;LOC_Os11g05420;LOC_Os11g05430;LOC_Os11g05440;LOC_Os11g05450;LOC_Os11g05460;LOC_Os11g05470;Oryza_sativa_newGene_3479;LOC_Os11g05480;LOC_Os11g05490;LOC_Os11g05494;LOC_Os11g05500;LOC_Os11g05510;LOC_Os11g05520;LOC_Os11g05530;LOC_Os11g05540;LOC_Os11g0555…
MSTRG.6555.5	LOC_Os11g05320;LOC_Os11g05340;LOC_Os11g05350;LOC_Os11g05360;LOC_Os11g05370;LOC_Os11g05380;LOC_Os11g05390;LOC_Os11g05394;LOC_Os11g05400;LOC_Os11g05410;LOC_Os11g05420;LOC_Os11g05430;LOC_Os11g05440;LOC_Os11g05450;LOC_Os11g05460;LOC_Os11g05470;Oryza_sativa_newGene_3479;LOC_Os11g05480;LOC_Os11g05490;LOC_Os11g05494;LOC_Os11g05500;LOC_Os11g05510;LOC_Os11g05520;LOC_Os11g05530;LOC_Os11g05540;LOC_Os11g0555…	LOC_Os07g24950;LOC_Os06g49570;LOC_Os01g01540
MSTRG.6556.1	LOC_Os11g05320;LOC_Os11g05340;LOC_Os11g05350;LOC_Os11g05360;LOC_Os11g05370;LOC_Os11g05380;LOC_Os11g05390;LOC_Os11g05394;LOC_Os11g05400;LOC_Os11g05410;LOC_Os11g05420;LOC_Os11g05430;LOC_Os11g05440;LOC_Os11g05450;LOC_Os11g05460;LOC_Os11g05470;Oryza_sativa_newGene_3479;LOC_Os11g05480;LOC_Os11g05490;LOC_Os11g05494;LOC_Os11g05500;LOC_Os11g05510;LOC_Os11g05520;LOC_Os11g05530;LOC_Os11g05540;LOC_Os11g0555…
MSTRG.6573.1	LOC_Os11g05570;LOC_Os11g05580;LOC_Os11g05590;LOC_Os11g05600;LOC_Os11g05614;LOC_Os11g05630;LOC_Os11g05640;LOC_Os11g05650;LOC_Os11g05660;LOC_Os11g05680;LOC_Os11g05690;LOC_Os11g05700;LOC_Os11g05710;LOC_Os11g05720;LOC_Os11g05730;LOC_Os11g05740;LOC_Os11g05750;LOC_Os11g05760;LOC_Os11g05770;LOC_Os11g05780;LOC_Os11g05790;LOC_Os11g05800;LOC_Os11g05810;LOC_Os11g05820;LOC_Os11g05830;LOC_Os11g05840
MSTRG.6577.1	LOC_Os11g05650;LOC_Os11g05660;LOC_Os11g05680;LOC_Os11g05690;LOC_Os11g05700;LOC_Os11g05710;LOC_Os11g05720;LOC_Os11g05730;LOC_Os11g05740;LOC_Os11g05750;LOC_Os11g05760;LOC_Os11g05770;LOC_Os11g05780;LOC_Os11g05790;LOC_Os11g05800;LOC_Os11g05810;LOC_Os11g05820;LOC_Os11g05830;LOC_Os11g05840;LOC_Os11g05850;LOC_Os11g05860;LOC_Os11g05870;LOC_Os11g05880
MSTRG.6577.3	LOC_Os11g05650;LOC_Os11g05660;LOC_Os11g05680;LOC_Os11g05690;LOC_Os11g05700;LOC_Os11g05710;LOC_Os11g05720;LOC_Os11g05730;LOC_Os11g05740;LOC_Os11g05750;LOC_Os11g05760;LOC_Os11g05770;LOC_Os11g05780;LOC_Os11g05790;LOC_Os11g05800;LOC_Os11g05810;LOC_Os11g05820;LOC_Os11g05830;LOC_Os11g05840;LOC_Os11g05850;LOC_Os11g05860;LOC_Os11g05870;LOC_Os11g05880
MSTRG.6577.4	LOC_Os11g05650;LOC_Os11g05660;LOC_Os11g05680;LOC_Os11g05690;LOC_Os11g05700;LOC_Os11g05710;LOC_Os11g05720;LOC_Os11g05730;LOC_Os11g05740;LOC_Os11g05750;LOC_Os11g05760;LOC_Os11g05770;LOC_Os11g05780;LOC_Os11g05790;LOC_Os11g05800;LOC_Os11g05810;LOC_Os11g05820;LOC_Os11g05830;LOC_Os11g05840;LOC_Os11g05850;LOC_Os11g05860;LOC_Os11g05870;LOC_Os11g05880
MSTRG.6587.4	LOC_Os11g05840;LOC_Os11g05850;LOC_Os11g05860;LOC_Os11g05870;LOC_Os11g05880;LOC_Os11g05890;LOC_Os11g05900;LOC_Os11g05910;LOC_Os11g05920;LOC_Os11g05930;LOC_Os11g05935;LOC_Os11g05940;LOC_Os11g05950;LOC_Os11g05960;LOC_Os11g05970;LOC_Os11g05980;LOC_Os11g05990;LOC_Os11g06000;LOC_Os11g06010;LOC_Os11g06020;LOC_Os11g06030;LOC_Os11g06040;LOC_Os11g06050;LOC_Os11g06070;LOC_Os11g06080;LOC_Os11g06090;LOC_Os11g…
MSTRG.6600.1	LOC_Os11g06050;LOC_Os11g06070;LOC_Os11g06080;LOC_Os11g06090;LOC_Os11g06100;LOC_Os11g06110;LOC_Os11g06130;LOC_Os11g06140;LOC_Os11g06150;LOC_Os11g06170;LOC_Os11g06180;LOC_Os11g06190;LOC_Os11g06200;LOC_Os11g06210;LOC_Os11g06220;LOC_Os11g06230;Oryza_sativa_newGene_3482;LOC_Os11g06234;LOC_Os11g06240;LOC_Os11g06250;LOC_Os11g06259;LOC_Os11g06268;LOC_Os11g06280;LOC_Os11g06290;LOC_Os11g06300;LOC_Os11g0631…	LOC_Os05g46000;LOC_Os12g25700;LOC_Os06g23274;LOC_Os12g07480;LOC_Os12g37380;LOC_Os12g20144;LOC_Os08g23710;LOC_Os01g60600;LOC_Os01g17070;LOC_Os06g30750
MSTRG.6599.21	LOC_Os11g06070;LOC_Os11g06080;LOC_Os11g06090;LOC_Os11g06100;LOC_Os11g06110;LOC_Os11g06130;LOC_Os11g06140;LOC_Os11g06150;LOC_Os11g06170;LOC_Os11g06180;LOC_Os11g06190;LOC_Os11g06200;LOC_Os11g06210;LOC_Os11g06220;LOC_Os11g06230;Oryza_sativa_newGene_3482;LOC_Os11g06234;LOC_Os11g06240;LOC_Os11g06250;LOC_Os11g06259;LOC_Os11g06268;LOC_Os11g06280;LOC_Os11g06290;LOC_Os11g06300;LOC_Os11g06310;LOC_Os11g0632…
MSTRG.6632.1	LOC_Os11g06690;LOC_Os11g06700;LOC_Os11g06710;LOC_Os11g06720;LOC_Os11g06730;LOC_Os11g06740;LOC_Os11g06750;LOC_Os11g06760;LOC_Os11g06770;LOC_Os11g06780;LOC_Os11g06790;LOC_Os11g06800;LOC_Os11g06810;LOC_Os11g06820;LOC_Os11g06830;LOC_Os11g06840;LOC_Os11g06850;LOC_Os11g06860;LOC_Os11g06870;LOC_Os11g06880;LOC_Os11g06890;LOC_Os11g06900;LOC_Os11g06910;LOC_Os11g06920;Oryza_sativa_newGene_3491;LOC_Os11g0693…	LOC_Os11g06840;LOC_Os03g51984;LOC_Os09g35880;LOC_Os05g06430;LOC_Os09g27830;LOC_Os08g38810;LOC_Os06g46690;LOC_Os06g46390;LOC_Os06g30130;LOC_Os05g33270;LOC_Os03g29360;LOC_Os12g40750;LOC_Os09g32830;LOC_Os07g29190;LOC_Os07g09140;LOC_Os05g23600;LOC_Os05g08850;LOC_Os02g39280;LOC_Os02g04570;LOC_Os12g29550;LOC_Os11g42350;LOC_Os11g32260;LOC_Os11g08240;LOC_Os11g07500;LOC_Os10g28210;LOC_Os01g67220;LOC_Os01g…
MSTRG.6635.1	LOC_Os11g06720;LOC_Os11g06730;LOC_Os11g06740;LOC_Os11g06750;LOC_Os11g06760;LOC_Os11g06770;LOC_Os11g06780;LOC_Os11g06790;LOC_Os11g06800;LOC_Os11g06810;LOC_Os11g06820;LOC_Os11g06830;LOC_Os11g06840;LOC_Os11g06850;LOC_Os11g06860;LOC_Os11g06870;LOC_Os11g06880;LOC_Os11g06890;LOC_Os11g06900;LOC_Os11g06910;LOC_Os11g06920;Oryza_sativa_newGene_3491;LOC_Os11g06930;LOC_Os11g06934;LOC_Os11g06940;LOC_Os11g0695…	LOC_Os09g38239;LOC_Os03g15720;LOC_Os02g49460;LOC_Os12g10150;LOC_Os11g34760;LOC_Os01g70110;LOC_Os01g03549;LOC_Os09g29960;LOC_Os09g28100;LOC_Os08g40840;LOC_Os07g36630;LOC_Os06g47544;LOC_Os06g40150;LOC_Os06g08350;LOC_Os06g05060;LOC_Os05g35060;LOC_Os04g58130;LOC_Os04g44300;LOC_Os03g51390;LOC_Os03g06220;LOC_Os03g01320;LOC_Os02g38190;LOC_Os02g27060;LOC_Os02g15250;LOC_Os12g43640;LOC_Os12g41030;LOC_Os12g…
MSTRG.6661.1	LOC_Os11g07124;LOC_Os11g07130;LOC_Os11g07140;LOC_Os11g07150;LOC_Os11g07160;LOC_Os11g07170;LOC_Os11g07180;LOC_Os11g07190;LOC_Os11g07200;LOC_Os11g07220;LOC_Os11g07225;LOC_Os11g07230;Oryza_sativa_newGene_3493;LOC_Os11g07240;LOC_Os11g07250;LOC_Os11g07260;LOC_Os11g07270;LOC_Os11g07280;LOC_Os11g07290;Oryza_sativa_newGene_3495;LOC_Os11g07300;LOC_Os11g07310;LOC_Os11g07320;LOC_Os11g07330;LOC_Os11g07340;LO…	LOC_Os07g36800;LOC_Os07g48380;LOC_Os09g30030;LOC_Os09g29130;LOC_Os05g32860;LOC_Os05g13630;LOC_Os04g59060;LOC_Os10g39430;LOC_Os01g73024;LOC_Os08g30095;LOC_Os07g38550;LOC_Os06g28560;LOC_Os05g30860;LOC_Os04g31250;LOC_Os04g01460;LOC_Os02g51320;LOC_Os02g21640;LOC_Os11g45560;LOC_Os11g42510;LOC_Os01g60170;LOC_Os01g21250;LOC_Os09g23590;LOC_Os08g29400;LOC_Os08g05070;LOC_Os06g45500;LOC_Os06g43880
MSTRG.6669.1	LOC_Os11g07200;LOC_Os11g07220;LOC_Os11g07225;LOC_Os11g07230;Oryza_sativa_newGene_3493;LOC_Os11g07240;LOC_Os11g07250;LOC_Os11g07260;LOC_Os11g07270;LOC_Os11g07280;LOC_Os11g07290;Oryza_sativa_newGene_3495;LOC_Os11g07300;LOC_Os11g07310;LOC_Os11g07320;LOC_Os11g07330;LOC_Os11g07340;LOC_Os11g07350;LOC_Os11g07360;LOC_Os11g07370;LOC_Os11g07380;LOC_Os11g07390;LOC_Os11g07400;LOC_Os11g07410;LOC_Os11g07420;LO…	LOC_Os04g08290;LOC_Os05g33030;LOC_Os03g04860
MSTRG.6681.1	LOC_Os11g07490;LOC_Os11g07500;LOC_Os11g07510;LOC_Os11g07530;LOC_Os11g07540;LOC_Os11g07550;LOC_Os11g07560;LOC_Os11g07570;LOC_Os11g07580;LOC_Os11g07590;LOC_Os11g07600;LOC_Os11g07620;LOC_Os11g07630;LOC_Os11g07640;LOC_Os11g07650;LOC_Os11g07660;LOC_Os11g07670;LOC_Os11g07680;LOC_Os11g07690;LOC_Os11g07700;LOC_Os11g07710;LOC_Os11g07720;LOC_Os11g07730;LOC_Os11g07740;LOC_Os11g07750;LOC_Os11g07760;LOC_Os11g…
MSTRG.6685.2	LOC_Os11g07580;LOC_Os11g07590;LOC_Os11g07600;LOC_Os11g07620;LOC_Os11g07630;LOC_Os11g07640;LOC_Os11g07650;LOC_Os11g07660;LOC_Os11g07670;LOC_Os11g07680;LOC_Os11g07690;LOC_Os11g07700;LOC_Os11g07710;LOC_Os11g07720;LOC_Os11g07730;LOC_Os11g07740;LOC_Os11g07750;LOC_Os11g07760;LOC_Os11g07770;LOC_Os11g07780;LOC_Os11g07790;LOC_Os11g07800;LOC_Os11g07810;LOC_Os11g07820;LOC_Os11g07830;LOC_Os11g07840;LOC_Os11g…	LOC_Os07g23030;LOC_Os07g05750;LOC_Os10g07582;LOC_Os12g19680;LOC_Os10g24610;LOC_Os08g12460;LOC_Os01g74390;LOC_Os03g33270;LOC_Os04g20110;LOC_Os02g21120;LOC_Os05g23310;LOC_Os03g31770;LOC_Os04g14390;LOC_Os09g24150;LOC_Os07g24549;LOC_Os05g17440;LOC_Os01g39500;LOC_Os02g44180;LOC_Os08g29360;LOC_Os10g10938;LOC_Os11g27900;LOC_Os07g24569;LOC_Os09g22550;LOC_Os11g18610;LOC_Os05g17200;LOC_Os07g24270;LOC_Os08g…
MSTRG.6688.7	LOC_Os11g07650;LOC_Os11g07660;LOC_Os11g07670;LOC_Os11g07680;LOC_Os11g07690;LOC_Os11g07700;LOC_Os11g07710;LOC_Os11g07720;LOC_Os11g07730;LOC_Os11g07740;LOC_Os11g07750;LOC_Os11g07760;LOC_Os11g07770;LOC_Os11g07780;LOC_Os11g07790;LOC_Os11g07800;LOC_Os11g07810;LOC_Os11g07820;LOC_Os11g07830;LOC_Os11g07840;LOC_Os11g07850;LOC_Os11g07860;LOC_Os11g07870;LOC_Os11g07880;LOC_Os11g07890;LOC_Os11g46160;LOC_Os11g…	LOC_Os12g39630;LOC_Os09g26390;LOC_Os02g02840;LOC_Os04g56980;LOC_Os01g42870;LOC_Os08g40090;LOC_Os07g42740;LOC_Os07g42550;LOC_Os07g31380;LOC_Os07g08410;LOC_Os04g12120;LOC_Os03g57569;LOC_Os03g50860;LOC_Os03g21540;LOC_Os03g16800;LOC_Os02g47970;LOC_Os11g07970
MSTRG.6689.14	LOC_Os11g07670;LOC_Os11g07680;LOC_Os11g07690;LOC_Os11g07700;LOC_Os11g07710;LOC_Os11g07720;LOC_Os11g07730;LOC_Os11g07740;LOC_Os11g07750;LOC_Os11g07760;LOC_Os11g07770;LOC_Os11g07780;LOC_Os11g07790;LOC_Os11g07800;LOC_Os11g07810;LOC_Os11g07820;LOC_Os11g07830;LOC_Os11g07840;LOC_Os11g07850;LOC_Os11g07860;LOC_Os11g07870;LOC_Os11g07880;LOC_Os11g07890;LOC_Os11g46160;LOC_Os11g07900;LOC_Os11g07910;LOC_Os11g…	LOC_Os10g03270;LOC_Os10g13710;LOC_Os04g26180;LOC_Os07g05530;LOC_Os07g15200;LOC_Os02g28670
MSTRG.6708.7	LOC_Os11g07900;LOC_Os11g07910;LOC_Os11g07911;LOC_Os11g07912;LOC_Os11g07916;LOC_Os11g07922;LOC_Os11g07930;LOC_Os11g07940;LOC_Os11g07950;LOC_Os11g07960;Oryza_sativa_newGene_3499;LOC_Os11g07970;Oryza_sativa_newGene_3500;LOC_Os11g07980;LOC_Os11g08000;LOC_Os11g08020;LOC_Os11g08040;LOC_Os11g08050;Oryza_sativa_newGene_3503;LOC_Os11g08060;LOC_Os11g08070;LOC_Os11g08080;LOC_Os11g08090;LOC_Os11g08100;LOC_Os…
MSTRG.6724.1	LOC_Os11g08100;LOC_Os11g08110;LOC_Os11g08120;LOC_Os11g08130;LOC_Os11g08140;LOC_Os11g08150;LOC_Os11g08160;LOC_Os11g08170;LOC_Os11g08180;LOC_Os11g08190;LOC_Os11g08200;LOC_Os11g08210;LOC_Os11g08220;LOC_Os11g08225;LOC_Os11g08230;LOC_Os11g08235;LOC_Os11g08240;LOC_Os11g08250;LOC_Os11g08260;LOC_Os11g08265;LOC_Os11g08270;LOC_Os11g08280;LOC_Os11g08285;Oryza_sativa_newGene_3507;LOC_Os11g08290;LOC_Os11g0830…
MSTRG.6724.2	LOC_Os11g08100;LOC_Os11g08110;LOC_Os11g08120;LOC_Os11g08130;LOC_Os11g08140;LOC_Os11g08150;LOC_Os11g08160;LOC_Os11g08170;LOC_Os11g08180;LOC_Os11g08190;LOC_Os11g08200;LOC_Os11g08210;LOC_Os11g08220;LOC_Os11g08225;LOC_Os11g08230;LOC_Os11g08235;LOC_Os11g08240;LOC_Os11g08250;LOC_Os11g08260;LOC_Os11g08265;LOC_Os11g08270;LOC_Os11g08280;LOC_Os11g08285;Oryza_sativa_newGene_3507;LOC_Os11g08290;LOC_Os11g0830…
MSTRG.6736.1	LOC_Os11g08620;LOC_Os11g08630;LOC_Os11g08640;LOC_Os11g08650;LOC_Os11g08660;LOC_Os11g08670;LOC_Os11g08680;LOC_Os11g08707;LOC_Os11g08720;LOC_Os11g08729;LOC_Os11g08740;LOC_Os11g08750;LOC_Os11g08760;LOC_Os11g08770;LOC_Os11g08780;LOC_Os11g08790;LOC_Os11g08800;LOC_Os11g08810;LOC_Os11g08820;LOC_Os11g08830;LOC_Os11g08840;Oryza_sativa_newGene_3509;LOC_Os11g08850;LOC_Os11g08860;LOC_Os11g08870;LOC_Os11g0888…	LOC_Os07g19580;LOC_Os10g13870;LOC_Os05g33800;LOC_Os11g26400;LOC_Os08g21630;LOC_Os04g02810;LOC_Os11g14920;LOC_Os04g32360
MSTRG.6736.2	LOC_Os11g08620;LOC_Os11g08630;LOC_Os11g08640;LOC_Os11g08650;LOC_Os11g08660;LOC_Os11g08670;LOC_Os11g08680;LOC_Os11g08707;LOC_Os11g08720;LOC_Os11g08729;LOC_Os11g08740;LOC_Os11g08750;LOC_Os11g08760;LOC_Os11g08770;LOC_Os11g08780;LOC_Os11g08790;LOC_Os11g08800;LOC_Os11g08810;LOC_Os11g08820;LOC_Os11g08830;LOC_Os11g08840;Oryza_sativa_newGene_3509;LOC_Os11g08850;LOC_Os11g08860;LOC_Os11g08870;LOC_Os11g0888…	LOC_Os07g19580;LOC_Os10g13870;LOC_Os05g33800;LOC_Os11g26400;LOC_Os08g21630;LOC_Os04g02810;LOC_Os11g14920;LOC_Os04g32360
MSTRG.6777.1	LOC_Os11g09650;LOC_Os11g09660;LOC_Os11g09670;LOC_Os11g09680;LOC_Os11g09684;LOC_Os11g09690;LOC_Os11g09700;LOC_Os11g09710;LOC_Os11g09720;LOC_Os11g09730;LOC_Os11g09735;LOC_Os11g09740;LOC_Os11g09750;LOC_Os11g09760;LOC_Os11g09770;LOC_Os11g09780;LOC_Os11g09790;LOC_Os11g09800;LOC_Os11g09810;LOC_Os11g09820;LOC_Os11g09830;LOC_Os11g09840;Oryza_sativa_newGene_3515;LOC_Os11g09850;LOC_Os11g09860;LOC_Os11g0986…	LOC_Os10g03840;LOC_Os06g32690
MSTRG.6777.3	LOC_Os11g09670;LOC_Os11g09680;LOC_Os11g09684;LOC_Os11g09690;LOC_Os11g09700;LOC_Os11g09710;LOC_Os11g09720;LOC_Os11g09730;LOC_Os11g09735;LOC_Os11g09740;LOC_Os11g09750;LOC_Os11g09760;LOC_Os11g09770;LOC_Os11g09780;LOC_Os11g09790;LOC_Os11g09800;LOC_Os11g09810;LOC_Os11g09820;LOC_Os11g09830;LOC_Os11g09840;Oryza_sativa_newGene_3515;LOC_Os11g09850;LOC_Os11g09860;LOC_Os11g09864;LOC_Os11g09870;LOC_Os11g0988…	LOC_Os10g03840;LOC_Os01g59190;LOC_Os02g10240;LOC_Os06g32690;LOC_Os05g11810;LOC_Os07g35090;LOC_Os07g33080;LOC_Os07g13920;LOC_Os06g49370;LOC_Os06g05570;LOC_Os05g47670;LOC_Os05g37510;LOC_Os05g25260;LOC_Os05g14750;LOC_Os04g52290
MSTRG.6803.1	LOC_Os11g10010;LOC_Os11g10030;LOC_Os11g10040;LOC_Os11g10050;LOC_Os11g10060;LOC_Os11g10070;LOC_Os11g10080;LOC_Os11g10090;LOC_Os11g10100;LOC_Os11g10110;LOC_Os11g10120;LOC_Os11g10130;LOC_Os11g10140;LOC_Os11g10160;LOC_Os11g10170;LOC_Os11g10180;LOC_Os11g10190;LOC_Os11g10200;LOC_Os11g10210;LOC_Os11g10220;LOC_Os11g10230;LOC_Os11g10240;LOC_Os11g10250	LOC_Os09g26710;LOC_Os07g09400;LOC_Os06g17970;LOC_Os02g19629;LOC_Os02g10840;LOC_Os12g04860;LOC_Os11g04850
MSTRG.6823.1	LOC_Os11g10420;LOC_Os11g10434;LOC_Os11g10440;LOC_Os11g10450;LOC_Os11g10460;LOC_Os11g10470;LOC_Os11g10480;LOC_Os11g10490;LOC_Os11g10500;LOC_Os11g10510;LOC_Os11g10520;LOC_Os11g10530;Oryza_sativa_newGene_3522;LOC_Os11g10540;LOC_Os11g10550;LOC_Os11g10560;Oryza_sativa_newGene_3523;LOC_Os11g10570;LOC_Os11g10580;LOC_Os11g10590;LOC_Os11g10600;LOC_Os11g10610;LOC_Os11g10620;LOC_Os11g10630;LOC_Os11g10640;LO…	LOC_Os02g12430;LOC_Os08g04710;LOC_Os07g37990;LOC_Os04g56600;LOC_Os04g46430;LOC_Os03g32749;LOC_Os11g45890;LOC_Os11g13930;LOC_Os10g35130
MSTRG.6824.1	LOC_Os11g10434;LOC_Os11g10440;LOC_Os11g10450;LOC_Os11g10460;LOC_Os11g10470;LOC_Os11g10480;LOC_Os11g10490;LOC_Os11g10500;LOC_Os11g10510;LOC_Os11g10520;LOC_Os11g10530;Oryza_sativa_newGene_3522;LOC_Os11g10540;LOC_Os11g10550;LOC_Os11g10560;Oryza_sativa_newGene_3523;LOC_Os11g10570;LOC_Os11g10580;LOC_Os11g10590;LOC_Os11g10600;LOC_Os11g10610;LOC_Os11g10620;LOC_Os11g10630;LOC_Os11g10640;LOC_Os11g10650;LO…	LOC_Os02g57380
MSTRG.6833.1	LOC_Os11g10480;LOC_Os11g10490;LOC_Os11g10500;LOC_Os11g10510;LOC_Os11g10520;LOC_Os11g10530;Oryza_sativa_newGene_3522;LOC_Os11g10540;LOC_Os11g10550;LOC_Os11g10560;Oryza_sativa_newGene_3523;LOC_Os11g10570;LOC_Os11g10580;LOC_Os11g10590;LOC_Os11g10600;LOC_Os11g10610;LOC_Os11g10620;LOC_Os11g10630;LOC_Os11g10640;LOC_Os11g10650;LOC_Os11g10670;Oryza_sativa_newGene_3524;LOC_Os11g10710;LOC_Os11g10720;LOC_Os…	LOC_Os11g10600;LOC_Os05g01150;LOC_Os02g14820;LOC_Os04g46430
MSTRG.6838.1	LOC_Os11g10530;Oryza_sativa_newGene_3522;LOC_Os11g10540;LOC_Os11g10550;LOC_Os11g10560;Oryza_sativa_newGene_3523;LOC_Os11g10570;LOC_Os11g10580;LOC_Os11g10590;LOC_Os11g10600;LOC_Os11g10610;LOC_Os11g10620;LOC_Os11g10630;LOC_Os11g10640;LOC_Os11g10650;LOC_Os11g10670;Oryza_sativa_newGene_3524;LOC_Os11g10710;LOC_Os11g10720;LOC_Os11g10730;LOC_Os11g10740;LOC_Os11g10750;LOC_Os11g10760;LOC_Os11g10770;LOC_Os…
MSTRG.6842.5	LOC_Os11g10570;LOC_Os11g10580;LOC_Os11g10590;LOC_Os11g10600;LOC_Os11g10610;LOC_Os11g10620;LOC_Os11g10630;LOC_Os11g10640;LOC_Os11g10650;LOC_Os11g10670;Oryza_sativa_newGene_3524;LOC_Os11g10710;LOC_Os11g10720;LOC_Os11g10730;LOC_Os11g10740;LOC_Os11g10750;LOC_Os11g10760;LOC_Os11g10770;LOC_Os11g10780;LOC_Os11g10790;LOC_Os11g10800;LOC_Os11g10810;LOC_Os11g10820;LOC_Os11g10830;LOC_Os11g10840;LOC_Os11g1085…
MSTRG.6859.1	LOC_Os11g10960;LOC_Os11g10970;LOC_Os11g10980;LOC_Os11g10990;LOC_Os11g11000;LOC_Os11g11010;LOC_Os11g11020;LOC_Os11g11030;LOC_Os11g11040;LOC_Os11g11050;LOC_Os11g11060;LOC_Os11g11070;LOC_Os11g11080;LOC_Os11g11090;LOC_Os11g11100;LOC_Os11g11110;LOC_Os11g11120;LOC_Os11g11130;LOC_Os11g11140;LOC_Os11g11150;LOC_Os11g11160;LOC_Os11g11170;LOC_Os11g11180;LOC_Os11g11200;LOC_Os11g11210;LOC_Os11g11220;LOC_Os11g…
MSTRG.6867.1	LOC_Os11g11140;LOC_Os11g11150;LOC_Os11g11160;LOC_Os11g11170;LOC_Os11g11180;LOC_Os11g11200;LOC_Os11g11210;LOC_Os11g11220;LOC_Os11g11230;LOC_Os11g11240;LOC_Os11g11256;LOC_Os11g11262;LOC_Os11g11270;LOC_Os11g11280;LOC_Os11g11290;LOC_Os11g11300;LOC_Os11g11310;LOC_Os11g11320;LOC_Os11g11330;LOC_Os11g11340;LOC_Os11g11350;LOC_Os11g11360;LOC_Os11g11370;LOC_Os11g11380;LOC_Os11g11390;LOC_Os11g11400;LOC_Os11g…
MSTRG.6868.1	LOC_Os11g11150;LOC_Os11g11160;LOC_Os11g11170;LOC_Os11g11180;LOC_Os11g11200;LOC_Os11g11210;LOC_Os11g11220;LOC_Os11g11230;LOC_Os11g11240;LOC_Os11g11256;LOC_Os11g11262;LOC_Os11g11270;LOC_Os11g11280;LOC_Os11g11290;LOC_Os11g11300;LOC_Os11g11310;LOC_Os11g11320;LOC_Os11g11330;LOC_Os11g11340;LOC_Os11g11350;LOC_Os11g11360;LOC_Os11g11370;LOC_Os11g11380;LOC_Os11g11390;LOC_Os11g11400;LOC_Os11g11410;LOC_Os11g…
MSTRG.6878.1	LOC_Os11g11360;LOC_Os11g11370;LOC_Os11g11380;LOC_Os11g11390;LOC_Os11g11400;LOC_Os11g11410;LOC_Os11g11420;LOC_Os11g11430;LOC_Os11g11440;LOC_Os11g11460;LOC_Os11g11480;LOC_Os11g11490;LOC_Os11g11500;LOC_Os11g11510;LOC_Os11g11520;LOC_Os11g11530;LOC_Os11g11540;LOC_Os11g11550;LOC_Os11g11560;LOC_Os11g11570;LOC_Os11g11580;LOC_Os11g11590;LOC_Os11g11600;LOC_Os11g11610;LOC_Os11g11620;LOC_Os11g11630;LOC_Os11g…	LOC_Os11g11520;LOC_Os11g11500;LOC_Os01g65710;LOC_Os03g45420;LOC_Os03g15920;LOC_Os12g41460;LOC_Os08g36830;LOC_Os08g29980;LOC_Os08g10080;LOC_Os06g18780;LOC_Os04g38990;LOC_Os03g56930;LOC_Os02g52960;LOC_Os02g45480;LOC_Os02g02500;LOC_Os12g42840;LOC_Os12g41450;LOC_Os11g11020;LOC_Os10g27120;LOC_Os01g18940;LOC_Os01g10090
MSTRG.6889.1	LOC_Os11g11710;LOC_Os11g11720;LOC_Os11g11730;LOC_Os11g11740;LOC_Os11g11750;LOC_Os11g11760;LOC_Os11g11770;LOC_Os11g11780;LOC_Os11g11790;LOC_Os11g11800;LOC_Os11g11810;LOC_Os11g11820;LOC_Os11g11830;LOC_Os11g11840;LOC_Os11g11850;LOC_Os11g11860;LOC_Os11g11870;LOC_Os11g11880;LOC_Os11g11890;Oryza_sativa_newGene_3530;LOC_Os11g11900;LOC_Os11g11920;LOC_Os11g11930;LOC_Os11g11940;LOC_Os11g11950;LOC_Os11g1196…	LOC_Os03g42235;LOC_Os09g11190
MSTRG.6900.1	LOC_Os11g11850;LOC_Os11g11860;LOC_Os11g11870;LOC_Os11g11880;LOC_Os11g11890;Oryza_sativa_newGene_3530;LOC_Os11g11900;LOC_Os11g11920;LOC_Os11g11930;LOC_Os11g11940;LOC_Os11g11950;LOC_Os11g11960;LOC_Os11g11970;LOC_Os11g11980;LOC_Os11g11990;LOC_Os11g12000;LOC_Os11g12010;LOC_Os11g12020;LOC_Os11g12040;LOC_Os11g12050;LOC_Os11g12060;LOC_Os11g12070;LOC_Os11g12080;LOC_Os11g12090;LOC_Os11g12100;LOC_Os11g1211…
MSTRG.6907.1	LOC_Os11g11940;LOC_Os11g11950;LOC_Os11g11960;LOC_Os11g11970;LOC_Os11g11980;LOC_Os11g11990;LOC_Os11g12000;LOC_Os11g12010;LOC_Os11g12020;LOC_Os11g12040;LOC_Os11g12050;LOC_Os11g12060;LOC_Os11g12070;LOC_Os11g12080;LOC_Os11g12090;LOC_Os11g12100;LOC_Os11g12110;LOC_Os11g12120;LOC_Os11g12130;LOC_Os11g12140;LOC_Os11g12150;LOC_Os11g12160;LOC_Os11g12170;LOC_Os11g12180;LOC_Os11g12190;LOC_Os11g12200;LOC_Os11g…	LOC_Os12g19680;LOC_Os10g07582;LOC_Os07g05750;LOC_Os08g12460;LOC_Os07g23030;LOC_Os02g11665;LOC_Os09g07000;LOC_Os06g31050;LOC_Os07g16360;LOC_Os11g09890;LOC_Os09g03870;LOC_Os07g27834;LOC_Os07g17720;LOC_Os02g21120;LOC_Os06g27720;LOC_Os05g19840;LOC_Os12g35520;LOC_Os12g26580;LOC_Os01g63610;LOC_Os05g03220;LOC_Os08g19600;LOC_Os04g31890;LOC_Os04g06230;LOC_Os10g06480;LOC_Os01g29140;LOC_Os04g29190;ChrUn.fge…
MSTRG.6909.1	LOC_Os11g11950;LOC_Os11g11960;LOC_Os11g11970;LOC_Os11g11980;LOC_Os11g11990;LOC_Os11g12000;LOC_Os11g12010;LOC_Os11g12020;LOC_Os11g12040;LOC_Os11g12050;LOC_Os11g12060;LOC_Os11g12070;LOC_Os11g12080;LOC_Os11g12090;LOC_Os11g12100;LOC_Os11g12110;LOC_Os11g12120;LOC_Os11g12130;LOC_Os11g12140;LOC_Os11g12150;LOC_Os11g12160;LOC_Os11g12170;LOC_Os11g12180;LOC_Os11g12190;LOC_Os11g12200;LOC_Os11g12210;LOC_Os11g…	LOC_Os07g17720;LOC_Os12g26580;LOC_Os05g19840;LOC_Os01g63610;LOC_Os12g35520;LOC_Os01g29140;LOC_Os12g19680;LOC_Os10g07582;LOC_Os07g05750;LOC_Os08g12460;LOC_Os05g18140;LOC_Os08g19600;LOC_Os07g23030;LOC_Os01g35550;ChrUn.fgenesh.gene.89;LOC_Os12g20190;LOC_Os02g11665;LOC_Os06g31050;LOC_Os10g32770;LOC_Os05g37910
MSTRG.6940.1	LOC_Os11g12480;LOC_Os11g12490;LOC_Os11g12500;LOC_Os11g12510;LOC_Os11g12520;LOC_Os11g12530;LOC_Os11g12540;LOC_Os11g12550;LOC_Os11g12560;LOC_Os11g12570;LOC_Os11g12580;LOC_Os11g12590;LOC_Os11g12600;LOC_Os11g12610;LOC_Os11g12620;LOC_Os11g12630;LOC_Os11g12640;LOC_Os11g12650;LOC_Os11g12660;LOC_Os11g12670;LOC_Os11g12680;LOC_Os11g12690;LOC_Os11g12700
MSTRG.6951.7	LOC_Os11g12620;LOC_Os11g12630;LOC_Os11g12640;LOC_Os11g12650;LOC_Os11g12660;LOC_Os11g12670;LOC_Os11g12680;LOC_Os11g12690;LOC_Os11g12700;LOC_Os11g12710;LOC_Os11g12720;LOC_Os11g12730;LOC_Os11g12740;Oryza_sativa_newGene_3538;LOC_Os11g12760;Oryza_sativa_newGene_3539;LOC_Os11g12770;LOC_Os11g12780;LOC_Os11g12790;LOC_Os11g12800;LOC_Os11g12810;LOC_Os11g12830;LOC_Os11g12840;LOC_Os11g12850;LOC_Os11g12860;LO…	LOC_Os02g51460;LOC_Os08g05910;LOC_Os03g22170;LOC_Os12g41200;LOC_Os07g43430;LOC_Os04g52780;LOC_Os12g32986;LOC_Os01g09560;LOC_Os06g44970;LOC_Os05g48930;LOC_Os04g52810;LOC_Os04g49990;LOC_Os03g26990;LOC_Os03g18330;LOC_Os02g53500;LOC_Os02g14780;LOC_Os01g72350;LOC_Os01g27720;LOC_Os08g41410;LOC_Os07g41590;LOC_Os07g06840;LOC_Os06g35770;LOC_Os06g10710;LOC_Os05g30760;LOC_Os04g56330;LOC_Os04g52740
MSTRG.6953.1	LOC_Os11g12640;LOC_Os11g12650;LOC_Os11g12660;LOC_Os11g12670;LOC_Os11g12680;LOC_Os11g12690;LOC_Os11g12700;LOC_Os11g12710;LOC_Os11g12720;LOC_Os11g12730;LOC_Os11g12740;Oryza_sativa_newGene_3538;LOC_Os11g12760;Oryza_sativa_newGene_3539;LOC_Os11g12770;LOC_Os11g12780;LOC_Os11g12790;LOC_Os11g12800;LOC_Os11g12810;LOC_Os11g12830;LOC_Os11g12840;LOC_Os11g12850;LOC_Os11g12860;LOC_Os11g12870;LOC_Os11g12874	LOC_Os11g12760;LOC_Os11g20090;LOC_Os11g20160;LOC_Os11g20040
MSTRG.6958.1	LOC_Os11g12690;LOC_Os11g12700;LOC_Os11g12710;LOC_Os11g12720;LOC_Os11g12730;LOC_Os11g12740;Oryza_sativa_newGene_3538;LOC_Os11g12760;Oryza_sativa_newGene_3539;LOC_Os11g12770;LOC_Os11g12780;LOC_Os11g12790;LOC_Os11g12800;LOC_Os11g12810;LOC_Os11g12830;LOC_Os11g12840;LOC_Os11g12850;LOC_Os11g12860;LOC_Os11g12870;LOC_Os11g12874;LOC_Os11g13390;LOC_Os11g13400;LOC_Os11g13410;LOC_Os11g13420;Oryza_sativa_newG…	LOC_Os11g12810
MSTRG.6963.2	LOC_Os11g12800;LOC_Os11g12810;LOC_Os11g12830;LOC_Os11g12840;LOC_Os11g12850;LOC_Os11g12860;LOC_Os11g12870;LOC_Os11g12874;LOC_Os11g13390;LOC_Os11g13400;LOC_Os11g13410;LOC_Os11g13420;Oryza_sativa_newGene_3541;LOC_Os11g13430;LOC_Os11g13440;LOC_Os11g13459;LOC_Os11g13480;LOC_Os11g13490;LOC_Os11g13500;LOC_Os11g13510;LOC_Os11g13520;Oryza_sativa_newGene_3543;LOC_Os11g13530;LOC_Os11g13540;LOC_Os11g13550;LO…	LOC_Os01g29350;LOC_Os08g38900;LOC_Os12g27080
MSTRG.6967.1	LOC_Os11g13390;LOC_Os11g13400;LOC_Os11g13410;LOC_Os11g13420;Oryza_sativa_newGene_3541;LOC_Os11g13430;LOC_Os11g13440;LOC_Os11g13459;LOC_Os11g13480;LOC_Os11g13490;LOC_Os11g13500;LOC_Os11g13510;LOC_Os11g13520;Oryza_sativa_newGene_3543;LOC_Os11g13530;LOC_Os11g13540;LOC_Os11g13550;LOC_Os11g13560;LOC_Os11g13570;LOC_Os11g13580;LOC_Os11g13620;LOC_Os11g13630;LOC_Os11g13640;LOC_Os11g13650;LOC_Os11g13660;LO…
MSTRG.6986.1	LOC_Os11g13920;LOC_Os11g13930;LOC_Os11g13934;LOC_Os11g13940;LOC_Os11g13950;LOC_Os11g13960;LOC_Os11g13970;LOC_Os11g13980;LOC_Os11g13990;LOC_Os11g14000;LOC_Os11g14010;LOC_Os11g14020;LOC_Os11g14030;LOC_Os11g14040;LOC_Os11g14050;LOC_Os11g14060;Oryza_sativa_newGene_3546;LOC_Os11g14070;LOC_Os11g14080;LOC_Os11g14090;Oryza_sativa_newGene_3547;LOC_Os11g14110;LOC_Os11g14120;LOC_Os11g14130;LOC_Os11g14140	LOC_Os11g14030;LOC_Os09g32095;LOC_Os12g13295;LOC_Os05g06330;LOC_Os02g20160;LOC_Os01g72710;LOC_Os08g31900;LOC_Os08g01400;LOC_Os07g43990;LOC_Os06g35050;LOC_Os05g07030;LOC_Os03g53910;LOC_Os02g50130;LOC_Os02g34710;LOC_Os12g29760;LOC_Os01g61030;LOC_Os01g35120
MSTRG.7024.1	LOC_Os11g14580;LOC_Os11g14590;LOC_Os11g14600;LOC_Os11g14610;LOC_Os11g14620;LOC_Os11g14630;LOC_Os11g14640;LOC_Os11g14650;LOC_Os11g14660;LOC_Os11g14670;LOC_Os11g14680;LOC_Os11g14690;Oryza_sativa_newGene_3553;LOC_Os11g14700;LOC_Os11g14710;LOC_Os11g14720;LOC_Os11g14730;LOC_Os11g14740;LOC_Os11g14750;LOC_Os11g14760;LOC_Os11g14770;LOC_Os11g14780;LOC_Os11g14790;LOC_Os11g14810;LOC_Os11g14820;LOC_Os11g1483…
MSTRG.7026.1	LOC_Os11g14650;LOC_Os11g14660;LOC_Os11g14670;LOC_Os11g14680;LOC_Os11g14690;Oryza_sativa_newGene_3553;LOC_Os11g14700;LOC_Os11g14710;LOC_Os11g14720;LOC_Os11g14730;LOC_Os11g14740;LOC_Os11g14750;LOC_Os11g14760;LOC_Os11g14770;LOC_Os11g14780;LOC_Os11g14790;LOC_Os11g14810;LOC_Os11g14820;LOC_Os11g14830;LOC_Os11g14840;LOC_Os11g14850;Oryza_sativa_newGene_3555;LOC_Os11g14860;LOC_Os11g14870;LOC_Os11g14880;LO…	LOC_Os11g14770;LOC_Os09g17780;LOC_Os07g31330;LOC_Os02g26080;LOC_Os05g16530
MSTRG.7042.6	LOC_Os11g15350;LOC_Os11g15360;LOC_Os11g15370;LOC_Os11g15390;LOC_Os11g15400;LOC_Os11g15410;LOC_Os11g15420;LOC_Os11g15430;LOC_Os11g15440;LOC_Os11g15450;LOC_Os11g15460;LOC_Os11g15470;LOC_Os11g15480;LOC_Os11g15490;LOC_Os11g15500;LOC_Os11g15510;LOC_Os11g15520;LOC_Os11g15530;LOC_Os11g15540;LOC_Os11g15550;LOC_Os11g15560;LOC_Os11g15570;LOC_Os11g15580;LOC_Os11g15590;LOC_Os11g15600;LOC_Os11g15610;LOC_Os11g…
MSTRG.7100.7	LOC_Os11g17310;LOC_Os11g17320;LOC_Os11g17330;LOC_Os11g17340;LOC_Os11g17350;LOC_Os11g17360;LOC_Os11g17370;LOC_Os11g17380;LOC_Os11g17390;LOC_Os11g17400;LOC_Os11g17410;LOC_Os11g17420;LOC_Os11g17430;LOC_Os11g17440;LOC_Os11g17450;LOC_Os11g17460;LOC_Os11g17480;LOC_Os11g17490;LOC_Os11g17504;LOC_Os11g17520;LOC_Os11g17530;LOC_Os11g17540;LOC_Os11g17560;LOC_Os11g17570;LOC_Os11g17580;LOC_Os11g17600;LOC_Os11g…
MSTRG.7103.5	LOC_Os11g17360;LOC_Os11g17370;LOC_Os11g17380;LOC_Os11g17390;LOC_Os11g17400;LOC_Os11g17410;LOC_Os11g17420;LOC_Os11g17430;LOC_Os11g17440;LOC_Os11g17450;LOC_Os11g17460;LOC_Os11g17480;LOC_Os11g17490;LOC_Os11g17504;LOC_Os11g17520;LOC_Os11g17530;LOC_Os11g17540;LOC_Os11g17560;LOC_Os11g17570;LOC_Os11g17580;LOC_Os11g17600;LOC_Os11g17610;LOC_Os11g17620;LOC_Os11g17630;LOC_Os11g17640;LOC_Os11g17650;LOC_Os11g…	LOC_Os11g17540;LOC_Os08g14000
MSTRG.7108.1	LOC_Os11g17520;LOC_Os11g17530;LOC_Os11g17540;LOC_Os11g17560;LOC_Os11g17570;LOC_Os11g17580;LOC_Os11g17600;LOC_Os11g17610;LOC_Os11g17620;LOC_Os11g17630;LOC_Os11g17640;LOC_Os11g17650;LOC_Os11g17660;LOC_Os11g17670;LOC_Os11g17690;LOC_Os11g17700;LOC_Os11g17710;LOC_Os11g17720;LOC_Os11g17730;LOC_Os11g17740;LOC_Os11g17760;LOC_Os11g17770;LOC_Os11g17780;LOC_Os11g17790
MSTRG.7128.1	LOC_Os11g18320;LOC_Os11g18340;LOC_Os11g18366;LOC_Os11g18382;LOC_Os11g18400;LOC_Os11g18410;LOC_Os11g18420;LOC_Os11g18430;LOC_Os11g18440;LOC_Os11g18450;LOC_Os11g18470;LOC_Os11g18480;LOC_Os11g18490;LOC_Os11g18500;LOC_Os11g18510;LOC_Os11g18520;LOC_Os11g18530;LOC_Os11g18540;LOC_Os11g18550;LOC_Os11g18560;LOC_Os11g18570;LOC_Os11g18580;LOC_Os11g18590;LOC_Os11g18600;LOC_Os11g18610;LOC_Os11g18620;LOC_Os11g…	LOC_Os11g18500
MSTRG.7134.1	LOC_Os11g18440;LOC_Os11g18450;LOC_Os11g18470;LOC_Os11g18480;LOC_Os11g18490;LOC_Os11g18500;LOC_Os11g18510;LOC_Os11g18520;LOC_Os11g18530;LOC_Os11g18540;LOC_Os11g18550;LOC_Os11g18560;LOC_Os11g18570;LOC_Os11g18580;LOC_Os11g18590;LOC_Os11g18600;LOC_Os11g18610;LOC_Os11g18620;LOC_Os11g18630;LOC_Os11g18640;LOC_Os11g18660;LOC_Os11g18670;LOC_Os11g18680;LOC_Os11g18690;LOC_Os11g18700;LOC_Os11g18710;LOC_Os11g…	LOC_Os07g23030;LOC_Os02g11665;LOC_Os07g05750;LOC_Os12g19680;LOC_Os10g07582;LOC_Os10g24610;LOC_Os11g18610;LOC_Os03g31770;LOC_Os04g20110;LOC_Os08g29360;LOC_Os07g24569;LOC_Os05g17200;LOC_Os01g74390;LOC_Os07g24549;LOC_Os05g17440;LOC_Os01g39500;LOC_Os02g44180;LOC_Os02g21120;LOC_Os04g14390;LOC_Os10g10938;LOC_Os09g22550;LOC_Os09g24150;LOC_Os11g27900;LOC_Os07g24270;LOC_Os05g23310;LOC_Os03g33270;LOC_Os04g…
MSTRG.7144.1	LOC_Os11g18800;LOC_Os11g18810;LOC_Os11g18820;LOC_Os11g18830;LOC_Os11g18850;LOC_Os11g18860;LOC_Os11g18870;LOC_Os11g18880;LOC_Os11g18890;LOC_Os11g18900;LOC_Os11g18910;LOC_Os11g18919;LOC_Os11g18930;LOC_Os11g18940;Oryza_sativa_newGene_3571;LOC_Os11g18947;LOC_Os11g18954;LOC_Os11g18961;LOC_Os11g18970;LOC_Os11g18980;LOC_Os11g18990;LOC_Os11g19000;LOC_Os11g19010;LOC_Os11g19020;LOC_Os11g19030;LOC_Os11g1904…
MSTRG.7147.1	LOC_Os11g18820;LOC_Os11g18830;LOC_Os11g18850;LOC_Os11g18860;LOC_Os11g18870;LOC_Os11g18880;LOC_Os11g18890;LOC_Os11g18900;LOC_Os11g18910;LOC_Os11g18919;LOC_Os11g18930;LOC_Os11g18940;Oryza_sativa_newGene_3571;LOC_Os11g18947;LOC_Os11g18954;LOC_Os11g18961;LOC_Os11g18970;LOC_Os11g18980;LOC_Os11g18990;LOC_Os11g19000;LOC_Os11g19010;LOC_Os11g19020;LOC_Os11g19030;LOC_Os11g19040;LOC_Os11g19050;LOC_Os11g1906…
MSTRG.7154.1	LOC_Os11g18990;LOC_Os11g19000;LOC_Os11g19010;LOC_Os11g19020;LOC_Os11g19030;LOC_Os11g19040;LOC_Os11g19050;LOC_Os11g19060;LOC_Os11g19070;LOC_Os11g19100;LOC_Os11g19110;LOC_Os11g19120;LOC_Os11g19130;LOC_Os11g19140;LOC_Os11g19149;LOC_Os11g19160;LOC_Os11g19170;LOC_Os11g19180;LOC_Os11g19190;LOC_Os11g19200;LOC_Os11g19210;LOC_Os11g19220;LOC_Os11g19230;LOC_Os11g19240;Oryza_sativa_newGene_3574;LOC_Os11g1925…
MSTRG.7158.2	LOC_Os11g19110;LOC_Os11g19120;LOC_Os11g19130;LOC_Os11g19140;LOC_Os11g19149;LOC_Os11g19160;LOC_Os11g19170;LOC_Os11g19180;LOC_Os11g19190;LOC_Os11g19200;LOC_Os11g19210;LOC_Os11g19220;LOC_Os11g19230;LOC_Os11g19240;Oryza_sativa_newGene_3574;LOC_Os11g19250;LOC_Os11g19260;LOC_Os11g19270;LOC_Os11g19280;LOC_Os11g19290;LOC_Os11g19300;LOC_Os11g19310;LOC_Os11g19320;LOC_Os11g19330	LOC_Os11g24310
MSTRG.7158.6	LOC_Os11g19110;LOC_Os11g19120;LOC_Os11g19130;LOC_Os11g19140;LOC_Os11g19149;LOC_Os11g19160;LOC_Os11g19170;LOC_Os11g19180;LOC_Os11g19190;LOC_Os11g19200;LOC_Os11g19210;LOC_Os11g19220;LOC_Os11g19230;LOC_Os11g19240;Oryza_sativa_newGene_3574;LOC_Os11g19250;LOC_Os11g19260;LOC_Os11g19270;LOC_Os11g19280;LOC_Os11g19290;LOC_Os11g19300;LOC_Os11g19310;LOC_Os11g19320;LOC_Os11g19330	LOC_Os11g24310
MSTRG.7158.4	LOC_Os11g19110;LOC_Os11g19120;LOC_Os11g19130;LOC_Os11g19140;LOC_Os11g19149;LOC_Os11g19160;LOC_Os11g19170;LOC_Os11g19180;LOC_Os11g19190;LOC_Os11g19200;LOC_Os11g19210;LOC_Os11g19220;LOC_Os11g19230;LOC_Os11g19240;Oryza_sativa_newGene_3574;LOC_Os11g19250;LOC_Os11g19260;LOC_Os11g19270;LOC_Os11g19280;LOC_Os11g19290;LOC_Os11g19300;LOC_Os11g19310;LOC_Os11g19320;LOC_Os11g19330	LOC_Os11g24310
MSTRG.7158.5	LOC_Os11g19110;LOC_Os11g19120;LOC_Os11g19130;LOC_Os11g19140;LOC_Os11g19149;LOC_Os11g19160;LOC_Os11g19170;LOC_Os11g19180;LOC_Os11g19190;LOC_Os11g19200;LOC_Os11g19210;LOC_Os11g19220;LOC_Os11g19230;LOC_Os11g19240;Oryza_sativa_newGene_3574;LOC_Os11g19250;LOC_Os11g19260;LOC_Os11g19270;LOC_Os11g19280;LOC_Os11g19290;LOC_Os11g19300;LOC_Os11g19310;LOC_Os11g19320;LOC_Os11g19330	LOC_Os11g24310
MSTRG.7175.1	LOC_Os11g19690;LOC_Os11g19700;LOC_Os11g19710;LOC_Os11g19720;LOC_Os11g19730;LOC_Os11g19740;LOC_Os11g19760;LOC_Os11g19764;LOC_Os11g19770;LOC_Os11g19780;Oryza_sativa_newGene_3576;LOC_Os11g19790;LOC_Os11g19800;LOC_Os11g19810;LOC_Os11g19820;LOC_Os11g19830;LOC_Os11g19840;LOC_Os11g19850;LOC_Os11g19864;LOC_Os11g19880;LOC_Os11g19890;LOC_Os11g19900;LOC_Os11g19910;LOC_Os11g19920;LOC_Os11g19930;LOC_Os11g1994…
MSTRG.7177.1	LOC_Os11g19820;LOC_Os11g19830;LOC_Os11g19840;LOC_Os11g19850;LOC_Os11g19864;LOC_Os11g19880;LOC_Os11g19890;LOC_Os11g19900;LOC_Os11g19910;LOC_Os11g19920;LOC_Os11g19930;LOC_Os11g19940;LOC_Os11g19950;LOC_Os11g19960;LOC_Os11g19970;LOC_Os11g19980;LOC_Os11g19990;LOC_Os11g20000;LOC_Os11g20010;LOC_Os11g20020;LOC_Os11g20030;LOC_Os11g20040;LOC_Os11g20050;LOC_Os11g20060;LOC_Os11g20070;LOC_Os11g20080;LOC_Os11g…	LOC_Os09g17570;LOC_Os08g17330;LOC_Os08g33000;LOC_Os11g20020;LOC_Os08g36300;LOC_Os10g05770;LOC_Os12g18850;LOC_Os04g03130;LOC_Os10g33020;LOC_Os07g40370;LOC_Os09g15070;LOC_Os06g41320;LOC_Os04g28220;LOC_Os03g30730;LOC_Os11g32330;LOC_Os11g16660;LOC_Os05g41410;LOC_Os10g07986;LOC_Os11g41080;LOC_Os04g14200
MSTRG.7177.2	LOC_Os11g19820;LOC_Os11g19830;LOC_Os11g19840;LOC_Os11g19850;LOC_Os11g19864;LOC_Os11g19880;LOC_Os11g19890;LOC_Os11g19900;LOC_Os11g19910;LOC_Os11g19920;LOC_Os11g19930;LOC_Os11g19940;LOC_Os11g19950;LOC_Os11g19960;LOC_Os11g19970;LOC_Os11g19980;LOC_Os11g19990;LOC_Os11g20000;LOC_Os11g20010;LOC_Os11g20020;LOC_Os11g20030;LOC_Os11g20040;LOC_Os11g20050;LOC_Os11g20060;LOC_Os11g20070;LOC_Os11g20080;LOC_Os11g…	LOC_Os09g17570;LOC_Os08g17330;LOC_Os08g33000;LOC_Os11g20020;LOC_Os08g36300;LOC_Os10g05770;LOC_Os12g18850;LOC_Os04g03130;LOC_Os10g33020;LOC_Os07g40370;LOC_Os09g15070;LOC_Os06g41320;LOC_Os04g28220;LOC_Os03g30730;LOC_Os11g32330;LOC_Os11g16660;LOC_Os05g41410;LOC_Os10g07986;LOC_Os11g41080;LOC_Os04g14200
MSTRG.7177.3	LOC_Os11g19820;LOC_Os11g19830;LOC_Os11g19840;LOC_Os11g19850;LOC_Os11g19864;LOC_Os11g19880;LOC_Os11g19890;LOC_Os11g19900;LOC_Os11g19910;LOC_Os11g19920;LOC_Os11g19930;LOC_Os11g19940;LOC_Os11g19950;LOC_Os11g19960;LOC_Os11g19970;LOC_Os11g19980;LOC_Os11g19990;LOC_Os11g20000;LOC_Os11g20010;LOC_Os11g20020;LOC_Os11g20030;LOC_Os11g20040;LOC_Os11g20050;LOC_Os11g20060;LOC_Os11g20070;LOC_Os11g20080;LOC_Os11g…	LOC_Os11g20020;LOC_Os04g14200;LOC_Os04g14140;LOC_Os03g12080;LOC_Os02g16320;LOC_Os03g22110;LOC_Os10g32420;LOC_Os08g20120;LOC_Os08g07820;LOC_Os07g19110
MSTRG.7177.4	LOC_Os11g19820;LOC_Os11g19830;LOC_Os11g19840;LOC_Os11g19850;LOC_Os11g19864;LOC_Os11g19880;LOC_Os11g19890;LOC_Os11g19900;LOC_Os11g19910;LOC_Os11g19920;LOC_Os11g19930;LOC_Os11g19940;LOC_Os11g19950;LOC_Os11g19960;LOC_Os11g19970;LOC_Os11g19980;LOC_Os11g19990;LOC_Os11g20000;LOC_Os11g20010;LOC_Os11g20020;LOC_Os11g20030;LOC_Os11g20040;LOC_Os11g20050;LOC_Os11g20060;LOC_Os11g20070;LOC_Os11g20080;LOC_Os11g…	LOC_Os09g17570;LOC_Os08g17330;LOC_Os08g33000;LOC_Os11g20020;LOC_Os08g36300;LOC_Os10g05770;LOC_Os12g18850;LOC_Os04g03130;LOC_Os10g33020;LOC_Os07g40370;LOC_Os09g15070;LOC_Os06g41320;LOC_Os04g28220;LOC_Os03g30730;LOC_Os11g32330;LOC_Os11g16660;LOC_Os05g41410;LOC_Os10g07986;LOC_Os11g41080;LOC_Os04g14200
MSTRG.7177.6	LOC_Os11g19820;LOC_Os11g19830;LOC_Os11g19840;LOC_Os11g19850;LOC_Os11g19864;LOC_Os11g19880;LOC_Os11g19890;LOC_Os11g19900;LOC_Os11g19910;LOC_Os11g19920;LOC_Os11g19930;LOC_Os11g19940;LOC_Os11g19950;LOC_Os11g19960;LOC_Os11g19970;LOC_Os11g19980;LOC_Os11g19990;LOC_Os11g20000;LOC_Os11g20010;LOC_Os11g20020;LOC_Os11g20030;LOC_Os11g20040;LOC_Os11g20050;LOC_Os11g20060;LOC_Os11g20070;LOC_Os11g20080;LOC_Os11g…	LOC_Os09g17570;LOC_Os08g17330;LOC_Os08g33000;LOC_Os11g20020;LOC_Os08g36300;LOC_Os10g05770;LOC_Os12g18850;LOC_Os04g03130;LOC_Os10g33020;LOC_Os07g40370;LOC_Os09g15070;LOC_Os06g41320;LOC_Os04g28220;LOC_Os03g30730;LOC_Os11g32330;LOC_Os11g16660;LOC_Os05g41410;LOC_Os10g07986;LOC_Os11g41080;LOC_Os04g14200
MSTRG.7177.8	LOC_Os11g19820;LOC_Os11g19830;LOC_Os11g19840;LOC_Os11g19850;LOC_Os11g19864;LOC_Os11g19880;LOC_Os11g19890;LOC_Os11g19900;LOC_Os11g19910;LOC_Os11g19920;LOC_Os11g19930;LOC_Os11g19940;LOC_Os11g19950;LOC_Os11g19960;LOC_Os11g19970;LOC_Os11g19980;LOC_Os11g19990;LOC_Os11g20000;LOC_Os11g20010;LOC_Os11g20020;LOC_Os11g20030;LOC_Os11g20040;LOC_Os11g20050;LOC_Os11g20060;LOC_Os11g20070;LOC_Os11g20080;LOC_Os11g…	LOC_Os09g17570;LOC_Os08g17330;LOC_Os08g33000;LOC_Os11g20020;LOC_Os08g36300;LOC_Os10g05770;LOC_Os12g18850;LOC_Os04g03130;LOC_Os10g33020;LOC_Os07g40370;LOC_Os09g15070;LOC_Os06g41320;LOC_Os04g28220;LOC_Os03g30730;LOC_Os11g32330;LOC_Os11g16660;LOC_Os05g41410;LOC_Os10g07986;LOC_Os11g41080;LOC_Os04g14200
MSTRG.7177.7	LOC_Os11g19820;LOC_Os11g19830;LOC_Os11g19840;LOC_Os11g19850;LOC_Os11g19864;LOC_Os11g19880;LOC_Os11g19890;LOC_Os11g19900;LOC_Os11g19910;LOC_Os11g19920;LOC_Os11g19930;LOC_Os11g19940;LOC_Os11g19950;LOC_Os11g19960;LOC_Os11g19970;LOC_Os11g19980;LOC_Os11g19990;LOC_Os11g20000;LOC_Os11g20010;LOC_Os11g20020;LOC_Os11g20030;LOC_Os11g20040;LOC_Os11g20050;LOC_Os11g20060;LOC_Os11g20070;LOC_Os11g20080;LOC_Os11g…	LOC_Os09g17570;LOC_Os08g17330;LOC_Os08g33000;LOC_Os11g20020;LOC_Os08g36300;LOC_Os10g05770;LOC_Os12g18850;LOC_Os04g03130;LOC_Os10g33020;LOC_Os07g40370;LOC_Os09g15070;LOC_Os06g41320;LOC_Os04g28220;LOC_Os03g30730;LOC_Os11g32330;LOC_Os11g16660;LOC_Os05g41410;LOC_Os10g07986;LOC_Os11g41080;LOC_Os04g14200
MSTRG.7180.1	LOC_Os11g20070;LOC_Os11g20080;LOC_Os11g20090;LOC_Os11g20100;LOC_Os11g20110;LOC_Os11g20130;LOC_Os11g20140;LOC_Os11g20150;LOC_Os11g20160;LOC_Os11g20170;LOC_Os11g20179;LOC_Os11g20190;LOC_Os11g20200;LOC_Os11g20210;LOC_Os11g20220;LOC_Os11g20239;LOC_Os11g20260;LOC_Os11g20270;Oryza_sativa_newGene_3578;LOC_Os11g20280;LOC_Os11g20290;LOC_Os11g20300;LOC_Os11g20310;LOC_Os11g20320;LOC_Os11g20330
MSTRG.7191.1	LOC_Os11g20160;LOC_Os11g20170;LOC_Os11g20179;LOC_Os11g20190;LOC_Os11g20200;LOC_Os11g20210;LOC_Os11g20220;LOC_Os11g20239;LOC_Os11g20260;LOC_Os11g20270;Oryza_sativa_newGene_3578;LOC_Os11g20280;LOC_Os11g20290;LOC_Os11g20300;LOC_Os11g20310;LOC_Os11g20320;LOC_Os11g20330;LOC_Os11g20350;LOC_Os11g20360;LOC_Os11g20370;LOC_Os11g20384;LOC_Os11g20400;LOC_Os11g20410;LOC_Os11g20420;LOC_Os11g20430;LOC_Os11g2044…	LOC_Os11g20330;LOC_Os01g34510;LOC_Os03g38320;LOC_Os03g39200;LOC_Os06g17590;LOC_Os07g41390;LOC_Os04g26610
MSTRG.7191.2	LOC_Os11g20160;LOC_Os11g20170;LOC_Os11g20179;LOC_Os11g20190;LOC_Os11g20200;LOC_Os11g20210;LOC_Os11g20220;LOC_Os11g20239;LOC_Os11g20260;LOC_Os11g20270;Oryza_sativa_newGene_3578;LOC_Os11g20280;LOC_Os11g20290;LOC_Os11g20300;LOC_Os11g20310;LOC_Os11g20320;LOC_Os11g20330;LOC_Os11g20350;LOC_Os11g20360;LOC_Os11g20370;LOC_Os11g20384;LOC_Os11g20400;LOC_Os11g20410;LOC_Os11g20420;LOC_Os11g20430;LOC_Os11g2044…	LOC_Os11g20330;LOC_Os01g34510;LOC_Os03g38320;LOC_Os03g39200;LOC_Os06g17590;LOC_Os04g22900;LOC_Os07g41390;LOC_Os04g26610
MSTRG.7203.2	LOC_Os11g20554;LOC_Os11g20570;LOC_Os11g20580;LOC_Os11g20590;LOC_Os11g20600;LOC_Os11g20610;LOC_Os11g20620;Oryza_sativa_newGene_3579;LOC_Os11g20640;LOC_Os11g20650;LOC_Os11g20660;LOC_Os11g20670;LOC_Os11g20689;LOC_Os11g20710;LOC_Os11g20720;LOC_Os11g20730;LOC_Os11g20740;LOC_Os11g20750;LOC_Os11g20760;LOC_Os11g20770;LOC_Os11g20780;LOC_Os11g20790;Oryza_sativa_newGene_3582	LOC_Os11g20750;LOC_Os04g05780;LOC_Os01g44190;LOC_Os07g10800;LOC_Os03g30744;LOC_Os01g29600;LOC_Os09g27460;LOC_Os09g10620;LOC_Os08g33960;LOC_Os08g21450
MSTRG.7203.1	LOC_Os11g20554;LOC_Os11g20570;LOC_Os11g20580;LOC_Os11g20590;LOC_Os11g20600;LOC_Os11g20610;LOC_Os11g20620;Oryza_sativa_newGene_3579;LOC_Os11g20640;LOC_Os11g20650;LOC_Os11g20660;LOC_Os11g20670;LOC_Os11g20689;LOC_Os11g20710;LOC_Os11g20720;LOC_Os11g20730;LOC_Os11g20740;LOC_Os11g20750;LOC_Os11g20760;LOC_Os11g20770;LOC_Os11g20780;LOC_Os11g20790;Oryza_sativa_newGene_3582	LOC_Os11g20750;LOC_Os04g05780;LOC_Os01g44190;LOC_Os07g10800;LOC_Os03g30744;LOC_Os01g29600;LOC_Os09g27460;LOC_Os09g10620;LOC_Os08g33960;LOC_Os08g21450
MSTRG.7208.1	LOC_Os11g20770;LOC_Os11g20780;LOC_Os11g20790;Oryza_sativa_newGene_3582;Oryza_sativa_newGene_3584;Oryza_sativa_newGene_3585	LOC_Os01g50010;LOC_Os09g29150;LOC_Os04g20474;LOC_Os02g17220;LOC_Os01g68320;LOC_Os08g37320;LOC_Os05g19970;LOC_Os03g13460;LOC_Os02g52060;LOC_Os01g55450
MSTRG.7211.1	Oryza_sativa_newGene_3584;Oryza_sativa_newGene_3585;LOC_Os11g21800;Oryza_sativa_newGene_3587;LOC_Os11g21830;LOC_Os11g21840;Oryza_sativa_newGene_3588;Oryza_sativa_newGene_3589;Oryza_sativa_newGene_3590;Oryza_sativa_newGene_3593
MSTRG.7215.1	LOC_Os11g21800;Oryza_sativa_newGene_3587;LOC_Os11g21830;LOC_Os11g21840;Oryza_sativa_newGene_3588;Oryza_sativa_newGene_3589;Oryza_sativa_newGene_3590;Oryza_sativa_newGene_3593;Oryza_sativa_newGene_3597	LOC_Os04g17850;LOC_Os09g05120;LOC_Os09g06140;LOC_Os08g21695
MSTRG.7215.2	LOC_Os11g21800;Oryza_sativa_newGene_3587;LOC_Os11g21830;LOC_Os11g21840;Oryza_sativa_newGene_3588;Oryza_sativa_newGene_3589;Oryza_sativa_newGene_3590;Oryza_sativa_newGene_3593;Oryza_sativa_newGene_3597	LOC_Os04g17850;LOC_Os09g06140;LOC_Os09g05120
MSTRG.7217.2	LOC_Os11g21800;Oryza_sativa_newGene_3587;LOC_Os11g21830;LOC_Os11g21840;Oryza_sativa_newGene_3588;Oryza_sativa_newGene_3589;Oryza_sativa_newGene_3590;Oryza_sativa_newGene_3593;Oryza_sativa_newGene_3597	LOC_Os01g29804
MSTRG.7218.1	LOC_Os11g21800;Oryza_sativa_newGene_3587;LOC_Os11g21830;LOC_Os11g21840;Oryza_sativa_newGene_3588;Oryza_sativa_newGene_3589;Oryza_sativa_newGene_3590;Oryza_sativa_newGene_3593;Oryza_sativa_newGene_3597	LOC_Os04g17850;LOC_Os09g06140;LOC_Os09g05120;LOC_Os08g21695
MSTRG.7219.1	LOC_Os11g21800;Oryza_sativa_newGene_3587;LOC_Os11g21830;LOC_Os11g21840;Oryza_sativa_newGene_3588;Oryza_sativa_newGene_3589;Oryza_sativa_newGene_3590;Oryza_sativa_newGene_3593;Oryza_sativa_newGene_3597	LOC_Os01g29804;LOC_Os02g23821;LOC_Os11g14130
MSTRG.7220.1	LOC_Os11g21800;Oryza_sativa_newGene_3587;LOC_Os11g21830;LOC_Os11g21840;Oryza_sativa_newGene_3588;Oryza_sativa_newGene_3589;Oryza_sativa_newGene_3590;Oryza_sativa_newGene_3593;Oryza_sativa_newGene_3597	LOC_Os11g21860;LOC_Os04g43490;LOC_Os02g21770;LOC_Os01g35460;LOC_Os06g32690
MSTRG.7220.2	LOC_Os11g21800;Oryza_sativa_newGene_3587;LOC_Os11g21830;LOC_Os11g21840;Oryza_sativa_newGene_3588;Oryza_sativa_newGene_3589;Oryza_sativa_newGene_3590;Oryza_sativa_newGene_3593;Oryza_sativa_newGene_3597	LOC_Os11g21860;LOC_Os02g21770;LOC_Os06g11530;LOC_Os06g32690;LOC_Os01g35460
MSTRG.7235.1	Oryza_sativa_newGene_3604;LOC_Os11g21790;Oryza_sativa_newGene_3606;LOC_Os11g21804;LOC_Os11g21810;LOC_Os11g21820;LOC_Os11g21850;LOC_Os11g21860;LOC_Os11g21870;LOC_Os11g21880;LOC_Os11g21890;Oryza_sativa_newGene_3607;LOC_Os11g21900;LOC_Os11g21910;LOC_Os11g21920;LOC_Os11g21930;LOC_Os11g21940;LOC_Os11g21950;LOC_Os11g21960;Oryza_sativa_newGene_3608;LOC_Os11g21970;LOC_Os11g21980;LOC_Os11g21990;LOC_Os11g2…	LOC_Os11g21860;LOC_Os02g21770;LOC_Os12g37320;LOC_Os06g32690
MSTRG.7235.2	Oryza_sativa_newGene_3604;LOC_Os11g21790;Oryza_sativa_newGene_3606;LOC_Os11g21804;LOC_Os11g21810;LOC_Os11g21820;LOC_Os11g21850;LOC_Os11g21860;LOC_Os11g21870;LOC_Os11g21880;LOC_Os11g21890;Oryza_sativa_newGene_3607;LOC_Os11g21900;LOC_Os11g21910;LOC_Os11g21920;LOC_Os11g21930;LOC_Os11g21940;LOC_Os11g21950;LOC_Os11g21960;Oryza_sativa_newGene_3608;LOC_Os11g21970;LOC_Os11g21980;LOC_Os11g21990;LOC_Os11g2…	LOC_Os11g21860;LOC_Os06g32690
MSTRG.7235.3	Oryza_sativa_newGene_3604;LOC_Os11g21790;Oryza_sativa_newGene_3606;LOC_Os11g21804;LOC_Os11g21810;LOC_Os11g21820;LOC_Os11g21850;LOC_Os11g21860;LOC_Os11g21870;LOC_Os11g21880;LOC_Os11g21890;Oryza_sativa_newGene_3607;LOC_Os11g21900;LOC_Os11g21910;LOC_Os11g21920;LOC_Os11g21930;LOC_Os11g21940;LOC_Os11g21950;LOC_Os11g21960;Oryza_sativa_newGene_3608;LOC_Os11g21970;LOC_Os11g21980;LOC_Os11g21990;LOC_Os11g2…	LOC_Os11g21860;LOC_Os04g37430
MSTRG.7244.1	LOC_Os11g21890;Oryza_sativa_newGene_3607;LOC_Os11g21900;LOC_Os11g21910;LOC_Os11g21920;LOC_Os11g21930;LOC_Os11g21940;LOC_Os11g21950;LOC_Os11g21960;Oryza_sativa_newGene_3608;LOC_Os11g21970;LOC_Os11g21980;LOC_Os11g21990;LOC_Os11g22000;LOC_Os11g22010;LOC_Os11g22020;LOC_Os11g22030;LOC_Os11g22040;LOC_Os11g22050;LOC_Os11g22060;LOC_Os11g22070;LOC_Os11g22080;LOC_Os11g22090;LOC_Os11g22100;LOC_Os11g22110;LO…	LOC_Os11g22030;LOC_Os03g38830;LOC_Os11g22730;LOC_Os04g20640;LOC_Os02g23990;LOC_Os10g24920;LOC_Os08g21410;LOC_Os07g21950;LOC_Os11g04620;LOC_Os01g39190;LOC_Os07g29500;LOC_Os03g38840;LOC_Os07g13560;LOC_Os04g40260;LOC_Os08g22024;LOC_Os08g21804;LOC_Os08g16960;LOC_Os07g22310;LOC_Os07g20940;LOC_Os07g20630;LOC_Os05g36040;LOC_Os05g32340;LOC_Os04g17620;LOC_Os03g35990;LOC_Os11g28970;LOC_Os09g03870;LOC_Os06g…
MSTRG.7248.2	LOC_Os11g21980;LOC_Os11g21990;LOC_Os11g22000;LOC_Os11g22010;LOC_Os11g22020;LOC_Os11g22030;LOC_Os11g22040;LOC_Os11g22050;LOC_Os11g22060;LOC_Os11g22070;LOC_Os11g22080;LOC_Os11g22090;LOC_Os11g22100;LOC_Os11g22110;LOC_Os11g22120;LOC_Os11g22130;LOC_Os11g22140;LOC_Os11g22150;LOC_Os11g22154;LOC_Os11g22160;LOC_Os11g22170;LOC_Os11g22180;LOC_Os11g22190;LOC_Os11g22200;LOC_Os11g22210;LOC_Os11g22220;LOC_Os11g…	LOC_Os06g03310;LOC_Os08g36500;LOC_Os08g36480;LOC_Os05g33600;LOC_Os04g59550;LOC_Os04g23820;LOC_Os02g58280;LOC_Os02g48570;LOC_Os02g45750;LOC_Os11g12010;LOC_Os01g48000
MSTRG.7249.1	LOC_Os11g21980;LOC_Os11g21990;LOC_Os11g22000;LOC_Os11g22010;LOC_Os11g22020;LOC_Os11g22030;LOC_Os11g22040;LOC_Os11g22050;LOC_Os11g22060;LOC_Os11g22070;LOC_Os11g22080;LOC_Os11g22090;LOC_Os11g22100;LOC_Os11g22110;LOC_Os11g22120;LOC_Os11g22130;LOC_Os11g22140;LOC_Os11g22150;LOC_Os11g22154;LOC_Os11g22160;LOC_Os11g22170;LOC_Os11g22180;LOC_Os11g22190;LOC_Os11g22200;LOC_Os11g22210;LOC_Os11g22220;LOC_Os11g…	LOC_Os07g23030;LOC_Os09g03180;LOC_Os05g18890;LOC_Os11g23234;LOC_Os10g16824;LOC_Os07g17820;LOC_Os06g21450;LOC_Os04g10820;LOC_Os08g19750;LOC_Os03g36520;LOC_Os09g10320;LOC_Os11g18240;LOC_Os05g33780;LOC_Os07g24920;LOC_Os10g07582;LOC_Os07g17430;LOC_Os07g05750;LOC_Os04g27700;LOC_Os03g43180;LOC_Os03g43150;LOC_Os02g30760;LOC_Os08g26440;LOC_Os07g19250;LOC_Os05g52120;LOC_Os02g28920;LOC_Os12g19680;LOC_Os12g…
MSTRG.7254.1	LOC_Os11g22170;LOC_Os11g22180;LOC_Os11g22190;LOC_Os11g22200;LOC_Os11g22210;LOC_Os11g22220;LOC_Os11g22230;LOC_Os11g22240;LOC_Os11g22250;LOC_Os11g22260;LOC_Os11g22270;LOC_Os11g22280;LOC_Os11g22290;LOC_Os11g22300;LOC_Os11g22310;LOC_Os11g22320;LOC_Os11g22330;LOC_Os11g22336;LOC_Os11g22342;LOC_Os11g22350;LOC_Os11g22360;LOC_Os11g22370;LOC_Os11g22380;LOC_Os11g22390;LOC_Os11g22396;LOC_Os11g22404;LOC_Os11g…	LOC_Os11g10590
MSTRG.7254.2	LOC_Os11g22170;LOC_Os11g22180;LOC_Os11g22190;LOC_Os11g22200;LOC_Os11g22210;LOC_Os11g22220;LOC_Os11g22230;LOC_Os11g22240;LOC_Os11g22250;LOC_Os11g22260;LOC_Os11g22270;LOC_Os11g22280;LOC_Os11g22290;LOC_Os11g22300;LOC_Os11g22310;LOC_Os11g22320;LOC_Os11g22330;LOC_Os11g22336;LOC_Os11g22342;LOC_Os11g22350;LOC_Os11g22360;LOC_Os11g22370;LOC_Os11g22380;LOC_Os11g22390;LOC_Os11g22396;LOC_Os11g22404;LOC_Os11g…	LOC_Os11g10590;LOC_Os06g22200
MSTRG.7254.3	LOC_Os11g22170;LOC_Os11g22180;LOC_Os11g22190;LOC_Os11g22200;LOC_Os11g22210;LOC_Os11g22220;LOC_Os11g22230;LOC_Os11g22240;LOC_Os11g22250;LOC_Os11g22260;LOC_Os11g22270;LOC_Os11g22280;LOC_Os11g22290;LOC_Os11g22300;LOC_Os11g22310;LOC_Os11g22320;LOC_Os11g22330;LOC_Os11g22336;LOC_Os11g22342;LOC_Os11g22350;LOC_Os11g22360;LOC_Os11g22370;LOC_Os11g22380;LOC_Os11g22390;LOC_Os11g22396;LOC_Os11g22404;LOC_Os11g…	LOC_Os11g10590
MSTRG.7254.4	LOC_Os11g22170;LOC_Os11g22180;LOC_Os11g22190;LOC_Os11g22200;LOC_Os11g22210;LOC_Os11g22220;LOC_Os11g22230;LOC_Os11g22240;LOC_Os11g22250;LOC_Os11g22260;LOC_Os11g22270;LOC_Os11g22280;LOC_Os11g22290;LOC_Os11g22300;LOC_Os11g22310;LOC_Os11g22320;LOC_Os11g22330;LOC_Os11g22336;LOC_Os11g22342;LOC_Os11g22350;LOC_Os11g22360;LOC_Os11g22370;LOC_Os11g22380;LOC_Os11g22390;LOC_Os11g22396;LOC_Os11g22404;LOC_Os11g…	LOC_Os11g10590
MSTRG.7254.5	LOC_Os11g22170;LOC_Os11g22180;LOC_Os11g22190;LOC_Os11g22200;LOC_Os11g22210;LOC_Os11g22220;LOC_Os11g22230;LOC_Os11g22240;LOC_Os11g22250;LOC_Os11g22260;LOC_Os11g22270;LOC_Os11g22280;LOC_Os11g22290;LOC_Os11g22300;LOC_Os11g22310;LOC_Os11g22320;LOC_Os11g22330;LOC_Os11g22336;LOC_Os11g22342;LOC_Os11g22350;LOC_Os11g22360;LOC_Os11g22370;LOC_Os11g22380;LOC_Os11g22390;LOC_Os11g22396;LOC_Os11g22404;LOC_Os11g…	LOC_Os11g10590
MSTRG.7254.6	LOC_Os11g22170;LOC_Os11g22180;LOC_Os11g22190;LOC_Os11g22200;LOC_Os11g22210;LOC_Os11g22220;LOC_Os11g22230;LOC_Os11g22240;LOC_Os11g22250;LOC_Os11g22260;LOC_Os11g22270;LOC_Os11g22280;LOC_Os11g22290;LOC_Os11g22300;LOC_Os11g22310;LOC_Os11g22320;LOC_Os11g22330;LOC_Os11g22336;LOC_Os11g22342;LOC_Os11g22350;LOC_Os11g22360;LOC_Os11g22370;LOC_Os11g22380;LOC_Os11g22390;LOC_Os11g22396;LOC_Os11g22404;LOC_Os11g…	LOC_Os11g10590;LOC_Os06g22200
MSTRG.7265.1	LOC_Os11g22800;LOC_Os11g22810;LOC_Os11g22820;LOC_Os11g22830;LOC_Os11g22840;LOC_Os11g22850;LOC_Os11g22860;LOC_Os11g22870;LOC_Os11g22880;LOC_Os11g22890;LOC_Os11g22900;LOC_Os11g22910;LOC_Os11g22920;LOC_Os11g22930;LOC_Os11g22940;LOC_Os11g22950;LOC_Os11g22960;LOC_Os11g22970;Oryza_sativa_newGene_3613;LOC_Os11g22980;LOC_Os11g23000;LOC_Os11g23010;LOC_Os11g23020;LOC_Os11g23030;LOC_Os11g23040;LOC_Os11g2305…
MSTRG.7281.1	LOC_Os11g23870;LOC_Os11g23880;LOC_Os11g23890;LOC_Os11g23900;LOC_Os11g23910;LOC_Os11g23920;LOC_Os11g23930;LOC_Os11g23940;LOC_Os11g23950;LOC_Os11g23970;LOC_Os11g23980;LOC_Os11g23990;LOC_Os11g24000;LOC_Os11g24006;LOC_Os11g24012;LOC_Os11g24020;LOC_Os11g24030;LOC_Os11g24040;LOC_Os11g24050;LOC_Os11g24060;LOC_Os11g24070;Oryza_sativa_newGene_3616;LOC_Os11g24080;LOC_Os11g24090;LOC_Os11g24100;LOC_Os11g2411…	LOC_Os02g11665;LOC_Os12g19680;LOC_Os07g41490;LOC_Os07g05750;LOC_Os12g14160;LOC_Os10g07582;LOC_Os04g24540;LOC_Os11g30750;LOC_Os04g32240;LOC_Os02g20490;LOC_Os07g41240;LOC_Os07g23030;LOC_Os05g25800;LOC_Os02g29600
MSTRG.7290.1	LOC_Os11g24060;LOC_Os11g24070;Oryza_sativa_newGene_3616;LOC_Os11g24080;LOC_Os11g24090;LOC_Os11g24100;LOC_Os11g24110;LOC_Os11g24120;LOC_Os11g24130;LOC_Os11g24140;LOC_Os11g24150;LOC_Os11g24170;Oryza_sativa_newGene_3618;Oryza_sativa_newGene_3619;LOC_Os11g24180;LOC_Os11g24210;LOC_Os11g24220;LOC_Os11g24230;LOC_Os11g24240;LOC_Os11g24250;LOC_Os11g24260;LOC_Os11g24270;LOC_Os11g24280;LOC_Os11g24290;LOC_Os…	LOC_Os04g18530;LOC_Os03g36810;LOC_Os09g30390;LOC_Os08g19550
MSTRG.7290.3	LOC_Os11g24060;LOC_Os11g24070;Oryza_sativa_newGene_3616;LOC_Os11g24080;LOC_Os11g24090;LOC_Os11g24100;LOC_Os11g24110;LOC_Os11g24120;LOC_Os11g24130;LOC_Os11g24140;LOC_Os11g24150;LOC_Os11g24170;Oryza_sativa_newGene_3618;Oryza_sativa_newGene_3619;LOC_Os11g24180;LOC_Os11g24210;LOC_Os11g24220;LOC_Os11g24230;LOC_Os11g24240;LOC_Os11g24250;LOC_Os11g24260;LOC_Os11g24270;LOC_Os11g24280;LOC_Os11g24290;LOC_Os…	LOC_Os04g18530;LOC_Os03g36810;LOC_Os09g30390;LOC_Os08g19550
MSTRG.7290.5	LOC_Os11g24060;LOC_Os11g24070;Oryza_sativa_newGene_3616;LOC_Os11g24080;LOC_Os11g24090;LOC_Os11g24100;LOC_Os11g24110;LOC_Os11g24120;LOC_Os11g24130;LOC_Os11g24140;LOC_Os11g24150;LOC_Os11g24170;Oryza_sativa_newGene_3618;Oryza_sativa_newGene_3619;LOC_Os11g24180;LOC_Os11g24210;LOC_Os11g24220;LOC_Os11g24230;LOC_Os11g24240;LOC_Os11g24250;LOC_Os11g24260;LOC_Os11g24270;LOC_Os11g24280;LOC_Os11g24290;LOC_Os…	LOC_Os04g18530;LOC_Os03g36810;LOC_Os09g30390;LOC_Os08g19550;LOC_Os07g37540
MSTRG.7290.7	LOC_Os11g24060;LOC_Os11g24070;Oryza_sativa_newGene_3616;LOC_Os11g24080;LOC_Os11g24090;LOC_Os11g24100;LOC_Os11g24110;LOC_Os11g24120;LOC_Os11g24130;LOC_Os11g24140;LOC_Os11g24150;LOC_Os11g24170;Oryza_sativa_newGene_3618;Oryza_sativa_newGene_3619;LOC_Os11g24180;LOC_Os11g24210;LOC_Os11g24220;LOC_Os11g24230;LOC_Os11g24240;LOC_Os11g24250;LOC_Os11g24260;LOC_Os11g24270;LOC_Os11g24280;LOC_Os11g24290;LOC_Os…	LOC_Os04g18530;LOC_Os03g36810;LOC_Os09g30390;LOC_Os08g19550
MSTRG.7290.6	LOC_Os11g24060;LOC_Os11g24070;Oryza_sativa_newGene_3616;LOC_Os11g24080;LOC_Os11g24090;LOC_Os11g24100;LOC_Os11g24110;LOC_Os11g24120;LOC_Os11g24130;LOC_Os11g24140;LOC_Os11g24150;LOC_Os11g24170;Oryza_sativa_newGene_3618;Oryza_sativa_newGene_3619;LOC_Os11g24180;LOC_Os11g24210;LOC_Os11g24220;LOC_Os11g24230;LOC_Os11g24240;LOC_Os11g24250;LOC_Os11g24260;LOC_Os11g24270;LOC_Os11g24280;LOC_Os11g24290;LOC_Os…	LOC_Os04g18530;LOC_Os03g36810;LOC_Os09g30390;LOC_Os08g19550
MSTRG.7290.9	LOC_Os11g24060;LOC_Os11g24070;Oryza_sativa_newGene_3616;LOC_Os11g24080;LOC_Os11g24090;LOC_Os11g24100;LOC_Os11g24110;LOC_Os11g24120;LOC_Os11g24130;LOC_Os11g24140;LOC_Os11g24150;LOC_Os11g24170;Oryza_sativa_newGene_3618;Oryza_sativa_newGene_3619;LOC_Os11g24180;LOC_Os11g24210;LOC_Os11g24220;LOC_Os11g24230;LOC_Os11g24240;LOC_Os11g24250;LOC_Os11g24260;LOC_Os11g24270;LOC_Os11g24280;LOC_Os11g24290;LOC_Os…	LOC_Os04g18530;LOC_Os03g36810;LOC_Os09g30390;LOC_Os08g19550
MSTRG.7290.10	LOC_Os11g24060;LOC_Os11g24070;Oryza_sativa_newGene_3616;LOC_Os11g24080;LOC_Os11g24090;LOC_Os11g24100;LOC_Os11g24110;LOC_Os11g24120;LOC_Os11g24130;LOC_Os11g24140;LOC_Os11g24150;LOC_Os11g24170;Oryza_sativa_newGene_3618;Oryza_sativa_newGene_3619;LOC_Os11g24180;LOC_Os11g24210;LOC_Os11g24220;LOC_Os11g24230;LOC_Os11g24240;LOC_Os11g24250;LOC_Os11g24260;LOC_Os11g24270;LOC_Os11g24280;LOC_Os11g24290;LOC_Os…	LOC_Os04g18530;LOC_Os03g36810;LOC_Os09g30390;LOC_Os08g19550
MSTRG.7291.2	LOC_Os11g24060;LOC_Os11g24070;Oryza_sativa_newGene_3616;LOC_Os11g24080;LOC_Os11g24090;LOC_Os11g24100;LOC_Os11g24110;LOC_Os11g24120;LOC_Os11g24130;LOC_Os11g24140;LOC_Os11g24150;LOC_Os11g24170;Oryza_sativa_newGene_3618;Oryza_sativa_newGene_3619;LOC_Os11g24180;LOC_Os11g24210;LOC_Os11g24220;LOC_Os11g24230;LOC_Os11g24240;LOC_Os11g24250;LOC_Os11g24260;LOC_Os11g24270;LOC_Os11g24280;LOC_Os11g24290;LOC_Os…
MSTRG.7295.1	Oryza_sativa_newGene_3618;Oryza_sativa_newGene_3619;LOC_Os11g24180;LOC_Os11g24210;LOC_Os11g24220;LOC_Os11g24230;LOC_Os11g24240;LOC_Os11g24250;LOC_Os11g24260;LOC_Os11g24270;LOC_Os11g24280;LOC_Os11g24290;LOC_Os11g24300;LOC_Os11g24310;LOC_Os11g24320;LOC_Os11g24330;LOC_Os11g24340;LOC_Os11g24360;LOC_Os11g24374;LOC_Os11g24420;LOC_Os11g24430;LOC_Os11g24440;LOC_Os11g24450;LOC_Os11g25030;LOC_Os11g24460;LO…
MSTRG.7302.1	LOC_Os11g24360;LOC_Os11g24374;LOC_Os11g24420;LOC_Os11g24430;LOC_Os11g24440;LOC_Os11g24450;LOC_Os11g25030;LOC_Os11g24460;LOC_Os11g24470;LOC_Os11g24484;LOC_Os11g24500;LOC_Os11g24510;LOC_Os11g24520;LOC_Os11g24530;LOC_Os11g24540;LOC_Os11g24550;LOC_Os11g24560;LOC_Os11g24570;LOC_Os11g24580;LOC_Os11g24600;LOC_Os11g24590;LOC_Os11g24610;LOC_Os11g24620;Oryza_sativa_newGene_3622;LOC_Os11g24630;LOC_Os11g2464…
MSTRG.7312.1	LOC_Os11g24460;LOC_Os11g24470;LOC_Os11g24484;LOC_Os11g24500;LOC_Os11g24510;LOC_Os11g24520;LOC_Os11g24530;LOC_Os11g24540;LOC_Os11g24550;LOC_Os11g24560;LOC_Os11g24570;LOC_Os11g24580;LOC_Os11g24600;LOC_Os11g24590;LOC_Os11g24610;LOC_Os11g24620;Oryza_sativa_newGene_3622;LOC_Os11g24630;LOC_Os11g24640;LOC_Os11g24650;LOC_Os11g24660;LOC_Os11g24670;LOC_Os11g24680;LOC_Os11g24690;LOC_Os11g24730;LOC_Os11g2474…
MSTRG.7315.1	LOC_Os11g24570;LOC_Os11g24580;LOC_Os11g24600;LOC_Os11g24590;LOC_Os11g24610;LOC_Os11g24620;Oryza_sativa_newGene_3622;LOC_Os11g24630;LOC_Os11g24640;LOC_Os11g24650;LOC_Os11g24660;LOC_Os11g24670;LOC_Os11g24680;LOC_Os11g24690;LOC_Os11g24730;LOC_Os11g24740;LOC_Os11g24750;LOC_Os11g24760;LOC_Os11g24770;LOC_Os11g24780;Oryza_sativa_newGene_3623;LOC_Os11g24790;LOC_Os11g24800;LOC_Os11g24810;LOC_Os11g24824;LO…
MSTRG.7331.1	LOC_Os11g24964;LOC_Os11g24980;LOC_Os11g24990;LOC_Os11g25000;LOC_Os11g25010;LOC_Os11g25020;LOC_Os11g25040;LOC_Os11g25050;LOC_Os11g25060;LOC_Os11g25070;LOC_Os11g25080;LOC_Os11g25090;LOC_Os11g25100;LOC_Os11g25110;LOC_Os11g25120;LOC_Os11g25130;LOC_Os11g25140;Oryza_sativa_newGene_3624;LOC_Os11g25160;LOC_Os11g25180;LOC_Os11g25190;LOC_Os11g25200;LOC_Os11g25210;LOC_Os11g25220;LOC_Os11g25230;Oryza_sativa_…	LOC_Os11g25140
MSTRG.7331.4	LOC_Os11g24980;LOC_Os11g24990;LOC_Os11g25000;LOC_Os11g25010;LOC_Os11g25020;LOC_Os11g25040;LOC_Os11g25050;LOC_Os11g25060;LOC_Os11g25070;LOC_Os11g25080;LOC_Os11g25090;LOC_Os11g25100;LOC_Os11g25110;LOC_Os11g25120;LOC_Os11g25130;LOC_Os11g25140;Oryza_sativa_newGene_3624;LOC_Os11g25160;LOC_Os11g25180;LOC_Os11g25190;LOC_Os11g25200;LOC_Os11g25210;LOC_Os11g25220;LOC_Os11g25230;Oryza_sativa_newGene_3625;Or…
MSTRG.7347.5	LOC_Os11g25310;LOC_Os11g25330;LOC_Os11g25340;LOC_Os11g25350;LOC_Os11g25360;LOC_Os11g25370;LOC_Os11g25380;LOC_Os11g25390;Oryza_sativa_newGene_3630;LOC_Os11g25400;LOC_Os11g25410;LOC_Os11g25420;LOC_Os11g25430;LOC_Os11g25440;LOC_Os11g25454;LOC_Os11g25470;LOC_Os11g25480;LOC_Os11g25490;LOC_Os11g25500;LOC_Os11g25510;LOC_Os11g25520;LOC_Os11g25530;LOC_Os11g25540;LOC_Os11g25550;LOC_Os11g25560;LOC_Os11g2557…
MSTRG.7360.1	LOC_Os11g25600;LOC_Os11g25610;LOC_Os11g25620;LOC_Os11g25630;LOC_Os11g25640;LOC_Os11g25650;LOC_Os11g25660;LOC_Os11g25670;LOC_Os11g25680;LOC_Os11g25690;LOC_Os11g25700;LOC_Os11g25720;LOC_Os11g25740;LOC_Os11g25750;LOC_Os11g25760;LOC_Os11g25770;LOC_Os11g25780;LOC_Os11g25810;LOC_Os11g25820;LOC_Os11g25830;LOC_Os11g25840;LOC_Os11g25850;LOC_Os11g25860;LOC_Os11g25870;LOC_Os11g25874;LOC_Os11g25880;LOC_Os11g…
MSTRG.7362.1	LOC_Os11g25620;LOC_Os11g25630;LOC_Os11g25640;LOC_Os11g25650;LOC_Os11g25660;LOC_Os11g25670;LOC_Os11g25680;LOC_Os11g25690;LOC_Os11g25700;LOC_Os11g25720;LOC_Os11g25740;LOC_Os11g25750;LOC_Os11g25760;LOC_Os11g25770;LOC_Os11g25780;LOC_Os11g25810;LOC_Os11g25820;LOC_Os11g25830;LOC_Os11g25840;LOC_Os11g25850;LOC_Os11g25860;LOC_Os11g25870;LOC_Os11g25874;LOC_Os11g25880;LOC_Os11g25890;LOC_Os11g25900;LOC_Os11g…	LOC_Os01g52590;LOC_Os02g23910
MSTRG.7372.2	LOC_Os11g25874;LOC_Os11g25880;LOC_Os11g25890;LOC_Os11g25900;LOC_Os11g25910;LOC_Os11g25920;LOC_Os11g25930;LOC_Os11g25940;LOC_Os11g25950;LOC_Os11g25970;LOC_Os11g25980;LOC_Os11g25990;LOC_Os11g26000;LOC_Os11g26010;LOC_Os11g26020;LOC_Os11g26030;LOC_Os11g26040;LOC_Os11g26050;LOC_Os11g26060;LOC_Os11g26070;LOC_Os11g26080;LOC_Os11g26090;LOC_Os11g26100;LOC_Os11g26110;LOC_Os11g26120	LOC_Os06g09960;LOC_Os09g34050;LOC_Os12g33730
MSTRG.7372.3	LOC_Os11g25874;LOC_Os11g25880;LOC_Os11g25890;LOC_Os11g25900;LOC_Os11g25910;LOC_Os11g25920;LOC_Os11g25930;LOC_Os11g25940;LOC_Os11g25950;LOC_Os11g25970;LOC_Os11g25980;LOC_Os11g25990;LOC_Os11g26000;LOC_Os11g26010;LOC_Os11g26020;LOC_Os11g26030;LOC_Os11g26040;LOC_Os11g26050;LOC_Os11g26060;LOC_Os11g26070;LOC_Os11g26080;LOC_Os11g26090;LOC_Os11g26100;LOC_Os11g26110;LOC_Os11g26120	LOC_Os06g09960;LOC_Os02g46530;LOC_Os09g34050;LOC_Os12g33730
MSTRG.7372.4	LOC_Os11g25874;LOC_Os11g25880;LOC_Os11g25890;LOC_Os11g25900;LOC_Os11g25910;LOC_Os11g25920;LOC_Os11g25930;LOC_Os11g25940;LOC_Os11g25950;LOC_Os11g25970;LOC_Os11g25980;LOC_Os11g25990;LOC_Os11g26000;LOC_Os11g26010;LOC_Os11g26020;LOC_Os11g26030;LOC_Os11g26040;LOC_Os11g26050;LOC_Os11g26060;LOC_Os11g26070;LOC_Os11g26080;LOC_Os11g26090;LOC_Os11g26100;LOC_Os11g26110;LOC_Os11g26120	LOC_Os06g09960;LOC_Os02g46530;LOC_Os09g34050;LOC_Os12g33730
MSTRG.7396.1	LOC_Os11g26590;LOC_Os11g26594;LOC_Os11g26600;LOC_Os11g26620;LOC_Os11g26630;LOC_Os11g26640;LOC_Os11g26650;LOC_Os11g26660;LOC_Os11g26670;LOC_Os11g26680;LOC_Os11g26690;LOC_Os11g26700;LOC_Os11g26710;LOC_Os11g26720;LOC_Os11g26725;LOC_Os11g26730;LOC_Os11g26750;LOC_Os11g26760;Oryza_sativa_newGene_3642;LOC_Os11g26770;LOC_Os11g26780;LOC_Os11g26790;LOC_Os11g26795;LOC_Os11g26810;LOC_Os11g26830;LOC_Os11g2684…
MSTRG.7411.1	Oryza_sativa_newGene_3643;LOC_Os11g26970;LOC_Os11g26980;LOC_Os11g26990;Oryza_sativa_newGene_3644;LOC_Os11g27000;LOC_Os11g27010;LOC_Os11g27020;LOC_Os11g27030;LOC_Os11g27040;LOC_Os11g27050;LOC_Os11g27060;LOC_Os11g27070;LOC_Os11g27080;LOC_Os11g27090;LOC_Os11g27100;LOC_Os11g27110;LOC_Os11g27120;LOC_Os11g27130;LOC_Os11g27140;LOC_Os11g27150;LOC_Os11g27160;LOC_Os11g27170;LOC_Os11g27210;LOC_Os11g27220;LO…	LOC_Os12g35370;LOC_Os11g19310;LOC_Os09g17490;LOC_Os09g02500;LOC_Os08g30450;LOC_Os07g34450;LOC_Os07g29000;LOC_Os06g31556;LOC_Os03g57808;LOC_Os12g25550;LOC_Os11g47080;LOC_Os06g37860;LOC_Os01g32530;LOC_Os09g04010;LOC_Os08g16140;LOC_Os07g18530;LOC_Os06g21280;LOC_Os05g35100;LOC_Os04g20390;LOC_Os03g30370;LOC_Os02g34200;LOC_Os02g07610;LOC_Os12g11780;LOC_Os11g33010;LOC_Os10g25760;LOC_Os10g14130;LOC_Os10g…
MSTRG.7427.1	LOC_Os11g27680;LOC_Os11g27690;LOC_Os11g27700;LOC_Os11g27710;LOC_Os11g27720;LOC_Os11g27730;LOC_Os11g27740;LOC_Os11g27750;LOC_Os11g27760;LOC_Os11g27770;LOC_Os11g27780;LOC_Os11g27790;LOC_Os11g27795;LOC_Os11g27799;LOC_Os11g27810;LOC_Os11g27830;LOC_Os11g27840;LOC_Os11g27850;LOC_Os11g27860;LOC_Os11g27870;LOC_Os11g27880;LOC_Os11g27890;LOC_Os11g27900;LOC_Os11g27910;LOC_Os11g27920;LOC_Os11g27930;LOC_Os11g…	LOC_Os07g05750;LOC_Os07g23030;LOC_Os10g07582;LOC_Os02g11665;LOC_Os12g19680;LOC_Os07g27834;LOC_Os07g16360;LOC_Os09g03870;LOC_Os11g09890;LOC_Os06g27720;LOC_Os09g07000;LOC_Os09g06430;LOC_Os04g07330;LOC_Os02g21120;LOC_Os08g12460;LOC_Os04g06360;LOC_Os06g31050;LOC_Os04g29190;LOC_Os06g15650;LOC_Os10g20680
MSTRG.7441.6	LOC_Os11g28000;LOC_Os11g28010;LOC_Os11g28030;LOC_Os11g28040;LOC_Os11g28050;LOC_Os11g28060;LOC_Os11g28065;LOC_Os11g28070;LOC_Os11g28080;LOC_Os11g28104;LOC_Os11g28130;LOC_Os11g28140;LOC_Os11g28150;Oryza_sativa_newGene_3648;LOC_Os11g28170;LOC_Os11g28184;LOC_Os11g28210;LOC_Os11g28220;LOC_Os11g28230;LOC_Os11g28240;LOC_Os11g28250;LOC_Os11g28260;LOC_Os11g28270;LOC_Os11g28280;LOC_Os11g28290;LOC_Os11g2830…
MSTRG.7441.8	LOC_Os11g28000;LOC_Os11g28010;LOC_Os11g28030;LOC_Os11g28040;LOC_Os11g28050;LOC_Os11g28060;LOC_Os11g28065;LOC_Os11g28070;LOC_Os11g28080;LOC_Os11g28104;LOC_Os11g28130;LOC_Os11g28140;LOC_Os11g28150;Oryza_sativa_newGene_3648;LOC_Os11g28170;LOC_Os11g28184;LOC_Os11g28210;LOC_Os11g28220;LOC_Os11g28230;LOC_Os11g28240;LOC_Os11g28250;LOC_Os11g28260;LOC_Os11g28270;LOC_Os11g28280;LOC_Os11g28290;LOC_Os11g2830…
MSTRG.7444.1	LOC_Os11g28104;LOC_Os11g28130;LOC_Os11g28140;LOC_Os11g28150;Oryza_sativa_newGene_3648;LOC_Os11g28170;LOC_Os11g28184;LOC_Os11g28210;LOC_Os11g28220;LOC_Os11g28230;LOC_Os11g28240;LOC_Os11g28250;LOC_Os11g28260;LOC_Os11g28270;LOC_Os11g28280;LOC_Os11g28290;LOC_Os11g28300;LOC_Os11g28310;Oryza_sativa_newGene_3652;LOC_Os11g28320;LOC_Os11g28330;LOC_Os11g28340;LOC_Os11g28350;LOC_Os11g28360;LOC_Os11g28365;LO…
MSTRG.7460.1	LOC_Os11g28470;LOC_Os11g28480;LOC_Os11g28490;LOC_Os11g28500;LOC_Os11g28510;LOC_Os11g28520;LOC_Os11g28530;LOC_Os11g28540;Oryza_sativa_newGene_3655;LOC_Os11g28550;LOC_Os11g28560;LOC_Os11g28570;LOC_Os11g28580;LOC_Os11g28590;Oryza_sativa_newGene_3658;LOC_Os11g28600;LOC_Os11g28610;LOC_Os11g28628;LOC_Os11g28640;LOC_Os11g28650;LOC_Os11g28660;LOC_Os11g28670;LOC_Os11g28680	LOC_Os12g19680;LOC_Os02g11665;LOC_Os10g07582;LOC_Os07g05750;LOC_Os07g29900;LOC_Os07g19250;LOC_Os12g19120;LOC_Os12g18340;LOC_Os11g09890;LOC_Os12g40160;LOC_Os04g54564
MSTRG.7482.2	LOC_Os11g28970;LOC_Os11g28980;LOC_Os11g28990;LOC_Os11g29000;LOC_Os11g29014;LOC_Os11g29030;Oryza_sativa_newGene_3660;LOC_Os11g29050;LOC_Os11g29060;LOC_Os11g29074;LOC_Os11g29090;LOC_Os11g29100;LOC_Os11g29110;LOC_Os11g29120;LOC_Os11g29130;LOC_Os11g29140;LOC_Os11g29150;LOC_Os11g29160;LOC_Os11g29170;LOC_Os11g29180;LOC_Os11g29190;LOC_Os11g29200;LOC_Os11g29210;LOC_Os11g29220;LOC_Os11g29230;LOC_Os11g2924…	LOC_Os11g29110;LOC_Os07g38440;LOC_Os04g48094;LOC_Os03g55530;LOC_Os03g10810;LOC_Os01g14630
MSTRG.7484.1	LOC_Os11g29000;LOC_Os11g29014;LOC_Os11g29030;Oryza_sativa_newGene_3660;LOC_Os11g29050;LOC_Os11g29060;LOC_Os11g29074;LOC_Os11g29090;LOC_Os11g29100;LOC_Os11g29110;LOC_Os11g29120;LOC_Os11g29130;LOC_Os11g29140;LOC_Os11g29150;LOC_Os11g29160;LOC_Os11g29170;LOC_Os11g29180;LOC_Os11g29190;LOC_Os11g29200;LOC_Os11g29210;LOC_Os11g29220;LOC_Os11g29230;LOC_Os11g29240;LOC_Os11g29250;LOC_Os11g29260;LOC_Os11g29274	LOC_Os09g05070;LOC_Os11g01470
MSTRG.7502.13	LOC_Os11g29274;LOC_Os11g29290;LOC_Os11g29300;LOC_Os11g29320;LOC_Os11g29330;LOC_Os11g29340;LOC_Os11g29350;LOC_Os11g29360;LOC_Os11g29370;LOC_Os11g29380;LOC_Os11g29390;LOC_Os11g29400;LOC_Os11g29410;LOC_Os11g29420;LOC_Os11g29430;LOC_Os11g29440;LOC_Os11g29450;LOC_Os11g29470;LOC_Os11g29480;LOC_Os11g29490;LOC_Os11g29500;LOC_Os11g29510;LOC_Os11g29520;LOC_Os11g29530;LOC_Os11g29540;LOC_Os11g29550;LOC_Os11g…	LOC_Os11g29410
MSTRG.7514.1	LOC_Os11g29540;LOC_Os11g29550;LOC_Os11g29560;LOC_Os11g29570;LOC_Os11g29580;LOC_Os11g29600;LOC_Os11g29610;LOC_Os11g29620;LOC_Os11g29630;LOC_Os11g29640;LOC_Os11g29650;LOC_Os11g29660;LOC_Os11g29670;LOC_Os11g29680;LOC_Os11g29690;LOC_Os11g29700;LOC_Os11g29710;LOC_Os11g29720;LOC_Os11g29730;LOC_Os11g29740;Oryza_sativa_newGene_3666;LOC_Os11g29750;LOC_Os11g29760;LOC_Os11g29770;LOC_Os11g29780;LOC_Os11g2979…	LOC_Os03g36130;LOC_Os02g32250;LOC_Os10g18920;LOC_Os10g08230
MSTRG.7515.1	LOC_Os11g29560;LOC_Os11g29570;LOC_Os11g29580;LOC_Os11g29600;LOC_Os11g29610;LOC_Os11g29620;LOC_Os11g29630;LOC_Os11g29640;LOC_Os11g29650;LOC_Os11g29660;LOC_Os11g29670;LOC_Os11g29680;LOC_Os11g29690;LOC_Os11g29700;LOC_Os11g29710;LOC_Os11g29720;LOC_Os11g29730;LOC_Os11g29740;Oryza_sativa_newGene_3666;LOC_Os11g29750;LOC_Os11g29760;LOC_Os11g29770;LOC_Os11g29780;LOC_Os11g29790;LOC_Os11g29800;LOC_Os11g2981…
MSTRG.7522.1	LOC_Os11g29670;LOC_Os11g29680;LOC_Os11g29690;LOC_Os11g29700;LOC_Os11g29710;LOC_Os11g29720;LOC_Os11g29730;LOC_Os11g29740;Oryza_sativa_newGene_3666;LOC_Os11g29750;LOC_Os11g29760;LOC_Os11g29770;LOC_Os11g29780;LOC_Os11g29790;LOC_Os11g29800;LOC_Os11g29810;LOC_Os11g29820;LOC_Os11g29830;LOC_Os11g29840;LOC_Os11g29850;LOC_Os11g29860;LOC_Os11g29870;LOC_Os11g29880;LOC_Os11g29890;LOC_Os11g29900;LOC_Os11g2991…
MSTRG.7527.1	LOC_Os11g29790;LOC_Os11g29800;LOC_Os11g29810;LOC_Os11g29820;LOC_Os11g29830;LOC_Os11g29840;LOC_Os11g29850;LOC_Os11g29860;LOC_Os11g29870;LOC_Os11g29880;LOC_Os11g29890;LOC_Os11g29900;LOC_Os11g29910;LOC_Os11g29920;LOC_Os11g29930;LOC_Os11g29940;LOC_Os11g29945;LOC_Os11g29950;LOC_Os11g29960;LOC_Os11g29970;LOC_Os11g29980;LOC_Os11g29990;LOC_Os11g30000;LOC_Os11g30020;LOC_Os11g30030;LOC_Os11g30040;LOC_Os11g…
MSTRG.7552.1	LOC_Os11g30650;LOC_Os11g30660;LOC_Os11g30670;LOC_Os11g30690;LOC_Os11g30700;LOC_Os11g30720;LOC_Os11g30730;LOC_Os11g30740;LOC_Os11g30750;LOC_Os11g30760;LOC_Os11g30770;LOC_Os11g30780;LOC_Os11g30790;LOC_Os11g30810;LOC_Os11g30820;LOC_Os11g30830;LOC_Os11g30840;LOC_Os11g30850;LOC_Os11g30860;LOC_Os11g30880;LOC_Os11g30910;LOC_Os11g30920;LOC_Os11g30930;LOC_Os11g30940;LOC_Os11g30950;LOC_Os11g30960;LOC_Os11g…
MSTRG.7553.1	LOC_Os11g30650;LOC_Os11g30660;LOC_Os11g30670;LOC_Os11g30690;LOC_Os11g30700;LOC_Os11g30720;LOC_Os11g30730;LOC_Os11g30740;LOC_Os11g30750;LOC_Os11g30760;LOC_Os11g30770;LOC_Os11g30780;LOC_Os11g30790;LOC_Os11g30810;LOC_Os11g30820;LOC_Os11g30830;LOC_Os11g30840;LOC_Os11g30850;LOC_Os11g30860;LOC_Os11g30880;LOC_Os11g30910;LOC_Os11g30920;LOC_Os11g30930;LOC_Os11g30940;LOC_Os11g30950;LOC_Os11g30960;LOC_Os11g…	LOC_Os03g18030
MSTRG.7566.1	LOC_Os11g31380;LOC_Os11g31390;LOC_Os11g31400;LOC_Os11g31410;LOC_Os11g31420;LOC_Os11g31430;LOC_Os11g31440;LOC_Os11g31450;LOC_Os11g31460;LOC_Os11g31470;LOC_Os11g31480;LOC_Os11g31490;LOC_Os11g31500;LOC_Os11g31510;LOC_Os11g31520;LOC_Os11g31530;LOC_Os11g31540;LOC_Os11g31550;LOC_Os11g31560;LOC_Os11g31570;LOC_Os11g31590;LOC_Os11g31600;LOC_Os11g31610;LOC_Os11g31620;LOC_Os11g31630;LOC_Os11g31640;LOC_Os11g…	LOC_Os06g06120;LOC_Os12g34860
MSTRG.7567.1	LOC_Os11g31390;LOC_Os11g31400;LOC_Os11g31410;LOC_Os11g31420;LOC_Os11g31430;LOC_Os11g31440;LOC_Os11g31450;LOC_Os11g31460;LOC_Os11g31470;LOC_Os11g31480;LOC_Os11g31490;LOC_Os11g31500;LOC_Os11g31510;LOC_Os11g31520;LOC_Os11g31530;LOC_Os11g31540;LOC_Os11g31550;LOC_Os11g31560;LOC_Os11g31570;LOC_Os11g31590;LOC_Os11g31600;LOC_Os11g31610;LOC_Os11g31620;LOC_Os11g31630;LOC_Os11g31640;LOC_Os11g31650;LOC_Os11g…
MSTRG.7583.1	LOC_Os11g31740;LOC_Os11g31750;LOC_Os11g31760;LOC_Os11g31770;LOC_Os11g31780;LOC_Os11g31790;LOC_Os11g31800;LOC_Os11g31810;LOC_Os11g31820;LOC_Os11g31830;LOC_Os11g31840;LOC_Os11g31850;LOC_Os11g31860;LOC_Os11g31870;LOC_Os11g31880;LOC_Os11g31890;LOC_Os11g31900;LOC_Os11g31910;LOC_Os11g31920;LOC_Os11g31930;LOC_Os11g31940;LOC_Os11g31950;LOC_Os11g31970	LOC_Os03g53550;LOC_Os11g34930;LOC_Os06g29300;LOC_Os07g06910;LOC_Os05g39420;LOC_Os04g42399;LOC_Os09g24420;LOC_Os08g27500;LOC_Os01g29170;LOC_Os08g15870;LOC_Os01g58450;LOC_Os09g06350;LOC_Os08g08350;LOC_Os07g23460;LOC_Os05g19540;LOC_Os05g13570;LOC_Os12g12180;LOC_Os05g49540;LOC_Os05g29720;LOC_Os08g35170;LOC_Os04g02960;LOC_Os02g25790;LOC_Os06g35550;LOC_Os05g32290;LOC_Os05g05630;LOC_Os03g44270;LOC_Os02g…
MSTRG.7612.2	LOC_Os11g32260;LOC_Os11g32270;LOC_Os11g32280;LOC_Os11g32290;LOC_Os11g32300;LOC_Os11g32310;LOC_Os11g32320;LOC_Os11g32330;LOC_Os11g32340;LOC_Os11g32350;LOC_Os11g32360;LOC_Os11g32369;LOC_Os11g32380;LOC_Os11g32390;LOC_Os11g32400;LOC_Os11g32410;LOC_Os11g32420;LOC_Os11g32430;LOC_Os11g32440;Oryza_sativa_newGene_3674;LOC_Os11g32460;LOC_Os11g32470;LOC_Os11g32480;LOC_Os11g32490;LOC_Os11g32500;LOC_Os11g3251…
MSTRG.7620.3	LOC_Os11g32570;LOC_Os11g32580;LOC_Os11g32590;LOC_Os11g32600;LOC_Os11g32610;LOC_Os11g32620;LOC_Os11g32630;LOC_Os11g32640;LOC_Os11g32650;LOC_Os11g32660;LOC_Os11g32670;LOC_Os11g32680;LOC_Os11g32690;LOC_Os11g32700;Oryza_sativa_newGene_3677;LOC_Os11g32710;LOC_Os11g32720;LOC_Os11g32740;LOC_Os11g32750;LOC_Os11g32759;LOC_Os11g32859;LOC_Os11g32770;LOC_Os11g32780;LOC_Os11g32790;LOC_Os11g32800;LOC_Os11g3281…	LOC_Os05g35920;LOC_Os04g30960;LOC_Os02g01660;LOC_Os02g01630;LOC_Os01g73332;LOC_Os09g23630
MSTRG.7620.4	LOC_Os11g32570;LOC_Os11g32580;LOC_Os11g32590;LOC_Os11g32600;LOC_Os11g32610;LOC_Os11g32620;LOC_Os11g32630;LOC_Os11g32640;LOC_Os11g32650;LOC_Os11g32660;LOC_Os11g32670;LOC_Os11g32680;LOC_Os11g32690;LOC_Os11g32700;Oryza_sativa_newGene_3677;LOC_Os11g32710;LOC_Os11g32720;LOC_Os11g32740;LOC_Os11g32750;LOC_Os11g32759;LOC_Os11g32859;LOC_Os11g32770;LOC_Os11g32780;LOC_Os11g32790;LOC_Os11g32800;LOC_Os11g3281…	LOC_Os02g01660;LOC_Os02g01630;LOC_Os01g73332;LOC_Os09g23630
MSTRG.7620.5	LOC_Os11g32570;LOC_Os11g32580;LOC_Os11g32590;LOC_Os11g32600;LOC_Os11g32610;LOC_Os11g32620;LOC_Os11g32630;LOC_Os11g32640;LOC_Os11g32650;LOC_Os11g32660;LOC_Os11g32670;LOC_Os11g32680;LOC_Os11g32690;LOC_Os11g32700;Oryza_sativa_newGene_3677;LOC_Os11g32710;LOC_Os11g32720;LOC_Os11g32740;LOC_Os11g32750;LOC_Os11g32759;LOC_Os11g32859;LOC_Os11g32770;LOC_Os11g32780;LOC_Os11g32790;LOC_Os11g32800;LOC_Os11g3281…
MSTRG.7626.13	LOC_Os11g32660;LOC_Os11g32670;LOC_Os11g32680;LOC_Os11g32690;LOC_Os11g32700;Oryza_sativa_newGene_3677;LOC_Os11g32710;LOC_Os11g32720;LOC_Os11g32740;LOC_Os11g32750;LOC_Os11g32759;LOC_Os11g32859;LOC_Os11g32770;LOC_Os11g32780;LOC_Os11g32790;LOC_Os11g32800;LOC_Os11g32810;LOC_Os11g32820;LOC_Os11g32830;LOC_Os11g32840;LOC_Os11g32850;LOC_Os11g32870;LOC_Os11g32880;LOC_Os11g32890;LOC_Os11g32900;LOC_Os11g3291…	LOC_Os11g32820;LOC_Os11g33200;LOC_Os05g34560;LOC_Os02g26900;LOC_Os07g40840;LOC_Os12g32030;LOC_Os02g32410
MSTRG.7651.1	LOC_Os11g33394;LOC_Os11g33410;LOC_Os11g33420;LOC_Os11g33466;LOC_Os11g33462;LOC_Os11g33458;LOC_Os11g33454;LOC_Os11g33450;LOC_Os11g33440;LOC_Os11g33430;LOC_Os11g33960;LOC_Os11g33950;LOC_Os11g33942;LOC_Os11g33938;LOC_Os11g33934;LOC_Os11g33970;LOC_Os11g33990;LOC_Os11g34000;LOC_Os11g34010;LOC_Os11g34020;LOC_Os11g34040;LOC_Os11g34050;LOC_Os11g34060;LOC_Os11g34070;LOC_Os11g34080;LOC_Os11g34090;LOC_Os11g…	LOC_Os10g19810;LOC_Os08g21170;LOC_Os08g35370;LOC_Os11g26680;LOC_Os01g33970;LOC_Os02g17960;LOC_Os06g23320;LOC_Os06g30610;LOC_Os02g30330;LOC_Os11g21920;LOC_Os09g33555;LOC_Os09g38930;LOC_Os08g31850;LOC_Os05g38870;LOC_Os05g36230;LOC_Os02g39030;LOC_Os02g33220;LOC_Os11g29740;LOC_Os10g41670;LOC_Os03g26510;LOC_Os11g47446;LOC_Os01g48470;LOC_Os06g05160;LOC_Os05g09060;LOC_Os02g16740;LOC_Os07g36580;LOC_Os07g…
MSTRG.7655.1	LOC_Os11g33942;LOC_Os11g33938;LOC_Os11g33934;LOC_Os11g33970;LOC_Os11g33990;LOC_Os11g34000;LOC_Os11g34010;LOC_Os11g34020;LOC_Os11g34040;LOC_Os11g34050;LOC_Os11g34060;LOC_Os11g34070;LOC_Os11g34080;LOC_Os11g34090;LOC_Os11g34100;LOC_Os11g34110;LOC_Os11g34120;LOC_Os11g34130;LOC_Os11g34140;LOC_Os11g34150;LOC_Os11g34160;LOC_Os11g34170;LOC_Os11g34180;LOC_Os11g34190;LOC_Os11g34200;LOC_Os11g34210;LOC_Os11g…
MSTRG.7667.6	LOC_Os11g34120;LOC_Os11g34130;LOC_Os11g34140;LOC_Os11g34150;LOC_Os11g34160;LOC_Os11g34170;LOC_Os11g34180;LOC_Os11g34190;LOC_Os11g34200;LOC_Os11g34210;LOC_Os11g34220;LOC_Os11g34230;LOC_Os11g34240;LOC_Os11g34250;LOC_Os11g34260;Oryza_sativa_newGene_3680;LOC_Os11g34270;LOC_Os11g34280;LOC_Os11g34290;LOC_Os11g34305;LOC_Os11g34300;LOC_Os11g34310;LOC_Os11g34320;LOC_Os11g34330;LOC_Os11g34340;LOC_Os11g3435…
MSTRG.7667.16	LOC_Os11g34120;LOC_Os11g34130;LOC_Os11g34140;LOC_Os11g34150;LOC_Os11g34160;LOC_Os11g34170;LOC_Os11g34180;LOC_Os11g34190;LOC_Os11g34200;LOC_Os11g34210;LOC_Os11g34220;LOC_Os11g34230;LOC_Os11g34240;LOC_Os11g34250;LOC_Os11g34260;Oryza_sativa_newGene_3680;LOC_Os11g34270;LOC_Os11g34280;LOC_Os11g34290;LOC_Os11g34305;LOC_Os11g34300;LOC_Os11g34310;LOC_Os11g34320;LOC_Os11g34330;LOC_Os11g34340;LOC_Os11g3435…
MSTRG.7667.15	LOC_Os11g34120;LOC_Os11g34130;LOC_Os11g34140;LOC_Os11g34150;LOC_Os11g34160;LOC_Os11g34170;LOC_Os11g34180;LOC_Os11g34190;LOC_Os11g34200;LOC_Os11g34210;LOC_Os11g34220;LOC_Os11g34230;LOC_Os11g34240;LOC_Os11g34250;LOC_Os11g34260;Oryza_sativa_newGene_3680;LOC_Os11g34270;LOC_Os11g34280;LOC_Os11g34290;LOC_Os11g34305;LOC_Os11g34300;LOC_Os11g34310;LOC_Os11g34320;LOC_Os11g34330;LOC_Os11g34340;LOC_Os11g3435…
MSTRG.7691.2	LOC_Os11g34624;LOC_Os11g34640;LOC_Os11g34650;LOC_Os11g34660;LOC_Os11g34680;LOC_Os11g34690;LOC_Os11g34700;LOC_Os11g34710;LOC_Os11g34720;LOC_Os11g34730;LOC_Os11g34740;LOC_Os11g34750;LOC_Os11g34760;LOC_Os11g34770;LOC_Os11g34780;LOC_Os11g34790;Oryza_sativa_newGene_3681;Oryza_sativa_newGene_3682;LOC_Os11g34810;LOC_Os11g34820;LOC_Os11g34824;LOC_Os11g34830;LOC_Os11g34840;LOC_Os11g34850;LOC_Os11g34860;LO…	LOC_Os11g34750
MSTRG.7737.1	LOC_Os11g35210;LOC_Os11g35220;LOC_Os11g35230;LOC_Os11g35240;LOC_Os11g35250;LOC_Os11g35260;LOC_Os11g35274;LOC_Os11g35290;LOC_Os11g35300;LOC_Os11g35310;LOC_Os11g35320;LOC_Os11g35330;LOC_Os11g35340;LOC_Os11g35350;LOC_Os11g35360;LOC_Os11g35370;LOC_Os11g35380;LOC_Os11g35390;LOC_Os11g35400;LOC_Os11g35410;LOC_Os11g35420;LOC_Os11g35425;LOC_Os11g35430;LOC_Os11g35440;LOC_Os11g35450;LOC_Os11g35460;LOC_Os11g…	LOC_Os11g35400
MSTRG.7743.1	LOC_Os11g35320;LOC_Os11g35330;LOC_Os11g35340;LOC_Os11g35350;LOC_Os11g35360;LOC_Os11g35370;LOC_Os11g35380;LOC_Os11g35390;LOC_Os11g35400;LOC_Os11g35410;LOC_Os11g35420;LOC_Os11g35425;LOC_Os11g35430;LOC_Os11g35440;LOC_Os11g35450;LOC_Os11g35460;LOC_Os11g35470;LOC_Os11g35480;LOC_Os11g35490;LOC_Os11g35500;LOC_Os11g35510;Oryza_sativa_newGene_3685;Oryza_sativa_newGene_3686;LOC_Os11g35520;LOC_Os11g35530;LO…	LOC_Os02g13940
MSTRG.7749.1	LOC_Os11g35440;LOC_Os11g35450;LOC_Os11g35460;LOC_Os11g35470;LOC_Os11g35480;LOC_Os11g35490;LOC_Os11g35500;LOC_Os11g35510;Oryza_sativa_newGene_3685;Oryza_sativa_newGene_3686;LOC_Os11g35520;LOC_Os11g35530;LOC_Os11g35540;LOC_Os11g35550;LOC_Os11g35560;LOC_Os11g35570;LOC_Os11g35580;LOC_Os11g35590;LOC_Os11g35600;LOC_Os11g35610;LOC_Os11g35620;LOC_Os11g35630;LOC_Os11g35650;LOC_Os11g35660;LOC_Os11g35670;LO…	LOC_Os06g02650;LOC_Os09g26010;LOC_Os04g25720
MSTRG.7768.1	LOC_Os11g35920;LOC_Os11g35930;LOC_Os11g35940;LOC_Os11g35950;LOC_Os11g35960;LOC_Os11g35970;LOC_Os11g35980;LOC_Os11g36000;LOC_Os11g36005;LOC_Os11g36010;LOC_Os11g36020;LOC_Os11g36030;LOC_Os11g36050;LOC_Os11g36060;LOC_Os11g36070;LOC_Os11g36090;Oryza_sativa_newGene_3691;LOC_Os11g36100;LOC_Os11g36110;LOC_Os11g36120;LOC_Os11g36130;LOC_Os11g36140;LOC_Os11g36150;LOC_Os11g36160;LOC_Os11g36170;LOC_Os11g3618…	LOC_Os03g63190
MSTRG.7768.2	LOC_Os11g35920;LOC_Os11g35930;LOC_Os11g35940;LOC_Os11g35950;LOC_Os11g35960;LOC_Os11g35970;LOC_Os11g35980;LOC_Os11g36000;LOC_Os11g36005;LOC_Os11g36010;LOC_Os11g36020;LOC_Os11g36030;LOC_Os11g36050;LOC_Os11g36060;LOC_Os11g36070;LOC_Os11g36090;Oryza_sativa_newGene_3691;LOC_Os11g36100;LOC_Os11g36110;LOC_Os11g36120;LOC_Os11g36130;LOC_Os11g36140;LOC_Os11g36150;LOC_Os11g36160;LOC_Os11g36170;LOC_Os11g3618…
MSTRG.7781.2	LOC_Os11g36130;LOC_Os11g36140;LOC_Os11g36150;LOC_Os11g36160;LOC_Os11g36170;LOC_Os11g36180;LOC_Os11g36190;LOC_Os11g36200;LOC_Os11g36210;LOC_Os11g36220;LOC_Os11g36230;LOC_Os11g36240;Oryza_sativa_newGene_3694;LOC_Os11g36260;LOC_Os11g36270;LOC_Os11g36280;LOC_Os11g36290;LOC_Os11g36300;LOC_Os11g36310;LOC_Os11g36320;LOC_Os11g36330;LOC_Os11g36340;LOC_Os11g36350;LOC_Os11g36360;LOC_Os11g36370;LOC_Os11g3638…	LOC_Os02g11665;LOC_Os07g23030;LOC_Os10g24610;LOC_Os07g24549;LOC_Os08g29360;LOC_Os05g17200;LOC_Os12g19680;LOC_Os10g10938;LOC_Os01g39500;LOC_Os04g14390;LOC_Os02g44180;LOC_Os05g17440;LOC_Os04g20110;LOC_Os07g05750;LOC_Os03g31770;LOC_Os07g24569;LOC_Os11g18610;LOC_Os09g22550;LOC_Os01g74390;LOC_Os02g21120;LOC_Os03g33270;LOC_Os05g23310;LOC_Os10g07582;LOC_Os11g27900;LOC_Os09g24150;LOC_Os08g12710;LOC_Os04g…
MSTRG.7796.1	LOC_Os11g36440;LOC_Os11g36450;LOC_Os11g36460;LOC_Os11g36470;LOC_Os11g36480;LOC_Os11g36490;LOC_Os11g36500;LOC_Os11g36510;LOC_Os11g36520;LOC_Os11g36530;LOC_Os11g36550;LOC_Os11g36560;LOC_Os11g36570;Oryza_sativa_newGene_3696;LOC_Os11g36580;LOC_Os11g36590;LOC_Os11g36600;LOC_Os11g36610;LOC_Os11g36620;LOC_Os11g36630;LOC_Os11g36640;LOC_Os11g36650;LOC_Os11g36660;LOC_Os11g36670;LOC_Os11g36679;LOC_Os11g3669…	LOC_Os08g10270;LOC_Os06g15900
MSTRG.7796.7	LOC_Os11g36440;LOC_Os11g36450;LOC_Os11g36460;LOC_Os11g36470;LOC_Os11g36480;LOC_Os11g36490;LOC_Os11g36500;LOC_Os11g36510;LOC_Os11g36520;LOC_Os11g36530;LOC_Os11g36550;LOC_Os11g36560;LOC_Os11g36570;Oryza_sativa_newGene_3696;LOC_Os11g36580;LOC_Os11g36590;LOC_Os11g36600;LOC_Os11g36610;LOC_Os11g36620;LOC_Os11g36630;LOC_Os11g36640;LOC_Os11g36650;LOC_Os11g36660;LOC_Os11g36670;LOC_Os11g36679;LOC_Os11g3669…	LOC_Os06g15900;LOC_Os11g09210
MSTRG.7815.1	LOC_Os11g36880;LOC_Os11g36890;LOC_Os11g36900;LOC_Os11g36910;LOC_Os11g36920;LOC_Os11g36930;LOC_Os11g36940;LOC_Os11g36950;LOC_Os11g36960;LOC_Os11g36970;LOC_Os11g36980;LOC_Os11g36990;LOC_Os11g37000;LOC_Os11g37010;LOC_Os11g37020;LOC_Os11g37040;LOC_Os11g37050;LOC_Os11g37060;LOC_Os11g37070;LOC_Os11g37080;LOC_Os11g37090;LOC_Os11g37100;LOC_Os11g37110;LOC_Os11g37120;LOC_Os11g37130;LOC_Os11g37140;LOC_Os11g…
MSTRG.7829.1	LOC_Os11g37160;LOC_Os11g37170;LOC_Os11g37180;LOC_Os11g37190;LOC_Os11g37200;LOC_Os11g37210;LOC_Os11g37230;LOC_Os11g37240;LOC_Os11g37250;LOC_Os11g37260;LOC_Os11g37270;LOC_Os11g37280;LOC_Os11g37290;LOC_Os11g37300;Oryza_sativa_newGene_3700;LOC_Os11g37310;LOC_Os11g37320;LOC_Os11g37330;LOC_Os11g37340;LOC_Os11g37350;LOC_Os11g37360;LOC_Os11g37370;LOC_Os11g37380;LOC_Os11g37390;LOC_Os11g37400;LOC_Os11g3741…
MSTRG.7855.1	LOC_Os11g37790;LOC_Os11g37800;LOC_Os11g37810;LOC_Os11g37820;LOC_Os11g37830;LOC_Os11g37840;LOC_Os11g37850;LOC_Os11g37860;LOC_Os11g37870;LOC_Os11g37880;LOC_Os11g37890;LOC_Os11g37900;Oryza_sativa_newGene_3702;LOC_Os11g37910;LOC_Os11g37920;LOC_Os11g37930;LOC_Os11g37940;LOC_Os11g37944;LOC_Os11g37950;LOC_Os11g37960;LOC_Os11g37970;LOC_Os11g37980;LOC_Os11g37990;LOC_Os11g38000;LOC_Os11g38010;LOC_Os11g3802…	LOC_Os12g43890;LOC_Os05g09360
MSTRG.7855.2	LOC_Os11g37800;LOC_Os11g37810;LOC_Os11g37820;LOC_Os11g37830;LOC_Os11g37840;LOC_Os11g37850;LOC_Os11g37860;LOC_Os11g37870;LOC_Os11g37880;LOC_Os11g37890;LOC_Os11g37900;Oryza_sativa_newGene_3702;LOC_Os11g37910;LOC_Os11g37920;LOC_Os11g37930;LOC_Os11g37940;LOC_Os11g37944;LOC_Os11g37950;LOC_Os11g37960;LOC_Os11g37970;LOC_Os11g37980;LOC_Os11g37990;LOC_Os11g38000;LOC_Os11g38010;LOC_Os11g38020;LOC_Os11g3803…
MSTRG.7889.1	LOC_Os11g38360;LOC_Os11g38370;LOC_Os11g38380;LOC_Os11g38390;LOC_Os11g38400;LOC_Os11g38410;LOC_Os11g38420;LOC_Os11g38430;LOC_Os11g38440;LOC_Os11g38450;LOC_Os11g38456;LOC_Os11g38462;LOC_Os11g38470;LOC_Os11g38480;LOC_Os11g38500;LOC_Os11g38510;LOC_Os11g38520;LOC_Os11g38530;LOC_Os11g38540;LOC_Os11g38550;LOC_Os11g38560;LOC_Os11g38580;LOC_Os11g38590;LOC_Os11g38600;LOC_Os11g38610;LOC_Os11g38620;LOC_Os11g…	LOC_Os08g28890;LOC_Os04g21950;LOC_Os03g50920
MSTRG.7908.1	LOC_Os11g38690;LOC_Os11g38700;LOC_Os11g38710;LOC_Os11g38720;LOC_Os11g38750;LOC_Os11g38760;LOC_Os11g38765;LOC_Os11g38780;LOC_Os11g38790;LOC_Os11g38800;LOC_Os11g38810;LOC_Os11g38820;LOC_Os11g38830;LOC_Os11g38840;LOC_Os11g38850;LOC_Os11g38860;LOC_Os11g38870;LOC_Os11g38880;LOC_Os11g38890;LOC_Os11g38900
MSTRG.7911.1	LOC_Os11g38750;LOC_Os11g38760;LOC_Os11g38765;LOC_Os11g38780;LOC_Os11g38790;LOC_Os11g38800;LOC_Os11g38810;LOC_Os11g38820;LOC_Os11g38830;LOC_Os11g38840;LOC_Os11g38850;LOC_Os11g38860;LOC_Os11g38870;LOC_Os11g38880;LOC_Os11g38890;LOC_Os11g38900;LOC_Os11g38910;LOC_Os11g38920;LOC_Os11g38930;Oryza_sativa_newGene_3711;LOC_Os11g38959;LOC_Os11g38970;LOC_Os11g38980	LOC_Os11g03310;LOC_Os05g47710;LOC_Os12g40670;LOC_Os12g36120;LOC_Os06g24930;LOC_Os06g15280;LOC_Os11g40990;LOC_Os01g16260;LOC_Os08g11070;LOC_Os06g31830;LOC_Os08g04040;LOC_Os11g44440
MSTRG.7923.1	LOC_Os11g38860;LOC_Os11g38870;LOC_Os11g38880;LOC_Os11g38890;LOC_Os11g38900;LOC_Os11g38910;LOC_Os11g38920;LOC_Os11g38930;Oryza_sativa_newGene_3711;LOC_Os11g38959;LOC_Os11g38970;LOC_Os11g38980;LOC_Os11g38990;LOC_Os11g39000;LOC_Os11g39010;LOC_Os11g39020;LOC_Os11g39030;LOC_Os11g39040;LOC_Os11g39050;LOC_Os11g39060;LOC_Os11g39070;LOC_Os11g39079;LOC_Os11g39090;LOC_Os11g39100;LOC_Os11g39110;LOC_Os11g3912…
MSTRG.7930.10	LOC_Os11g38980;LOC_Os11g38990;LOC_Os11g39000;LOC_Os11g39010;LOC_Os11g39020;LOC_Os11g39030;LOC_Os11g39040;LOC_Os11g39050;LOC_Os11g39060;LOC_Os11g39070;LOC_Os11g39079;LOC_Os11g39090;LOC_Os11g39100;LOC_Os11g39110;LOC_Os11g39120;LOC_Os11g39130;LOC_Os11g39140;LOC_Os11g39150;LOC_Os11g39160;LOC_Os11g39170;LOC_Os11g39190;LOC_Os11g39200;LOC_Os11g39209;LOC_Os11g39220;LOC_Os11g39230;LOC_Os11g39240;LOC_Os11g…
MSTRG.7959.1	LOC_Os11g39510;LOC_Os11g39520;LOC_Os11g39530;LOC_Os11g39540;LOC_Os11g39550;LOC_Os11g39568;LOC_Os11g39590;LOC_Os11g39600;LOC_Os11g39609;LOC_Os11g39630;LOC_Os11g39580;LOC_Os11g39640;LOC_Os11g39650;LOC_Os11g39660;LOC_Os11g39670;LOC_Os11g39680;LOC_Os11g39690;LOC_Os11g39710;LOC_Os11g39720;Oryza_sativa_newGene_3715;LOC_Os11g39730;LOC_Os11g39740;LOC_Os11g39750;LOC_Os11g39760;LOC_Os11g39770;LOC_Os11g3978…	LOC_Os04g47330;LOC_Os08g38970;LOC_Os11g01580
MSTRG.7964.1	LOC_Os11g39550;LOC_Os11g39568;LOC_Os11g39590;LOC_Os11g39600;LOC_Os11g39609;LOC_Os11g39630;LOC_Os11g39580;LOC_Os11g39640;LOC_Os11g39650;LOC_Os11g39660;LOC_Os11g39670;LOC_Os11g39680;LOC_Os11g39690;LOC_Os11g39710;LOC_Os11g39720;Oryza_sativa_newGene_3715;LOC_Os11g39730;LOC_Os11g39740;LOC_Os11g39750;LOC_Os11g39760;LOC_Os11g39770;LOC_Os11g39780;LOC_Os11g39790;LOC_Os11g39800;LOC_Os11g39810;LOC_Os11g3982…	LOC_Os09g38880;LOC_Os03g57630
MSTRG.7964.5	LOC_Os11g39550;LOC_Os11g39568;LOC_Os11g39590;LOC_Os11g39600;LOC_Os11g39609;LOC_Os11g39630;LOC_Os11g39580;LOC_Os11g39640;LOC_Os11g39650;LOC_Os11g39660;LOC_Os11g39670;LOC_Os11g39680;LOC_Os11g39690;LOC_Os11g39710;LOC_Os11g39720;Oryza_sativa_newGene_3715;LOC_Os11g39730;LOC_Os11g39740;LOC_Os11g39750;LOC_Os11g39760;LOC_Os11g39770;LOC_Os11g39780;LOC_Os11g39790;LOC_Os11g39800;LOC_Os11g39810;LOC_Os11g3982…	LOC_Os03g57630
MSTRG.7964.7	LOC_Os11g39550;LOC_Os11g39568;LOC_Os11g39590;LOC_Os11g39600;LOC_Os11g39609;LOC_Os11g39630;LOC_Os11g39580;LOC_Os11g39640;LOC_Os11g39650;LOC_Os11g39660;LOC_Os11g39670;LOC_Os11g39680;LOC_Os11g39690;LOC_Os11g39710;LOC_Os11g39720;Oryza_sativa_newGene_3715;LOC_Os11g39730;LOC_Os11g39740;LOC_Os11g39750;LOC_Os11g39760;LOC_Os11g39770;LOC_Os11g39780;LOC_Os11g39790;LOC_Os11g39800;LOC_Os11g39810;LOC_Os11g3982…	LOC_Os09g38880;LOC_Os03g57630
MSTRG.7964.11	LOC_Os11g39550;LOC_Os11g39568;LOC_Os11g39590;LOC_Os11g39600;LOC_Os11g39609;LOC_Os11g39630;LOC_Os11g39580;LOC_Os11g39640;LOC_Os11g39650;LOC_Os11g39660;LOC_Os11g39670;LOC_Os11g39680;LOC_Os11g39690;LOC_Os11g39710;LOC_Os11g39720;Oryza_sativa_newGene_3715;LOC_Os11g39730;LOC_Os11g39740;LOC_Os11g39750;LOC_Os11g39760;LOC_Os11g39770;LOC_Os11g39780;LOC_Os11g39790;LOC_Os11g39800;LOC_Os11g39810;LOC_Os11g3982…	LOC_Os08g14890
MSTRG.7995.1	LOC_Os11g40230;LOC_Os11g40249;LOC_Os11g40270;LOC_Os11g40284;LOC_Os11g40300;LOC_Os11g40310;LOC_Os11g40315;LOC_Os11g40320;LOC_Os11g40330;LOC_Os11g40340;LOC_Os11g40350;LOC_Os11g40360;LOC_Os11g40370;LOC_Os11g40380;LOC_Os11g40390;LOC_Os11g40400;LOC_Os11g40410;LOC_Os11g40420;Oryza_sativa_newGene_3720;LOC_Os11g40430;Oryza_sativa_newGene_3721;Oryza_sativa_newGene_3722;Oryza_sativa_newGene_3723;LOC_Os11g4…	LOC_Os11g40420;LOC_Os11g40410;LOC_Os11g40390;LOC_Os11g40340;LOC_Os09g25490;LOC_Os07g02550;LOC_Os06g35030;LOC_Os05g01180
MSTRG.7996.1	LOC_Os11g40249;LOC_Os11g40270;LOC_Os11g40284;LOC_Os11g40300;LOC_Os11g40310;LOC_Os11g40315;LOC_Os11g40320;LOC_Os11g40330;LOC_Os11g40340;LOC_Os11g40350;LOC_Os11g40360;LOC_Os11g40370;LOC_Os11g40380;LOC_Os11g40390;LOC_Os11g40400;LOC_Os11g40410;LOC_Os11g40420;Oryza_sativa_newGene_3720;LOC_Os11g40430;Oryza_sativa_newGene_3721;Oryza_sativa_newGene_3722;Oryza_sativa_newGene_3723;LOC_Os11g40450;LOC_Os11g4…
MSTRG.7996.2	LOC_Os11g40249;LOC_Os11g40270;LOC_Os11g40284;LOC_Os11g40300;LOC_Os11g40310;LOC_Os11g40315;LOC_Os11g40320;LOC_Os11g40330;LOC_Os11g40340;LOC_Os11g40350;LOC_Os11g40360;LOC_Os11g40370;LOC_Os11g40380;LOC_Os11g40390;LOC_Os11g40400;LOC_Os11g40410;LOC_Os11g40420;Oryza_sativa_newGene_3720;LOC_Os11g40430;Oryza_sativa_newGene_3721;Oryza_sativa_newGene_3722;Oryza_sativa_newGene_3723;LOC_Os11g40450;LOC_Os11g4…	LOC_Os11g40430
MSTRG.7996.3	LOC_Os11g40249;LOC_Os11g40270;LOC_Os11g40284;LOC_Os11g40300;LOC_Os11g40310;LOC_Os11g40315;LOC_Os11g40320;LOC_Os11g40330;LOC_Os11g40340;LOC_Os11g40350;LOC_Os11g40360;LOC_Os11g40370;LOC_Os11g40380;LOC_Os11g40390;LOC_Os11g40400;LOC_Os11g40410;LOC_Os11g40420;Oryza_sativa_newGene_3720;LOC_Os11g40430;Oryza_sativa_newGene_3721;Oryza_sativa_newGene_3722;Oryza_sativa_newGene_3723;LOC_Os11g40450;LOC_Os11g4…	LOC_Os11g40430;LOC_Os08g09110;LOC_Os07g01690
MSTRG.7996.4	LOC_Os11g40249;LOC_Os11g40270;LOC_Os11g40284;LOC_Os11g40300;LOC_Os11g40310;LOC_Os11g40315;LOC_Os11g40320;LOC_Os11g40330;LOC_Os11g40340;LOC_Os11g40350;LOC_Os11g40360;LOC_Os11g40370;LOC_Os11g40380;LOC_Os11g40390;LOC_Os11g40400;LOC_Os11g40410;LOC_Os11g40420;Oryza_sativa_newGene_3720;LOC_Os11g40430;Oryza_sativa_newGene_3721;Oryza_sativa_newGene_3722;Oryza_sativa_newGene_3723;LOC_Os11g40450;LOC_Os11g4…	LOC_Os06g18120;LOC_Os04g58910;LOC_Os08g11450;LOC_Os08g09110;LOC_Os07g03960;LOC_Os07g03910;LOC_Os07g01690;LOC_Os05g45830
MSTRG.7998.3	LOC_Os11g40284;LOC_Os11g40300;LOC_Os11g40310;LOC_Os11g40315;LOC_Os11g40320;LOC_Os11g40330;LOC_Os11g40340;LOC_Os11g40350;LOC_Os11g40360;LOC_Os11g40370;LOC_Os11g40380;LOC_Os11g40390;LOC_Os11g40400;LOC_Os11g40410;LOC_Os11g40420;Oryza_sativa_newGene_3720;LOC_Os11g40430;Oryza_sativa_newGene_3721;Oryza_sativa_newGene_3722;Oryza_sativa_newGene_3723;LOC_Os11g40450;LOC_Os11g40460;LOC_Os11g40470;LOC_Os11g4…
MSTRG.8008.6	Oryza_sativa_newGene_3721;Oryza_sativa_newGene_3722;Oryza_sativa_newGene_3723;LOC_Os11g40450;LOC_Os11g40460;LOC_Os11g40470;LOC_Os11g40480;LOC_Os11g40490;LOC_Os11g40500;LOC_Os11g40510;LOC_Os11g40520;LOC_Os11g40530;LOC_Os11g40540;LOC_Os11g40550;LOC_Os11g40560;LOC_Os11g40564;LOC_Os11g40570;LOC_Os11g40590;LOC_Os11g40600;LOC_Os11g40610;LOC_Os11g40620;LOC_Os11g40630;LOC_Os11g40640;LOC_Os11g40650;Oryza_…
MSTRG.8017.2	LOC_Os11g40620;LOC_Os11g40630;LOC_Os11g40640;LOC_Os11g40650;Oryza_sativa_newGene_3725;LOC_Os11g40674;LOC_Os11g40680;LOC_Os11g40690;LOC_Os11g40700;Oryza_sativa_newGene_3726;LOC_Os11g40720;LOC_Os11g40730;LOC_Os11g40740;LOC_Os11g40750;LOC_Os11g40760;LOC_Os11g40770;LOC_Os11g40780;LOC_Os11g40790;LOC_Os11g40800;LOC_Os11g40810;LOC_Os11g40820;LOC_Os11g40830;LOC_Os11g40840;LOC_Os11g40850	LOC_Os02g40840
MSTRG.8017.1	LOC_Os11g40620;LOC_Os11g40630;LOC_Os11g40640;LOC_Os11g40650;Oryza_sativa_newGene_3725;LOC_Os11g40674;LOC_Os11g40680;LOC_Os11g40690;LOC_Os11g40700;Oryza_sativa_newGene_3726;LOC_Os11g40720;LOC_Os11g40730;LOC_Os11g40740;LOC_Os11g40750;LOC_Os11g40760;LOC_Os11g40770;LOC_Os11g40780;LOC_Os11g40790;LOC_Os11g40800;LOC_Os11g40810;LOC_Os11g40820;LOC_Os11g40830;LOC_Os11g40840;LOC_Os11g40850
MSTRG.8017.4	LOC_Os11g40620;LOC_Os11g40630;LOC_Os11g40640;LOC_Os11g40650;Oryza_sativa_newGene_3725;LOC_Os11g40674;LOC_Os11g40680;LOC_Os11g40690;LOC_Os11g40700;Oryza_sativa_newGene_3726;LOC_Os11g40720;LOC_Os11g40730;LOC_Os11g40740;LOC_Os11g40750;LOC_Os11g40760;LOC_Os11g40770;LOC_Os11g40780;LOC_Os11g40790;LOC_Os11g40800;LOC_Os11g40810;LOC_Os11g40820;LOC_Os11g40830;LOC_Os11g40840;LOC_Os11g40850	LOC_Os02g40840
MSTRG.8017.6	LOC_Os11g40620;LOC_Os11g40630;LOC_Os11g40640;LOC_Os11g40650;Oryza_sativa_newGene_3725;LOC_Os11g40674;LOC_Os11g40680;LOC_Os11g40690;LOC_Os11g40700;Oryza_sativa_newGene_3726;LOC_Os11g40720;LOC_Os11g40730;LOC_Os11g40740;LOC_Os11g40750;LOC_Os11g40760;LOC_Os11g40770;LOC_Os11g40780;LOC_Os11g40790;LOC_Os11g40800;LOC_Os11g40810;LOC_Os11g40820;LOC_Os11g40830;LOC_Os11g40840;LOC_Os11g40850	LOC_Os02g40840
MSTRG.8017.8	LOC_Os11g40620;LOC_Os11g40630;LOC_Os11g40640;LOC_Os11g40650;Oryza_sativa_newGene_3725;LOC_Os11g40674;LOC_Os11g40680;LOC_Os11g40690;LOC_Os11g40700;Oryza_sativa_newGene_3726;LOC_Os11g40720;LOC_Os11g40730;LOC_Os11g40740;LOC_Os11g40750;LOC_Os11g40760;LOC_Os11g40770;LOC_Os11g40780;LOC_Os11g40790;LOC_Os11g40800;LOC_Os11g40810;LOC_Os11g40820;LOC_Os11g40830;LOC_Os11g40840;LOC_Os11g40850	LOC_Os02g40840
MSTRG.8017.3	LOC_Os11g40620;LOC_Os11g40630;LOC_Os11g40640;LOC_Os11g40650;Oryza_sativa_newGene_3725;LOC_Os11g40674;LOC_Os11g40680;LOC_Os11g40690;LOC_Os11g40700;Oryza_sativa_newGene_3726;LOC_Os11g40720;LOC_Os11g40730;LOC_Os11g40740;LOC_Os11g40750;LOC_Os11g40760;LOC_Os11g40770;LOC_Os11g40780;LOC_Os11g40790;LOC_Os11g40800;LOC_Os11g40810;LOC_Os11g40820;LOC_Os11g40830;LOC_Os11g40840;LOC_Os11g40850	LOC_Os02g40840
MSTRG.8017.5	LOC_Os11g40620;LOC_Os11g40630;LOC_Os11g40640;LOC_Os11g40650;Oryza_sativa_newGene_3725;LOC_Os11g40674;LOC_Os11g40680;LOC_Os11g40690;LOC_Os11g40700;Oryza_sativa_newGene_3726;LOC_Os11g40720;LOC_Os11g40730;LOC_Os11g40740;LOC_Os11g40750;LOC_Os11g40760;LOC_Os11g40770;LOC_Os11g40780;LOC_Os11g40790;LOC_Os11g40800;LOC_Os11g40810;LOC_Os11g40820;LOC_Os11g40830;LOC_Os11g40840;LOC_Os11g40850
MSTRG.8017.7	LOC_Os11g40620;LOC_Os11g40630;LOC_Os11g40640;LOC_Os11g40650;Oryza_sativa_newGene_3725;LOC_Os11g40674;LOC_Os11g40680;LOC_Os11g40690;LOC_Os11g40700;Oryza_sativa_newGene_3726;LOC_Os11g40720;LOC_Os11g40730;LOC_Os11g40740;LOC_Os11g40750;LOC_Os11g40760;LOC_Os11g40770;LOC_Os11g40780;LOC_Os11g40790;LOC_Os11g40800;LOC_Os11g40810;LOC_Os11g40820;LOC_Os11g40830;LOC_Os11g40840;LOC_Os11g40850
MSTRG.8018.1	LOC_Os11g40620;LOC_Os11g40630;LOC_Os11g40640;LOC_Os11g40650;Oryza_sativa_newGene_3725;LOC_Os11g40674;LOC_Os11g40680;LOC_Os11g40690;LOC_Os11g40700;Oryza_sativa_newGene_3726;LOC_Os11g40720;LOC_Os11g40730;LOC_Os11g40740;LOC_Os11g40750;LOC_Os11g40760;LOC_Os11g40770;LOC_Os11g40780;LOC_Os11g40790;LOC_Os11g40800;LOC_Os11g40810;LOC_Os11g40820;LOC_Os11g40830;LOC_Os11g40840;LOC_Os11g40850;LOC_Os11g40860
MSTRG.8031.2	LOC_Os11g40970;LOC_Os11g40990;LOC_Os11g41000;LOC_Os11g41010;LOC_Os11g41020;LOC_Os11g41034;LOC_Os11g41050;LOC_Os11g41060;LOC_Os11g41070;LOC_Os11g41080;Oryza_sativa_newGene_3728;LOC_Os11g41090;LOC_Os11g41100;LOC_Os11g41110;Oryza_sativa_newGene_3729;LOC_Os11g41130;LOC_Os11g41140;LOC_Os11g41150;LOC_Os11g41160;Oryza_sativa_newGene_3730;LOC_Os11g41170;LOC_Os11g41180;LOC_Os11g41190;LOC_Os11g41210;Oryza_…	LOC_Os01g16360;LOC_Os03g07620
MSTRG.8040.1	LOC_Os11g41110;Oryza_sativa_newGene_3729;LOC_Os11g41130;LOC_Os11g41140;LOC_Os11g41150;LOC_Os11g41160;Oryza_sativa_newGene_3730;LOC_Os11g41170;LOC_Os11g41180;LOC_Os11g41190;LOC_Os11g41210;Oryza_sativa_newGene_3731;LOC_Os11g41230;LOC_Os11g41240;LOC_Os11g41250;LOC_Os11g41260;LOC_Os11g41270;LOC_Os11g41280;LOC_Os11g41290;LOC_Os11g41300;LOC_Os11g41310;LOC_Os11g41320;LOC_Os11g41330;LOC_Os11g41350;LOC_Os…	LOC_Os06g45960;LOC_Os08g17360;LOC_Os03g09950;LOC_Os11g40590;LOC_Os11g04940
MSTRG.8042.5	LOC_Os11g41230;LOC_Os11g41240;LOC_Os11g41250;LOC_Os11g41260;LOC_Os11g41270;LOC_Os11g41280;LOC_Os11g41290;LOC_Os11g41300;LOC_Os11g41310;LOC_Os11g41320;LOC_Os11g41330;LOC_Os11g41350;LOC_Os11g41360;LOC_Os11g41365;LOC_Os11g41370;LOC_Os11g41380;LOC_Os11g41390;LOC_Os11g41400;LOC_Os11g41410;LOC_Os11g41420;LOC_Os11g41430;LOC_Os11g41440;LOC_Os11g41450;LOC_Os11g41460;LOC_Os11g41470;LOC_Os11g41480;LOC_Os11g…	LOC_Os11g41365;LOC_Os04g08415;LOC_Os07g18550;LOC_Os11g04130;LOC_Os01g32520
MSTRG.8042.9	LOC_Os11g41230;LOC_Os11g41240;LOC_Os11g41250;LOC_Os11g41260;LOC_Os11g41270;LOC_Os11g41280;LOC_Os11g41290;LOC_Os11g41300;LOC_Os11g41310;LOC_Os11g41320;LOC_Os11g41330;LOC_Os11g41350;LOC_Os11g41360;LOC_Os11g41365;LOC_Os11g41370;LOC_Os11g41380;LOC_Os11g41390;LOC_Os11g41400;LOC_Os11g41410;LOC_Os11g41420;LOC_Os11g41430;LOC_Os11g41440;LOC_Os11g41450;LOC_Os11g41460;LOC_Os11g41470;LOC_Os11g41480;LOC_Os11g…	LOC_Os11g41365;LOC_Os08g07640;LOC_Os08g07630
MSTRG.8042.6	LOC_Os11g41230;LOC_Os11g41240;LOC_Os11g41250;LOC_Os11g41260;LOC_Os11g41270;LOC_Os11g41280;LOC_Os11g41290;LOC_Os11g41300;LOC_Os11g41310;LOC_Os11g41320;LOC_Os11g41330;LOC_Os11g41350;LOC_Os11g41360;LOC_Os11g41365;LOC_Os11g41370;LOC_Os11g41380;LOC_Os11g41390;LOC_Os11g41400;LOC_Os11g41410;LOC_Os11g41420;LOC_Os11g41430;LOC_Os11g41440;LOC_Os11g41450;LOC_Os11g41460;LOC_Os11g41470;LOC_Os11g41480;LOC_Os11g…	LOC_Os11g41365;LOC_Os08g07640;LOC_Os08g07630
MSTRG.8065.5	LOC_Os11g41700;LOC_Os11g41710;LOC_Os11g41720;LOC_Os11g41730;LOC_Os11g41740;LOC_Os11g41750;LOC_Os11g41760;LOC_Os11g41770;LOC_Os11g41780;LOC_Os11g41800;Oryza_sativa_newGene_3735;LOC_Os11g41820;LOC_Os11g41830;LOC_Os11g41840;LOC_Os11g41850;LOC_Os11g41860;LOC_Os11g41870;LOC_Os11g41875;LOC_Os11g41880;LOC_Os11g41890;LOC_Os11g41900;LOC_Os11g41910;LOC_Os11g41920;LOC_Os11g41940;LOC_Os11g41950;LOC_Os11g4196…
MSTRG.8065.6	LOC_Os11g41700;LOC_Os11g41710;LOC_Os11g41720;LOC_Os11g41730;LOC_Os11g41740;LOC_Os11g41750;LOC_Os11g41760;LOC_Os11g41770;LOC_Os11g41780;LOC_Os11g41800;Oryza_sativa_newGene_3735;LOC_Os11g41820;LOC_Os11g41830;LOC_Os11g41840;LOC_Os11g41850;LOC_Os11g41860;LOC_Os11g41870;LOC_Os11g41875;LOC_Os11g41880;LOC_Os11g41890;LOC_Os11g41900;LOC_Os11g41910;LOC_Os11g41920;LOC_Os11g41940;LOC_Os11g41950;LOC_Os11g4196…
MSTRG.8074.1	Oryza_sativa_newGene_3735;LOC_Os11g41820;LOC_Os11g41830;LOC_Os11g41840;LOC_Os11g41850;LOC_Os11g41860;LOC_Os11g41870;LOC_Os11g41875;LOC_Os11g41880;LOC_Os11g41890;LOC_Os11g41900;LOC_Os11g41910;LOC_Os11g41920;LOC_Os11g41940;LOC_Os11g41950;LOC_Os11g41960;LOC_Os11g41970;LOC_Os11g41990;LOC_Os11g42000;LOC_Os11g42010;LOC_Os11g42020;LOC_Os11g42030;LOC_Os11g42040;LOC_Os11g42050;LOC_Os11g42060;LOC_Os11g4207…
MSTRG.8098.3	LOC_Os11g42410;LOC_Os11g42420;LOC_Os11g42430;LOC_Os11g42440;LOC_Os11g42450;LOC_Os11g42470;LOC_Os11g42480;LOC_Os11g42490;LOC_Os11g42500;LOC_Os11g42510;LOC_Os11g42520;LOC_Os11g42525;LOC_Os11g42530;LOC_Os11g42540;LOC_Os11g42550;LOC_Os11g42570;Oryza_sativa_newGene_3740;LOC_Os11g42580;LOC_Os11g42590;LOC_Os11g42600;LOC_Os11g42610;LOC_Os11g42620;LOC_Os11g42630;LOC_Os11g42640;LOC_Os11g42650;LOC_Os11g4266…	LOC_Os02g39810;LOC_Os09g23440
MSTRG.8101.10	LOC_Os11g42420;LOC_Os11g42430;LOC_Os11g42440;LOC_Os11g42450;LOC_Os11g42470;LOC_Os11g42480;LOC_Os11g42490;LOC_Os11g42500;LOC_Os11g42510;LOC_Os11g42520;LOC_Os11g42525;LOC_Os11g42530;LOC_Os11g42540;LOC_Os11g42550;LOC_Os11g42570;Oryza_sativa_newGene_3740;LOC_Os11g42580;LOC_Os11g42590;LOC_Os11g42600;LOC_Os11g42610;LOC_Os11g42620;LOC_Os11g42630;LOC_Os11g42640;LOC_Os11g42650;LOC_Os11g42660;LOC_Os11g4267…
MSTRG.8125.1	LOC_Os11g42700;LOC_Os11g42710;LOC_Os11g42720;LOC_Os11g42730;LOC_Os11g42740;LOC_Os11g42750;LOC_Os11g42760;LOC_Os11g42770;LOC_Os11g42780;LOC_Os11g42790;LOC_Os11g42800;LOC_Os11g42810;LOC_Os11g42820;LOC_Os11g42830;LOC_Os11g42840;LOC_Os11g42850;LOC_Os11g42860;LOC_Os11g42870;LOC_Os11g42880;LOC_Os11g42890;LOC_Os11g42900;LOC_Os11g42910;LOC_Os11g42920;LOC_Os11g42930;LOC_Os11g42940;LOC_Os11g42950;LOC_Os11g…	LOC_Os06g30780;LOC_Os03g53010;LOC_Os01g21650;LOC_Os09g33980;LOC_Os09g26960;LOC_Os08g21660;LOC_Os08g10010;LOC_Os06g34860;LOC_Os06g34620;LOC_Os05g08694;LOC_Os05g02290;LOC_Os04g08240;LOC_Os04g01439;LOC_Os02g21560;LOC_Os10g33920;LOC_Os10g21170;LOC_Os10g02170;LOC_Os01g42960
MSTRG.8144.1	LOC_Os11g43350;LOC_Os11g43360;LOC_Os11g43370;LOC_Os11g43380;LOC_Os11g43390;LOC_Os11g43400;LOC_Os11g43404;LOC_Os11g43410;LOC_Os11g43420;LOC_Os11g43430;LOC_Os11g43440;LOC_Os11g43450;LOC_Os11g43460;LOC_Os11g43470;LOC_Os11g43480;LOC_Os11g43490;LOC_Os11g43500;LOC_Os11g43510;LOC_Os11g43520;LOC_Os11g43530;LOC_Os11g43540;LOC_Os11g43550;LOC_Os11g43560;LOC_Os11g43570;LOC_Os11g43580;LOC_Os11g43590;LOC_Os11g…	LOC_Os11g43500;LOC_Os02g46710;LOC_Os10g01110;LOC_Os06g11440;LOC_Os02g02320;LOC_Os10g20090;LOC_Os01g04020
MSTRG.8146.1	LOC_Os11g43370;LOC_Os11g43380;LOC_Os11g43390;LOC_Os11g43400;LOC_Os11g43404;LOC_Os11g43410;LOC_Os11g43420;LOC_Os11g43430;LOC_Os11g43440;LOC_Os11g43450;LOC_Os11g43460;LOC_Os11g43470;LOC_Os11g43480;LOC_Os11g43490;LOC_Os11g43500;LOC_Os11g43510;LOC_Os11g43520;LOC_Os11g43530;LOC_Os11g43540;LOC_Os11g43550;LOC_Os11g43560;LOC_Os11g43570;LOC_Os11g43580;LOC_Os11g43590;LOC_Os11g43600;LOC_Os11g43610;LOC_Os11g…	LOC_Os11g43540;LOC_Os04g47650;LOC_Os08g03860;LOC_Os01g19340;LOC_Os02g22600;LOC_Os05g37650;LOC_Os11g11750;LOC_Os07g33640;LOC_Os09g20850;LOC_Os07g32810;LOC_Os06g19570;LOC_Os06g10240;LOC_Os03g40800
MSTRG.8146.2	LOC_Os11g43370;LOC_Os11g43380;LOC_Os11g43390;LOC_Os11g43400;LOC_Os11g43404;LOC_Os11g43410;LOC_Os11g43420;LOC_Os11g43430;LOC_Os11g43440;LOC_Os11g43450;LOC_Os11g43460;LOC_Os11g43470;LOC_Os11g43480;LOC_Os11g43490;LOC_Os11g43500;LOC_Os11g43510;LOC_Os11g43520;LOC_Os11g43530;LOC_Os11g43540;LOC_Os11g43550;LOC_Os11g43560;LOC_Os11g43570;LOC_Os11g43580;LOC_Os11g43590;LOC_Os11g43600;LOC_Os11g43610;LOC_Os11g…	LOC_Os11g43540;LOC_Os04g47650;LOC_Os08g03860;LOC_Os01g19340;LOC_Os02g22600;LOC_Os05g37650;LOC_Os11g11750;LOC_Os07g33640;LOC_Os03g40800
MSTRG.8146.3	LOC_Os11g43370;LOC_Os11g43380;LOC_Os11g43390;LOC_Os11g43400;LOC_Os11g43404;LOC_Os11g43410;LOC_Os11g43420;LOC_Os11g43430;LOC_Os11g43440;LOC_Os11g43450;LOC_Os11g43460;LOC_Os11g43470;LOC_Os11g43480;LOC_Os11g43490;LOC_Os11g43500;LOC_Os11g43510;LOC_Os11g43520;LOC_Os11g43530;LOC_Os11g43540;LOC_Os11g43550;LOC_Os11g43560;LOC_Os11g43570;LOC_Os11g43580;LOC_Os11g43590;LOC_Os11g43600;LOC_Os11g43610;LOC_Os11g…	LOC_Os11g43540;LOC_Os04g47650;LOC_Os08g03860;LOC_Os01g19340;LOC_Os02g22600;LOC_Os05g37650;LOC_Os11g11750;LOC_Os12g06030;LOC_Os07g33640;LOC_Os09g20850;LOC_Os07g32810;LOC_Os07g09950;LOC_Os07g07550;LOC_Os07g06490;LOC_Os06g19570;LOC_Os03g58750;LOC_Os03g40800;LOC_Os03g07100
MSTRG.8158.7	LOC_Os11g43670;LOC_Os11g43680;LOC_Os11g43690;LOC_Os11g43700;LOC_Os11g43710;LOC_Os11g43720;LOC_Os11g43740;LOC_Os11g43750;LOC_Os11g43760;LOC_Os11g43770;LOC_Os11g43780;LOC_Os11g43790;LOC_Os11g43800;LOC_Os11g43810;Oryza_sativa_newGene_3750;LOC_Os11g43820;LOC_Os11g43830;LOC_Os11g43840;LOC_Os11g43860;LOC_Os11g43870;LOC_Os11g43880;LOC_Os11g43890;LOC_Os11g43895;LOC_Os11g43900;LOC_Os11g43910;LOC_Os11g4391…
MSTRG.8158.8	LOC_Os11g43670;LOC_Os11g43680;LOC_Os11g43690;LOC_Os11g43700;LOC_Os11g43710;LOC_Os11g43720;LOC_Os11g43740;LOC_Os11g43750;LOC_Os11g43760;LOC_Os11g43770;LOC_Os11g43780;LOC_Os11g43790;LOC_Os11g43800;LOC_Os11g43810;Oryza_sativa_newGene_3750;LOC_Os11g43820;LOC_Os11g43830;LOC_Os11g43840;LOC_Os11g43860;LOC_Os11g43870;LOC_Os11g43880;LOC_Os11g43890;LOC_Os11g43895;LOC_Os11g43900;LOC_Os11g43910;LOC_Os11g4391…
MSTRG.8158.9	LOC_Os11g43670;LOC_Os11g43680;LOC_Os11g43690;LOC_Os11g43700;LOC_Os11g43710;LOC_Os11g43720;LOC_Os11g43740;LOC_Os11g43750;LOC_Os11g43760;LOC_Os11g43770;LOC_Os11g43780;LOC_Os11g43790;LOC_Os11g43800;LOC_Os11g43810;Oryza_sativa_newGene_3750;LOC_Os11g43820;LOC_Os11g43830;LOC_Os11g43840;LOC_Os11g43860;LOC_Os11g43870;LOC_Os11g43880;LOC_Os11g43890;LOC_Os11g43895;LOC_Os11g43900;LOC_Os11g43910;LOC_Os11g4391…
[truncated: 2,453 more rows]

## Sheet: miRNA
Supplementary Table 2. Target gene identification of ncRNA in inter-subspecific hybrid rice combinations
miRNA_ID	Target
novel_miR_1	LOC_Os01g72030;LOC_Os01g71750;LOC_Os11g02590;LOC_Os12g02010;LOC_Os05g40000;LOC_Os12g38260;LOC_Os06g10320
[truncated: 825 more rows]

## Sheet: circRNA
Supplementary Table 2. Target gene identification of ncRNA in inter-subspecific hybrid rice combinations
[truncated: 2,122 more rows]
