# Supplementary material for: Non-coding RNA expression analysis revealed the molecular mechanism of flag leaf heterosis in inter-subspecific hybrid rice
Source: Front Plant Sci. 2022 Sep 26;13:990656. doi: 10.3389/fpls.2022.990656 (PMC9549252; doi:10.3389/fpls.2022.990656)
Supplement: Supplementary file 3 [file Table_3.XLSX]

## Sheet: miRNA_target lncRNA
Supplementary Table 3. MiRNA target lncRNA and circRNA
miRNA	Target lncRNA
osa-miR11336-5p	MSTRG.13832.18
osa-miR11336-5p	MSTRG.880.5
osa-miR11336-5p	MSTRG.880.7
osa-miR11336-5p	MSTRG.28780.4
osa-miR11337-5p	MSTRG.31096.4
osa-miR11337-5p	MSTRG.24725.3
osa-miR11337-5p	MSTRG.26678.5
osa-miR11338-3p	MSTRG.29903.1
osa-miR11339-3p	MSTRG.1457.6
osa-miR11339-3p	MSTRG.29566.7
osa-miR11339-3p	MSTRG.1457.3
osa-miR11339-5p	MSTRG.13832.18
osa-miR11339-5p	MSTRG.880.5
osa-miR11339-5p	MSTRG.880.7
osa-miR11339-5p	MSTRG.28780.4
osa-miR11341-3p	MSTRG.29903.1
osa-miR11342-5p	MSTRG.24725.3
osa-miR11343-5p	MSTRG.13832.18
osa-miR11343-5p	MSTRG.880.5
osa-miR11343-5p	MSTRG.880.7
osa-miR1423-3p	MSTRG.4656.3
osa-miR1423-3p	MSTRG.4656.1
osa-miR1423-3p	MSTRG.18929.7
osa-miR1423-5p	MSTRG.14066.1
osa-miR1427	MSTRG.9668.1
osa-miR1427	MSTRG.18351.6
osa-miR1427	MSTRG.2437.1
osa-miR1427	MSTRG.26719.2
osa-miR1427	MSTRG.6555.2
osa-miR1430	MSTRG.32421.1
osa-miR1431	MSTRG.158.1
osa-miR1436	MSTRG.16585.2
osa-miR1436	MSTRG.29566.7
osa-miR1436	MSTRG.16021.11
osa-miR1436	MSTRG.29566.6
osa-miR1437a	MSTRG.2567.1
osa-miR1437a	MSTRG.12587.2
osa-miR1437a	MSTRG.7026.1
osa-miR1437a	MSTRG.12587.13
osa-miR1437a	MSTRG.2248.1
osa-miR1437a	MSTRG.29582.5
osa-miR1437a	MSTRG.12587.12
osa-miR1437a	MSTRG.12640.1
osa-miR1437a	MSTRG.6324.2
osa-miR1437a	MSTRG.11961.2
osa-miR1437a	MSTRG.14066.1
osa-miR1437a	MSTRG.29582.6
osa-miR1437a	MSTRG.32504.13
osa-miR1437a	MSTRG.31235.3
osa-miR1437a	MSTRG.9182.2
osa-miR1437a	MSTRG.25701.1
osa-miR1437a	MSTRG.7620.3
osa-miR1437b-3p	MSTRG.17572.2
osa-miR1437b-3p	MSTRG.22454.1
osa-miR1437b-3p	MSTRG.30106.1
osa-miR1437b-3p	MSTRG.17069.1
osa-miR1437b-3p	MSTRG.7026.1
osa-miR1437b-3p	MSTRG.10412.1
osa-miR1437b-3p	MSTRG.11167.16
osa-miR1437b-3p	MSTRG.12470.1
osa-miR1437b-3p	MSTRG.13935.1
osa-miR1437b-3p	MSTRG.16585.2
osa-miR1437b-3p	MSTRG.21691.1
osa-miR1437b-3p	MSTRG.28855.5
osa-miR1437b-3p	MSTRG.31929.1
osa-miR1437b-3p	MSTRG.31890.3
osa-miR1437b-3p	MSTRG.26936.1
osa-miR1437b-3p	MSTRG.13832.18
osa-miR1437b-3p	MSTRG.1566.5
osa-miR1437b-3p	MSTRG.29036.6
osa-miR1437b-3p	MSTRG.24410.3
osa-miR1437b-3p	MSTRG.29582.5
osa-miR1437b-3p	MSTRG.1566.6
osa-miR1437b-3p	MSTRG.2190.3
osa-miR1437b-3p	MSTRG.8042.6
osa-miR1437b-3p	MSTRG.33124.1
osa-miR1437b-3p	MSTRG.29550.2
osa-miR1437b-3p	MSTRG.25267.1
osa-miR1437b-3p	MSTRG.18358.8
osa-miR1437b-3p	MSTRG.880.5
osa-miR1437b-3p	MSTRG.880.7
osa-miR1437b-3p	MSTRG.8146.3
osa-miR1437b-3p	MSTRG.6059.6
osa-miR1437b-3p	MSTRG.29582.6
osa-miR1437b-3p	MSTRG.31096.4
osa-miR1437b-3p	MSTRG.1566.1
osa-miR1437b-3p	MSTRG.27502.1
osa-miR1437b-3p	MSTRG.12304.28
osa-miR1437b-3p	MSTRG.9540.1
osa-miR1437b-3p	MSTRG.17940.9
osa-miR1437b-3p	MSTRG.17940.20
osa-miR1437b-3p	MSTRG.15805.1
osa-miR1437b-3p	MSTRG.12304.15
osa-miR1437b-3p	MSTRG.8713.2
osa-miR1437b-3p	MSTRG.6555.2
osa-miR1437b-3p	MSTRG.8558.1
osa-miR1437b-3p	MSTRG.26198.1
osa-miR1437b-3p	MSTRG.18358.1
osa-miR1437b-3p	MSTRG.10185.22
osa-miR1437b-3p	MSTRG.29555.3
osa-miR1437b-3p	MSTRG.1000.1
osa-miR1437b-3p	MSTRG.158.1
osa-miR1437b-3p	MSTRG.14296.1
osa-miR1437b-3p	MSTRG.7620.3
osa-miR1441	MSTRG.26678.5
osa-miR156a	MSTRG.11167.16
osa-miR156b-3p	MSTRG.11167.16
osa-miR156b-5p	MSTRG.11167.16
osa-miR156c-3p	MSTRG.11167.16
osa-miR156c-5p	MSTRG.11167.16
osa-miR156d	MSTRG.11167.16
osa-miR156e	MSTRG.11167.16
osa-miR156f-5p	MSTRG.11167.16
osa-miR156g-3p	MSTRG.11167.16
osa-miR156g-5p	MSTRG.11167.16
osa-miR156h-5p	MSTRG.11167.16
osa-miR156i	MSTRG.11167.16
osa-miR156j-3p	MSTRG.17985.1
osa-miR156j-5p	MSTRG.11167.16
osa-miR160d-3p	MSTRG.26848.1
osa-miR160e-5p	MSTRG.29563.1
osa-miR160f-5p	MSTRG.5222.1
osa-miR162a	MSTRG.12742.2
osa-miR162b	MSTRG.12742.2
osa-miR164d	MSTRG.23770.3
osa-miR166a-3p	MSTRG.21691.1
osa-miR166a-3p	MSTRG.32504.13
osa-miR166b-3p	MSTRG.21691.1
osa-miR166b-3p	MSTRG.32504.13
osa-miR166c-3p	MSTRG.21691.1
osa-miR166c-3p	MSTRG.32504.13
osa-miR166d-3p	MSTRG.21691.1
osa-miR166d-3p	MSTRG.32504.13
osa-miR166f	MSTRG.21691.1
osa-miR166f	MSTRG.32504.13
osa-miR166j-3p	MSTRG.21691.1
osa-miR166j-3p	MSTRG.32504.13
osa-miR166k-3p	MSTRG.21691.1
osa-miR166k-5p	MSTRG.26719.2
osa-miR166k-5p	MSTRG.9749.1
osa-miR166l-3p	MSTRG.21691.1
osa-miR166m	MSTRG.21691.1
osa-miR168a-3p	MSTRG.16595.2
osa-miR168a-3p	MSTRG.16595.6
osa-miR168a-5p	MSTRG.31685.2
osa-miR171d-5p	MSTRG.26516.2
osa-miR171d-5p	MSTRG.26516.7
osa-miR171e-5p	MSTRG.5497.1
osa-miR1846a-5p	MSTRG.7026.1
osa-miR1846a-5p	MSTRG.18822.4
osa-miR1846a-5p	MSTRG.11697.2
osa-miR1846a-5p	MSTRG.1884.8
osa-miR1846a-5p	MSTRG.18351.6
osa-miR1846a-5p	MSTRG.7254.4
osa-miR1846a-5p	MSTRG.7254.3
osa-miR1846a-5p	MSTRG.17649.10
osa-miR1846a-5p	MSTRG.4649.2
osa-miR1846a-5p	MSTRG.17513.3
osa-miR1846a-5p	MSTRG.6059.6
osa-miR1846a-5p	MSTRG.31442.1
osa-miR1846a-5p	MSTRG.3386.4
osa-miR1846a-5p	MSTRG.9514.12
osa-miR1846a-5p	MSTRG.18822.1
osa-miR1846a-5p	MSTRG.29888.1
osa-miR1846a-5p	MSTRG.3634.1
osa-miR1846a-5p	MSTRG.32421.1
osa-miR1846a-5p	MSTRG.26516.2
osa-miR1846a-5p	MSTRG.9514.16
osa-miR1846a-5p	MSTRG.9514.1
osa-miR1846a-5p	MSTRG.27002.16
osa-miR1846a-5p	MSTRG.26516.7
osa-miR1846b-5p	MSTRG.7026.1
osa-miR1846b-5p	MSTRG.18822.4
osa-miR1846b-5p	MSTRG.11697.2
osa-miR1846b-5p	MSTRG.1884.8
osa-miR1846b-5p	MSTRG.18351.6
osa-miR1846b-5p	MSTRG.7254.4
osa-miR1846b-5p	MSTRG.7254.3
osa-miR1846b-5p	MSTRG.17649.10
osa-miR1846b-5p	MSTRG.4649.2
osa-miR1846b-5p	MSTRG.17513.3
osa-miR1846b-5p	MSTRG.6059.6
osa-miR1846b-5p	MSTRG.31442.1
osa-miR1846b-5p	MSTRG.3386.4
osa-miR1846b-5p	MSTRG.9514.12
osa-miR1846b-5p	MSTRG.18822.1
osa-miR1846b-5p	MSTRG.29888.1
osa-miR1846b-5p	MSTRG.3634.1
osa-miR1846b-5p	MSTRG.32421.1
osa-miR1846b-5p	MSTRG.26516.2
osa-miR1846b-5p	MSTRG.9514.16
osa-miR1846b-5p	MSTRG.9514.1
osa-miR1846b-5p	MSTRG.27002.16
osa-miR1846b-5p	MSTRG.26516.7
osa-miR1846c-3p	MSTRG.26719.2
osa-miR1846c-3p	MSTRG.16595.2
osa-miR1846c-3p	MSTRG.18687.2
osa-miR1846c-3p	MSTRG.16595.6
osa-miR1846c-5p	MSTRG.7026.1
osa-miR1846c-5p	MSTRG.18822.4
osa-miR1846c-5p	MSTRG.11697.2
osa-miR1846c-5p	MSTRG.1884.8
osa-miR1846c-5p	MSTRG.18351.6
osa-miR1846c-5p	MSTRG.7254.4
osa-miR1846c-5p	MSTRG.7254.3
osa-miR1846c-5p	MSTRG.17649.10
osa-miR1846c-5p	MSTRG.4649.2
osa-miR1846c-5p	MSTRG.17513.3
osa-miR1846c-5p	MSTRG.6059.6
osa-miR1846c-5p	MSTRG.31442.1
osa-miR1846c-5p	MSTRG.3386.4
osa-miR1846c-5p	MSTRG.9514.12
osa-miR1846c-5p	MSTRG.18822.1
osa-miR1846c-5p	MSTRG.29888.1
osa-miR1846c-5p	MSTRG.3634.1
osa-miR1846c-5p	MSTRG.32421.1
osa-miR1846c-5p	MSTRG.26516.2
osa-miR1846c-5p	MSTRG.9514.16
osa-miR1846c-5p	MSTRG.9514.1
osa-miR1846c-5p	MSTRG.27002.16
osa-miR1846c-5p	MSTRG.26516.7
osa-miR1846d-3p	MSTRG.28065.1
osa-miR1846d-3p	MSTRG.12640.1
osa-miR1846d-3p	MSTRG.17513.3
osa-miR1846d-3p	MSTRG.18927.1
osa-miR1846d-5p	MSTRG.15252.1
osa-miR1846d-5p	MSTRG.4656.3
osa-miR1846d-5p	MSTRG.2190.3
osa-miR1846d-5p	MSTRG.4656.1
osa-miR1846d-5p	MSTRG.25438.1
osa-miR1846d-5p	MSTRG.7620.3
osa-miR1846e	MSTRG.29959.1
osa-miR1848	MSTRG.12587.2
osa-miR1848	MSTRG.25344.6
osa-miR1848	MSTRG.22454.1
osa-miR1848	MSTRG.5497.1
osa-miR1848	MSTRG.29807.2
osa-miR1848	MSTRG.1441.7
osa-miR1848	MSTRG.18822.4
osa-miR1848	MSTRG.21691.1
osa-miR1848	MSTRG.12587.13
osa-miR1848	MSTRG.9356.2
osa-miR1848	MSTRG.23770.3
osa-miR1848	MSTRG.6632.1
osa-miR1848	MSTRG.1884.8
osa-miR1848	MSTRG.12587.12
osa-miR1848	MSTRG.28965.1
osa-miR1848	MSTRG.12211.2
osa-miR1848	MSTRG.9226.2
osa-miR1848	MSTRG.6324.2
osa-miR1848	MSTRG.9226.5
osa-miR1848	MSTRG.11961.2
osa-miR1848	MSTRG.12633.1
osa-miR1848	MSTRG.17513.3
osa-miR1848	MSTRG.16021.11
osa-miR1848	MSTRG.4029.16
osa-miR1848	MSTRG.31096.4
osa-miR1848	MSTRG.15615.1
osa-miR1848	MSTRG.9075.1
osa-miR1848	MSTRG.13842.1
osa-miR1848	MSTRG.33186.2
osa-miR1848	MSTRG.27556.16
osa-miR1848	MSTRG.13170.2
osa-miR1848	MSTRG.17676.1
osa-miR1848	MSTRG.31133.5
osa-miR1848	MSTRG.18822.1
osa-miR1848	MSTRG.11107.2
osa-miR1848	MSTRG.3466.2
osa-miR1848	MSTRG.32421.1
osa-miR1848	MSTRG.27556.1
osa-miR1848	MSTRG.33186.4
osa-miR1848	MSTRG.9514.1
osa-miR1848	MSTRG.13685.2
osa-miR1848	MSTRG.29950.2
osa-miR1848	MSTRG.25701.1
osa-miR1848	MSTRG.12601.21
osa-miR1850.1	MSTRG.23693.10
osa-miR1850.1	MSTRG.32331.5
osa-miR1862d	MSTRG.18822.1
osa-miR1868	MSTRG.2190.3
osa-miR1868	MSTRG.29566.7
osa-miR1868	MSTRG.29566.6
osa-miR1868	MSTRG.1550.1
osa-miR1871	MSTRG.19886.1
osa-miR1871	MSTRG.31576.1
osa-miR1872	MSTRG.12761.1
osa-miR1876	MSTRG.21691.1
osa-miR1879	MSTRG.20031.1
osa-miR1879	MSTRG.4649.2
osa-miR1883a	MSTRG.9283.3
osa-miR1883a	MSTRG.18822.4
osa-miR1883a	MSTRG.15252.1
osa-miR1883a	MSTRG.2199.3
osa-miR1883a	MSTRG.3386.4
osa-miR1883a	MSTRG.18822.1
osa-miR1883b	MSTRG.9283.3
osa-miR1883b	MSTRG.18822.4
osa-miR1883b	MSTRG.15252.1
osa-miR1883b	MSTRG.2199.3
osa-miR1883b	MSTRG.3386.4
osa-miR1883b	MSTRG.18822.1
osa-miR2055	MSTRG.31019.1
osa-miR2055	MSTRG.32648.1
osa-miR2103	MSTRG.11167.16
osa-miR2103	MSTRG.28855.5
osa-miR2103	MSTRG.9356.2
osa-miR2103	MSTRG.23770.3
osa-miR2103	MSTRG.29582.5
osa-miR2103	MSTRG.9226.2
osa-miR2103	MSTRG.9226.5
osa-miR2103	MSTRG.12633.1
osa-miR2103	MSTRG.29582.6
osa-miR2103	MSTRG.2199.3
osa-miR2103	MSTRG.28780.4
osa-miR2103	MSTRG.28780.2
osa-miR2118b	MSTRG.28855.5
osa-miR2118b	MSTRG.9653.1
osa-miR2118n	MSTRG.28855.5
osa-miR2118n	MSTRG.9653.1
osa-miR2120	MSTRG.29582.5
osa-miR2867-3p	MSTRG.22653.1
osa-miR2867-5p	MSTRG.9226.2
osa-miR2867-5p	MSTRG.9226.5
osa-miR2867-5p	MSTRG.25438.1
osa-miR2877	MSTRG.10617.1
osa-miR2877	MSTRG.12304.28
osa-miR2877	MSTRG.13170.2
osa-miR2877	MSTRG.12304.15
osa-miR2880	MSTRG.4492.7
osa-miR2905	MSTRG.10185.22
osa-miR319a-3p	MSTRG.29959.1
osa-miR3979-3p	MSTRG.4649.2
osa-miR3979-3p	MSTRG.12304.15
osa-miR3979-5p	MSTRG.3386.4
osa-miR3979-5p	MSTRG.29555.3
osa-miR408-5p	MSTRG.1884.8
osa-miR408-5p	MSTRG.8146.3
osa-miR408-5p	MSTRG.32868.3
osa-miR408-5p	MSTRG.24905.1
osa-miR419	MSTRG.6555.2
osa-miR5072	MSTRG.9283.3
osa-miR5072	MSTRG.4518.1
osa-miR5072	MSTRG.18687.2
osa-miR5072	MSTRG.24725.3
osa-miR5072	MSTRG.25483.3
osa-miR5072	MSTRG.27154.1
osa-miR5074	MSTRG.9540.1
osa-miR5074	MSTRG.24928.1
osa-miR5082	MSTRG.9283.3
osa-miR5082	MSTRG.16585.2
osa-miR5082	MSTRG.11697.2
osa-miR5082	MSTRG.13436.1
osa-miR5082	MSTRG.15252.1
osa-miR5082	MSTRG.9668.1
osa-miR5082	MSTRG.24799.1
osa-miR5082	MSTRG.9226.2
osa-miR5082	MSTRG.18358.8
osa-miR5082	MSTRG.880.5
osa-miR5082	MSTRG.9226.5
osa-miR5082	MSTRG.880.7
osa-miR5082	MSTRG.6059.6
osa-miR5082	MSTRG.31442.1
osa-miR5082	MSTRG.18687.2
osa-miR5082	MSTRG.9540.1
osa-miR5082	MSTRG.28780.4
osa-miR5082	MSTRG.7249.1
osa-miR5082	MSTRG.32421.1
osa-miR5082	MSTRG.26516.2
osa-miR5082	MSTRG.18358.1
osa-miR5082	MSTRG.30299.2
osa-miR5082	MSTRG.28780.2
osa-miR5082	MSTRG.26516.7
osa-miR5143a	MSTRG.23681.1
osa-miR5143b	MSTRG.23681.1
osa-miR5148a	MSTRG.28855.5
osa-miR5148b	MSTRG.28855.5
osa-miR5148c	MSTRG.28855.5
osa-miR5149	MSTRG.32063.1
osa-miR5149	MSTRG.1566.5
osa-miR5149	MSTRG.1566.6
osa-miR5149	MSTRG.4649.2
osa-miR5149	MSTRG.1566.1
osa-miR5149	MSTRG.22390.8
osa-miR5150-3p	MSTRG.11167.16
osa-miR5150-5p	MSTRG.22981.1
osa-miR5158	MSTRG.21691.1
osa-miR5158	MSTRG.18351.6
osa-miR5158	MSTRG.25195.2
osa-miR5158	MSTRG.9842.1
osa-miR528-5p	MSTRG.4073.2
osa-miR528-5p	MSTRG.14066.1
osa-miR528-5p	MSTRG.2199.3
osa-miR5493	MSTRG.2567.1
osa-miR5493	MSTRG.4492.7
osa-miR5493	MSTRG.10050.2
osa-miR5493	MSTRG.13935.1
osa-miR5493	MSTRG.21691.1
osa-miR5493	MSTRG.20031.1
osa-miR5493	MSTRG.31492.1
osa-miR5493	MSTRG.17649.10
osa-miR5493	MSTRG.32868.3
osa-miR5493	MSTRG.19886.1
osa-miR5493	MSTRG.19912.6
osa-miR5493	MSTRG.33186.2
osa-miR5493	MSTRG.15805.1
osa-miR5493	MSTRG.13749.2
osa-miR5493	MSTRG.9514.12
osa-miR5493	MSTRG.32421.1
osa-miR5493	MSTRG.9514.16
osa-miR5493	MSTRG.33186.4
osa-miR5493	MSTRG.9514.1
osa-miR5493	MSTRG.29563.1
osa-miR5501	MSTRG.4492.7
osa-miR5510	MSTRG.12211.2
osa-miR5510	MSTRG.6433.4
osa-miR5517	MSTRG.2190.3
osa-miR5795	MSTRG.2567.1
osa-miR5795	MSTRG.27888.4
osa-miR5795	MSTRG.26719.2
osa-miR5803	MSTRG.22454.1
osa-miR5805	MSTRG.5115.1
osa-miR5807	MSTRG.31685.2
osa-miR5807	MSTRG.27556.16
osa-miR5807	MSTRG.32421.1
osa-miR5807	MSTRG.27556.1
osa-miR5809	MSTRG.22071.3
osa-miR5809	MSTRG.22454.1
osa-miR5809	MSTRG.10050.2
osa-miR5809	MSTRG.29807.2
osa-miR5809	MSTRG.7026.1
osa-miR5809	MSTRG.4029.16
osa-miR5809	MSTRG.1026.1
osa-miR5810	MSTRG.31096.4
osa-miR5810	MSTRG.31235.3
osa-miR5810	MSTRG.31509.3
osa-miR5811	MSTRG.26516.2
osa-miR5813	MSTRG.26936.1
osa-miR5816	MSTRG.7026.1
osa-miR5816	MSTRG.27352.1
osa-miR5829	MSTRG.2567.1
osa-miR5829	MSTRG.18827.2
osa-miR6246	MSTRG.17069.1
osa-miR6246	MSTRG.1884.8
osa-miR6246	MSTRG.6324.2
osa-miR6246	MSTRG.8042.6
osa-miR6246	MSTRG.14066.1
osa-miR6246	MSTRG.3386.4
osa-miR6249a	MSTRG.7667.15
osa-miR6249a	MSTRG.26810.1
osa-miR6249b	MSTRG.7667.15
osa-miR6249b	MSTRG.26810.1
osa-miR6253	MSTRG.1884.8
osa-miR6253	MSTRG.22390.15
osa-miR6253	MSTRG.22390.14
osa-miR6253	MSTRG.22390.8
osa-miR7692-3p	MSTRG.12317.3
osa-miR7692-3p	MSTRG.2067.1
osa-miR7693-5p	MSTRG.23770.3
osa-miR7693-5p	MSTRG.18351.6
osa-miR7693-5p	MSTRG.9749.1
osa-miR7693-5p	MSTRG.31235.3
osa-miR7694-3p	MSTRG.32510.1
osa-miR7695-3p	MSTRG.9226.2
osa-miR7695-3p	MSTRG.9226.5
osa-miR7695-5p	MSTRG.2190.3
osa-miR7695-5p	MSTRG.29550.2
osa-miR812a	MSTRG.16585.2
osa-miR812a	MSTRG.32504.13
osa-miR812a	MSTRG.26198.1
osa-miR812b	MSTRG.16585.2
osa-miR812b	MSTRG.32504.13
osa-miR812b	MSTRG.26198.1
osa-miR812c	MSTRG.16585.2
osa-miR812c	MSTRG.32504.13
osa-miR812c	MSTRG.26198.1
osa-miR812d	MSTRG.16585.2
osa-miR812d	MSTRG.32504.13
osa-miR812d	MSTRG.26198.1
osa-miR812e	MSTRG.16585.2
osa-miR812e	MSTRG.32504.13
osa-miR812e	MSTRG.26198.1
osa-miR812g	MSTRG.26198.1
osa-miR812h	MSTRG.26198.1
osa-miR812i	MSTRG.26198.1
osa-miR812j	MSTRG.26198.1
osa-miR812k	MSTRG.12587.2
osa-miR812k	MSTRG.9283.3
osa-miR812k	MSTRG.16585.2
osa-miR812k	MSTRG.3386.4
osa-miR812k	MSTRG.26198.1
osa-miR812m	MSTRG.12587.2
osa-miR812m	MSTRG.9283.3
osa-miR812m	MSTRG.16585.2
osa-miR812m	MSTRG.3386.4
osa-miR812m	MSTRG.26198.1
osa-miR812n-5p	MSTRG.28065.1
osa-miR812p	MSTRG.16585.2
osa-miR812p	MSTRG.26198.1
osa-miR812q	MSTRG.16585.2
osa-miR812s	MSTRG.16585.2
osa-miR815a	MSTRG.13436.1
osa-miR815a	MSTRG.4649.2
osa-miR815a	MSTRG.17645.1
osa-miR815a	MSTRG.27002.16
osa-miR815b	MSTRG.13436.1
osa-miR815b	MSTRG.4649.2
osa-miR815b	MSTRG.17645.1
osa-miR815b	MSTRG.27002.16
osa-miR815c	MSTRG.13436.1
osa-miR815c	MSTRG.4649.2
osa-miR815c	MSTRG.17645.1
osa-miR815c	MSTRG.27002.16
osa-miR818a	MSTRG.4656.3
osa-miR818a	MSTRG.4656.1
osa-miR818a	MSTRG.16021.11
osa-miR818a	MSTRG.9842.1
osa-miR818b	MSTRG.4656.3
osa-miR818b	MSTRG.4656.1
osa-miR818b	MSTRG.16021.11
osa-miR818b	MSTRG.9842.1
osa-miR818c	MSTRG.4656.3
osa-miR818c	MSTRG.4656.1
osa-miR818c	MSTRG.16021.11
osa-miR818c	MSTRG.9842.1
osa-miR818d	MSTRG.4656.3
osa-miR818d	MSTRG.4656.1
osa-miR818d	MSTRG.16021.11
osa-miR818d	MSTRG.9842.1
osa-miR818e	MSTRG.4656.3
osa-miR818e	MSTRG.4656.1
osa-miR818e	MSTRG.16021.11
osa-miR818e	MSTRG.9842.1
osa-miR820a	MSTRG.18822.4
osa-miR820a	MSTRG.18822.1
osa-miR820a	MSTRG.3466.2
osa-miR820a	MSTRG.26198.1
osa-miR820b	MSTRG.18822.4
osa-miR820b	MSTRG.18822.1
osa-miR820b	MSTRG.3466.2
osa-miR820b	MSTRG.26198.1
osa-miR820c	MSTRG.18822.4
osa-miR820c	MSTRG.18822.1
osa-miR820c	MSTRG.3466.2
osa-miR820c	MSTRG.26198.1
novel_miR_100	MSTRG.15392.2
novel_miR_100	MSTRG.13842.1
novel_miR_102	MSTRG.11167.16
novel_miR_105	MSTRG.14793.5
novel_miR_111	MSTRG.8700.7
novel_miR_111	MSTRG.6014.1
novel_miR_12	MSTRG.32331.5
novel_miR_121	MSTRG.29807.2
novel_miR_121	MSTRG.13935.1
novel_miR_121	MSTRG.26863.2
novel_miR_121	MSTRG.1026.1
novel_miR_121	MSTRG.28780.4
novel_miR_121	MSTRG.11107.2
novel_miR_121	MSTRG.31235.3
novel_miR_121	MSTRG.29563.1
novel_miR_121	MSTRG.28780.2
novel_miR_123	MSTRG.25246.14
novel_miR_129	MSTRG.31929.1
novel_miR_131	MSTRG.7620.3
novel_miR_134	MSTRG.8953.2
novel_miR_135	MSTRG.7026.1
novel_miR_136	MSTRG.29807.2
novel_miR_136	MSTRG.13935.1
novel_miR_136	MSTRG.26863.2
novel_miR_136	MSTRG.1026.1
novel_miR_136	MSTRG.28780.4
novel_miR_136	MSTRG.11107.2
novel_miR_136	MSTRG.31235.3
novel_miR_136	MSTRG.29563.1
novel_miR_136	MSTRG.28780.2
novel_miR_141	MSTRG.6433.4
novel_miR_15	MSTRG.31133.5
novel_miR_15	MSTRG.26678.5
novel_miR_154	MSTRG.8700.7
novel_miR_154	MSTRG.5497.1
novel_miR_154	MSTRG.7026.1
novel_miR_154	MSTRG.11167.16
novel_miR_154	MSTRG.24121.10
novel_miR_154	MSTRG.16585.2
novel_miR_154	MSTRG.13436.1
novel_miR_154	MSTRG.31929.1
novel_miR_154	MSTRG.28065.1
novel_miR_154	MSTRG.3394.1
novel_miR_154	MSTRG.32444.9
novel_miR_154	MSTRG.31685.2
novel_miR_154	MSTRG.17940.9
novel_miR_154	MSTRG.17940.20
novel_miR_154	MSTRG.3386.4
novel_miR_154	MSTRG.9514.12
novel_miR_154	MSTRG.2246.11
novel_miR_154	MSTRG.9514.16
novel_miR_154	MSTRG.9514.1
novel_miR_154	MSTRG.10185.22
novel_miR_154	MSTRG.7620.3
novel_miR_156	MSTRG.16585.2
novel_miR_156	MSTRG.32510.1
novel_miR_162	MSTRG.16585.2
novel_miR_169	MSTRG.6433.4
novel_miR_17	MSTRG.14793.5
novel_miR_171	MSTRG.19912.6
novel_miR_176	MSTRG.2567.1
novel_miR_176	MSTRG.5486.3
novel_miR_176	MSTRG.33273.2
novel_miR_176	MSTRG.18351.6
novel_miR_176	MSTRG.2190.3
novel_miR_176	MSTRG.7620.3
novel_miR_177	MSTRG.25344.6
novel_miR_177	MSTRG.12742.2
novel_miR_177	MSTRG.8146.3
novel_miR_177	MSTRG.19886.1
novel_miR_177	MSTRG.7347.5
novel_miR_177	MSTRG.14296.1
novel_miR_180	MSTRG.29807.2
novel_miR_180	MSTRG.13935.1
novel_miR_180	MSTRG.26863.2
novel_miR_180	MSTRG.1026.1
novel_miR_180	MSTRG.28780.4
novel_miR_180	MSTRG.11107.2
novel_miR_180	MSTRG.31235.3
novel_miR_180	MSTRG.29563.1
novel_miR_180	MSTRG.28780.2
novel_miR_183	MSTRG.32331.5
novel_miR_191	MSTRG.8700.7
novel_miR_191	MSTRG.6014.1
novel_miR_193	MSTRG.6433.4
novel_miR_194	MSTRG.32331.5
novel_miR_196	MSTRG.29950.2
novel_miR_2	MSTRG.2567.1
novel_miR_2	MSTRG.12587.2
novel_miR_2	MSTRG.4492.7
novel_miR_2	MSTRG.17069.1
novel_miR_2	MSTRG.7026.1
novel_miR_2	MSTRG.27480.2
novel_miR_2	MSTRG.12587.13
novel_miR_2	MSTRG.31929.1
novel_miR_2	MSTRG.31492.1
novel_miR_2	MSTRG.12587.12
novel_miR_2	MSTRG.27067.1
novel_miR_2	MSTRG.11961.2
novel_miR_2	MSTRG.6059.6
novel_miR_2	MSTRG.32504.13
novel_miR_2	MSTRG.4864.9
novel_miR_2	MSTRG.6355.2
novel_miR_2	MSTRG.9653.1
novel_miR_201	MSTRG.6433.4
novel_miR_204	MSTRG.22653.1
novel_miR_205	MSTRG.17651.1
novel_miR_210	MSTRG.6433.4
novel_miR_212	MSTRG.7620.3
novel_miR_218	MSTRG.1174.11
novel_miR_218	MSTRG.25606.1
novel_miR_224	MSTRG.6433.4
novel_miR_233	MSTRG.29550.2
novel_miR_241	MSTRG.14793.5
novel_miR_246	MSTRG.7620.3
novel_miR_261	MSTRG.1794.1
novel_miR_262	MSTRG.31929.1
novel_miR_262	MSTRG.2246.11
novel_miR_262	MSTRG.32504.13
novel_miR_268	MSTRG.7620.3
novel_miR_270	MSTRG.9226.2
novel_miR_270	MSTRG.9226.5
novel_miR_270	MSTRG.31106.19
novel_miR_272	MSTRG.6433.4
novel_miR_273	MSTRG.14793.5
novel_miR_285	MSTRG.7026.1
novel_miR_286	MSTRG.28065.1
novel_miR_302	MSTRG.6433.4
novel_miR_303	MSTRG.6433.4
novel_miR_304	MSTRG.14793.5
novel_miR_305	MSTRG.25344.6
novel_miR_305	MSTRG.25344.8
novel_miR_305	MSTRG.5954.1
novel_miR_305	MSTRG.1550.2
novel_miR_305	MSTRG.14066.1
novel_miR_305	MSTRG.31096.4
novel_miR_305	MSTRG.1550.1
novel_miR_305	MSTRG.12664.4
novel_miR_309	MSTRG.19912.6
novel_miR_316	MSTRG.10185.22
novel_miR_318	MSTRG.6433.4
novel_miR_325	MSTRG.25344.6
novel_miR_325	MSTRG.12742.2
novel_miR_325	MSTRG.11697.2
novel_miR_325	MSTRG.31929.1
novel_miR_325	MSTRG.8042.6
novel_miR_325	MSTRG.8146.3
novel_miR_325	MSTRG.7347.5
novel_miR_33	MSTRG.7026.1
novel_miR_340	MSTRG.10151.1
novel_miR_341	MSTRG.6433.4
novel_miR_43	MSTRG.31133.5
novel_miR_43	MSTRG.26678.5
novel_miR_49	MSTRG.15392.2
novel_miR_49	MSTRG.13842.1
novel_miR_56	MSTRG.6433.4
novel_miR_62	MSTRG.25344.6
novel_miR_62	MSTRG.12742.2
novel_miR_62	MSTRG.8146.3
novel_miR_62	MSTRG.19886.1
novel_miR_62	MSTRG.7347.5
novel_miR_62	MSTRG.14296.1
novel_miR_78	MSTRG.12587.2
novel_miR_78	MSTRG.17069.1
novel_miR_78	MSTRG.7026.1
novel_miR_78	MSTRG.27480.2
novel_miR_78	MSTRG.12470.1
novel_miR_78	MSTRG.2336.1
novel_miR_78	MSTRG.25482.1
novel_miR_78	MSTRG.8953.2
novel_miR_78	MSTRG.12587.13
novel_miR_78	MSTRG.31929.1
novel_miR_78	MSTRG.31492.1
novel_miR_78	MSTRG.29582.5
novel_miR_78	MSTRG.12587.12
novel_miR_78	MSTRG.29566.7
novel_miR_78	MSTRG.2437.1
novel_miR_78	MSTRG.7254.4
novel_miR_78	MSTRG.27067.1
novel_miR_78	MSTRG.27888.4
novel_miR_78	MSTRG.16595.2
novel_miR_78	MSTRG.7254.3
novel_miR_78	MSTRG.18358.8
novel_miR_78	MSTRG.880.5
novel_miR_78	MSTRG.880.7
novel_miR_78	MSTRG.17649.10
novel_miR_78	MSTRG.11961.2
novel_miR_78	MSTRG.17513.3
novel_miR_78	MSTRG.29566.6
novel_miR_78	MSTRG.9842.1
novel_miR_78	MSTRG.31442.1
novel_miR_78	MSTRG.5953.1
novel_miR_78	MSTRG.27556.16
novel_miR_78	MSTRG.16667.10
novel_miR_78	MSTRG.24277.4
novel_miR_78	MSTRG.22653.1
novel_miR_78	MSTRG.9749.1
novel_miR_78	MSTRG.16595.6
novel_miR_78	MSTRG.2246.11
novel_miR_78	MSTRG.32504.13
novel_miR_78	MSTRG.4864.9
novel_miR_78	MSTRG.32421.1
novel_miR_78	MSTRG.27556.1
novel_miR_78	MSTRG.18358.1
novel_miR_78	MSTRG.7620.3
novel_miR_82	MSTRG.6433.4
novel_miR_85	MSTRG.29582.5
novel_miR_85	MSTRG.24799.1
novel_miR_85	MSTRG.29582.6
novel_miR_89	MSTRG.24121.10
novel_miR_89	MSTRG.10185.22
novel_miR_93	MSTRG.31929.1
novel_miR_99	MSTRG.6433.4
osa-miR11336-5p	MSTRG.6022.5
osa-miR11336-5p	MSTRG.13596.23
osa-miR11337-5p	MSTRG.31096.3
osa-miR11337-5p	MSTRG.26678.3
osa-miR11337-5p	MSTRG.26678.2
osa-miR11339-3p	MSTRG.27352.4
osa-miR11339-3p	MSTRG.29739.5
osa-miR1423-5p	MSTRG.5403.1
osa-miR1423-5p	MSTRG.18608.1
osa-miR1427	MSTRG.24522.9
osa-miR1427	MSTRG.18351.10
osa-miR1427	MSTRG.3695.1
osa-miR1427	MSTRG.7203.1
osa-miR1427	MSTRG.7290.1
osa-miR1427	MSTRG.14250.2
osa-miR1427	MSTRG.6555.5
osa-miR1431	MSTRG.14793.1
osa-miR1431	MSTRG.14793.4
osa-miR1432-3p	MSTRG.28165.2
osa-miR1432-3p	MSTRG.16691.4
osa-miR1432-5p	MSTRG.28165.2
osa-miR1436	MSTRG.27352.4
osa-miR1436	MSTRG.11066.1
osa-miR1437a	MSTRG.2003.1
osa-miR1437a	MSTRG.7620.4
osa-miR1437a	MSTRG.30653.2
osa-miR1437a	MSTRG.11961.1
osa-miR1437a	MSTRG.33037.1
osa-miR1437a	MSTRG.24233.4
osa-miR1437a	MSTRG.24586.1
osa-miR1437b-3p	MSTRG.7620.4
osa-miR1437b-3p	MSTRG.29945.9
osa-miR1437b-3p	MSTRG.3695.1
osa-miR1437b-3p	MSTRG.12304.1
osa-miR1437b-3p	MSTRG.31096.3
osa-miR1437b-3p	MSTRG.9370.8
osa-miR1437b-3p	MSTRG.14016.8
osa-miR1437b-3p	MSTRG.2632.2
osa-miR1437b-3p	MSTRG.12664.2
osa-miR1437b-3p	MSTRG.31141.26
osa-miR1437b-3p	MSTRG.29036.4
osa-miR1437b-3p	MSTRG.23158.4
osa-miR1437b-3p	MSTRG.4873.5
osa-miR1437b-3p	MSTRG.25168.1
osa-miR1437b-3p	MSTRG.3528.2
osa-miR1437b-3p	MSTRG.13194.9
osa-miR1437b-3p	MSTRG.23300.2
osa-miR1437b-3p	MSTRG.3589.2
osa-miR1437b-3p	MSTRG.6555.3
osa-miR1437b-3p	MSTRG.31141.23
osa-miR1437b-3p	MSTRG.6059.2
osa-miR1437b-3p	MSTRG.30499.1
osa-miR1437b-3p	MSTRG.33037.1
osa-miR1437b-3p	MSTRG.17940.19
osa-miR1437b-3p	MSTRG.11138.1
osa-miR1437b-3p	MSTRG.26970.2
osa-miR1437b-3p	MSTRG.21529.1
osa-miR1437b-3p	MSTRG.14250.2
osa-miR1437b-3p	MSTRG.9370.13
osa-miR1437b-3p	MSTRG.10934.2
osa-miR1437b-3p	MSTRG.31990.6
osa-miR1437b-3p	MSTRG.10661.21
osa-miR1437b-3p	MSTRG.24430.2
osa-miR1437b-3p	MSTRG.10934.1
osa-miR1437b-3p	MSTRG.27188.8
osa-miR1437b-3p	MSTRG.9370.14
osa-miR1437b-3p	MSTRG.6555.5
osa-miR1441	MSTRG.26678.3
osa-miR1441	MSTRG.26678.2
osa-miR156c-3p	MSTRG.4445.4
osa-miR156g-3p	MSTRG.4445.4
osa-miR160d-3p	MSTRG.26758.1
osa-miR164a	MSTRG.7964.1
osa-miR164a	MSTRG.16961.1
osa-miR164a	MSTRG.32353.1
osa-miR164b	MSTRG.7964.1
osa-miR164b	MSTRG.16961.1
osa-miR164b	MSTRG.32353.1
osa-miR164c	MSTRG.7964.1
osa-miR164c	MSTRG.16961.1
osa-miR164d	MSTRG.7964.1
osa-miR164d	MSTRG.16961.1
osa-miR164d	MSTRG.23770.1
osa-miR164d	MSTRG.23770.8
osa-miR164e	MSTRG.24277.6
osa-miR164e	MSTRG.16961.1
osa-miR164f	MSTRG.7964.1
osa-miR164f	MSTRG.16961.1
osa-miR164f	MSTRG.32353.1
osa-miR168a-3p	MSTRG.16595.4
osa-miR168a-3p	MSTRG.27279.1
osa-miR169f.2	MSTRG.1494.4
osa-miR171d-5p	MSTRG.25386.3
osa-miR1846a-5p	MSTRG.1773.2
osa-miR1846a-5p	MSTRG.18351.10
osa-miR1846a-5p	MSTRG.5048.4
osa-miR1846a-5p	MSTRG.3695.1
osa-miR1846a-5p	MSTRG.1441.3
osa-miR1846a-5p	MSTRG.8934.4
osa-miR1846a-5p	MSTRG.27279.1
osa-miR1846a-5p	MSTRG.7290.1
osa-miR1846a-5p	MSTRG.18608.1
osa-miR1846a-5p	MSTRG.9514.21
osa-miR1846a-5p	MSTRG.23158.4
osa-miR1846a-5p	MSTRG.29054.2
osa-miR1846a-5p	MSTRG.25182.3
osa-miR1846a-5p	MSTRG.6059.2
osa-miR1846a-5p	MSTRG.33037.1
osa-miR1846a-5p	MSTRG.5048.3
osa-miR1846a-5p	MSTRG.17649.14
osa-miR1846a-5p	MSTRG.14793.4
osa-miR1846a-5p	MSTRG.27208.1
osa-miR1846a-5p	MSTRG.6724.2
osa-miR1846a-5p	MSTRG.27800.1
osa-miR1846b-5p	MSTRG.1773.2
osa-miR1846b-5p	MSTRG.18351.10
osa-miR1846b-5p	MSTRG.5048.4
osa-miR1846b-5p	MSTRG.3695.1
osa-miR1846b-5p	MSTRG.1441.3
osa-miR1846b-5p	MSTRG.8934.4
osa-miR1846b-5p	MSTRG.27279.1
osa-miR1846b-5p	MSTRG.7290.1
osa-miR1846b-5p	MSTRG.18608.1
osa-miR1846b-5p	MSTRG.9514.21
osa-miR1846b-5p	MSTRG.23158.4
osa-miR1846b-5p	MSTRG.29054.2
osa-miR1846b-5p	MSTRG.25182.3
osa-miR1846b-5p	MSTRG.6059.2
osa-miR1846b-5p	MSTRG.33037.1
osa-miR1846b-5p	MSTRG.5048.3
osa-miR1846b-5p	MSTRG.17649.14
osa-miR1846b-5p	MSTRG.14793.4
osa-miR1846b-5p	MSTRG.27208.1
osa-miR1846b-5p	MSTRG.6724.2
osa-miR1846b-5p	MSTRG.27800.1
osa-miR1846c-3p	MSTRG.33315.2
osa-miR1846c-3p	MSTRG.21731.1
osa-miR1846c-3p	MSTRG.16595.4
osa-miR1846c-3p	MSTRG.1494.4
osa-miR1846c-3p	MSTRG.2632.2
osa-miR1846c-3p	MSTRG.14793.1
osa-miR1846c-3p	MSTRG.14793.4
osa-miR1846c-5p	MSTRG.1773.2
osa-miR1846c-5p	MSTRG.18351.10
osa-miR1846c-5p	MSTRG.5048.4
osa-miR1846c-5p	MSTRG.3695.1
osa-miR1846c-5p	MSTRG.1441.3
osa-miR1846c-5p	MSTRG.8934.4
osa-miR1846c-5p	MSTRG.27279.1
osa-miR1846c-5p	MSTRG.7290.1
osa-miR1846c-5p	MSTRG.18608.1
osa-miR1846c-5p	MSTRG.9514.21
osa-miR1846c-5p	MSTRG.23158.4
osa-miR1846c-5p	MSTRG.29054.2
osa-miR1846c-5p	MSTRG.25182.3
osa-miR1846c-5p	MSTRG.6059.2
osa-miR1846c-5p	MSTRG.33037.1
osa-miR1846c-5p	MSTRG.5048.3
osa-miR1846c-5p	MSTRG.17649.14
osa-miR1846c-5p	MSTRG.14793.4
osa-miR1846c-5p	MSTRG.27208.1
osa-miR1846c-5p	MSTRG.6724.2
osa-miR1846c-5p	MSTRG.27800.1
osa-miR1846d-3p	MSTRG.29739.7
osa-miR1846d-3p	MSTRG.24868.1
osa-miR1846d-3p	MSTRG.33037.1
osa-miR1846d-3p	MSTRG.21522.1
osa-miR1846d-5p	MSTRG.7620.4
osa-miR1846d-5p	MSTRG.4445.4
osa-miR1846d-5p	MSTRG.14108.1
osa-miR1846d-5p	MSTRG.11886.3
osa-miR1846e	MSTRG.21174.9
osa-miR1846e	MSTRG.30499.1
osa-miR1848	MSTRG.19738.1
osa-miR1848	MSTRG.5812.1
osa-miR1848	MSTRG.10260.1
osa-miR1848	MSTRG.4445.4
osa-miR1848	MSTRG.1237.1
osa-miR1848	MSTRG.1441.3
osa-miR1848	MSTRG.6345.2
osa-miR1848	MSTRG.26800.1
osa-miR1848	MSTRG.31096.3
osa-miR1848	MSTRG.25494.2
osa-miR1848	MSTRG.33186.1
osa-miR1848	MSTRG.29739.7
osa-miR1848	MSTRG.572.1
osa-miR1848	MSTRG.24059.1
osa-miR1848	MSTRG.14016.8
osa-miR1848	MSTRG.20880.3
osa-miR1848	MSTRG.2632.2
osa-miR1848	MSTRG.28628.1
osa-miR1848	MSTRG.18822.7
osa-miR1848	MSTRG.23025.2
osa-miR1848	MSTRG.6951.7
osa-miR1848	MSTRG.25168.1
osa-miR1848	MSTRG.29755.1
osa-miR1848	MSTRG.26948.12
osa-miR1848	MSTRG.27556.12
osa-miR1848	MSTRG.11961.1
osa-miR1848	MSTRG.7796.7
osa-miR1848	MSTRG.33037.1
osa-miR1848	MSTRG.26334.2
osa-miR1848	MSTRG.23770.1
osa-miR1848	MSTRG.8572.1
osa-miR1848	MSTRG.18736.2
osa-miR1848	MSTRG.19030.4
osa-miR1848	MSTRG.26970.2
osa-miR1848	MSTRG.28570.1
osa-miR1848	MSTRG.21260.2
osa-miR1848	MSTRG.23770.8
osa-miR1848	MSTRG.23810.5
osa-miR1848	MSTRG.27188.8
osa-miR1848	MSTRG.5151.1
osa-miR1848	MSTRG.27556.13
osa-miR1861h	MSTRG.23810.5
osa-miR1861j	MSTRG.23810.5
osa-miR1868	MSTRG.14329.1
osa-miR1868	MSTRG.10661.21
osa-miR1868	MSTRG.6724.2
osa-miR1874-3p	MSTRG.29024.3
osa-miR1876	MSTRG.15190.2
osa-miR1876	MSTRG.26030.1
osa-miR1879	MSTRG.29891.11
osa-miR1883a	MSTRG.8457.1
osa-miR1883a	MSTRG.9565.4
osa-miR1883a	MSTRG.18822.7
osa-miR1883a	MSTRG.31990.6
osa-miR1883b	MSTRG.8457.1
osa-miR1883b	MSTRG.9565.4
osa-miR1883b	MSTRG.18822.7
osa-miR1883b	MSTRG.31990.6
osa-miR2055	MSTRG.32649.1
osa-miR2103	MSTRG.28542.1
osa-miR2103	MSTRG.14108.1
osa-miR2103	MSTRG.7855.2
osa-miR2103	MSTRG.7855.1
osa-miR2103	MSTRG.23736.5
osa-miR2103	MSTRG.30455.3
osa-miR2103	MSTRG.25170.1
osa-miR2103	MSTRG.12664.2
osa-miR2103	MSTRG.25168.1
osa-miR2103	MSTRG.30653.2
osa-miR2103	MSTRG.30499.1
osa-miR2103	MSTRG.23770.1
osa-miR2103	MSTRG.18736.2
osa-miR2103	MSTRG.23770.8
osa-miR2103	MSTRG.31227.1
osa-miR2118b	MSTRG.2003.1
osa-miR2118b	MSTRG.14534.1
osa-miR2118b	MSTRG.19289.15
osa-miR2118b	MSTRG.8205.8
osa-miR2118e	MSTRG.2003.1
osa-miR2118e	MSTRG.19289.15
osa-miR2118n	MSTRG.2003.1
osa-miR2118n	MSTRG.14534.1
osa-miR2118n	MSTRG.19289.15
osa-miR2118n	MSTRG.8205.8
osa-miR2118r	MSTRG.2003.1
osa-miR2118r	MSTRG.19289.15
osa-miR2865	MSTRG.25170.1
osa-miR2865	MSTRG.18834.6
osa-miR2867-3p	MSTRG.32649.1
osa-miR2867-3p	MSTRG.6724.2
osa-miR2867-3p	MSTRG.15859.1
osa-miR2867-5p	MSTRG.18546.1
osa-miR2867-5p	MSTRG.25168.1
osa-miR2872	MSTRG.11353.4
osa-miR2873c	MSTRG.28602.1
osa-miR2873c	MSTRG.18834.6
osa-miR2877	MSTRG.12304.1
osa-miR2877	MSTRG.27449.1
osa-miR2880	MSTRG.23736.5
osa-miR2880	MSTRG.4492.3
osa-miR2880	MSTRG.8017.8
osa-miR2880	MSTRG.8017.2
osa-miR2880	MSTRG.8017.7
osa-miR2880	MSTRG.4492.8
osa-miR2880	MSTRG.4492.6
osa-miR2880	MSTRG.6724.2
osa-miR2880	MSTRG.4492.5
osa-miR2880	MSTRG.8017.1
osa-miR390-5p	MSTRG.2346.2
osa-miR396d	MSTRG.31592.1
osa-miR396g	MSTRG.31592.1
osa-miR396h	MSTRG.31592.1
osa-miR3979-3p	MSTRG.24522.9
osa-miR3979-3p	MSTRG.12304.1
osa-miR3979-3p	MSTRG.10402.1
osa-miR3979-3p	MSTRG.16328.2
osa-miR3979-3p	MSTRG.16328.1
osa-miR3982-3p	MSTRG.29755.1
osa-miR398a	MSTRG.31592.1
osa-miR398b	MSTRG.31592.1
osa-miR408-5p	MSTRG.1293.24
osa-miR419	MSTRG.6555.3
osa-miR419	MSTRG.6555.5
osa-miR440	MSTRG.18608.1
osa-miR5072	MSTRG.21731.1
osa-miR5072	MSTRG.23740.1
osa-miR5072	MSTRG.9428.1
osa-miR5072	MSTRG.33329.1
osa-miR5082	MSTRG.13860.1
osa-miR5082	MSTRG.1773.2
osa-miR5082	MSTRG.8934.4
osa-miR5082	MSTRG.16691.4
osa-miR5082	MSTRG.7281.1
osa-miR5082	MSTRG.22793.1
osa-miR5082	MSTRG.14402.1
osa-miR5082	MSTRG.29509.1
osa-miR5082	MSTRG.16091.5
osa-miR5082	MSTRG.2632.2
osa-miR5082	MSTRG.18546.1
osa-miR5082	MSTRG.23158.4
osa-miR5082	MSTRG.30653.2
osa-miR5082	MSTRG.16961.1
osa-miR5082	MSTRG.6059.2
osa-miR5082	MSTRG.24233.4
osa-miR5082	MSTRG.6305.1
osa-miR5082	MSTRG.18425.1
osa-miR5149	MSTRG.26030.1
osa-miR5153	MSTRG.21945.6
osa-miR5154	MSTRG.21024.1
osa-miR5158	MSTRG.18351.10
osa-miR5158	MSTRG.25195.1
osa-miR5158	MSTRG.7290.1
osa-miR5158	MSTRG.23300.2
osa-miR5158	MSTRG.30653.2
osa-miR535-3p	MSTRG.202.1
osa-miR5493	MSTRG.33186.1
osa-miR5493	MSTRG.13194.6
osa-miR5493	MSTRG.4492.3
osa-miR5493	MSTRG.19912.7
osa-miR5493	MSTRG.9514.21
osa-miR5493	MSTRG.24868.1
osa-miR5493	MSTRG.13194.9
osa-miR5493	MSTRG.26948.12
osa-miR5493	MSTRG.110.3
osa-miR5493	MSTRG.30750.2
osa-miR5493	MSTRG.25405.2
osa-miR5493	MSTRG.7796.7
osa-miR5493	MSTRG.18736.2
osa-miR5493	MSTRG.17872.3
osa-miR5493	MSTRG.4492.8
osa-miR5493	MSTRG.4492.6
osa-miR5493	MSTRG.17649.14
osa-miR5493	MSTRG.4492.5
osa-miR5493	MSTRG.6635.1
osa-miR5493	MSTRG.19912.5
osa-miR5501	MSTRG.4492.3
osa-miR5501	MSTRG.4492.8
osa-miR5501	MSTRG.4492.6
osa-miR5501	MSTRG.4492.5
osa-miR5508	MSTRG.16961.1
osa-miR5540	MSTRG.22390.3
osa-miR5795	MSTRG.18694.5
osa-miR5795	MSTRG.27888.1
osa-miR5795	MSTRG.29024.3
osa-miR5803	MSTRG.29739.5
osa-miR5805	MSTRG.2055.7
osa-miR5805	MSTRG.32082.3
osa-miR5805	MSTRG.16691.4
osa-miR5805	MSTRG.14016.8
osa-miR5805	MSTRG.7796.7
osa-miR5805	MSTRG.24233.4
osa-miR5807	MSTRG.23158.4
osa-miR5807	MSTRG.27556.12
osa-miR5807	MSTRG.27556.13
osa-miR5809	MSTRG.25494.2
osa-miR5809	MSTRG.1012.2
osa-miR5809	MSTRG.7796.7
osa-miR5809	MSTRG.19457.1
osa-miR5809	MSTRG.26970.2
osa-miR5809	MSTRG.11886.3
osa-miR5810	MSTRG.16605.10
osa-miR5810	MSTRG.18694.5
osa-miR5810	MSTRG.31096.3
osa-miR5816	MSTRG.27352.4
osa-miR5816	MSTRG.27352.7
osa-miR5826	MSTRG.6724.2
osa-miR5829	MSTRG.16605.10
osa-miR5829	MSTRG.25056.2
osa-miR6246	MSTRG.13194.6
osa-miR6246	MSTRG.24868.1
osa-miR6246	MSTRG.13194.9
osa-miR6246	MSTRG.7220.1
osa-miR6246	MSTRG.18834.6
osa-miR6249a	MSTRG.4862.2
osa-miR6249a	MSTRG.25494.2
osa-miR6249a	MSTRG.29509.1
osa-miR6249a	MSTRG.13194.6
osa-miR6249a	MSTRG.13194.9
osa-miR6249a	MSTRG.18425.1
osa-miR6249b	MSTRG.4862.2
osa-miR6249b	MSTRG.25494.2
osa-miR6249b	MSTRG.29509.1
osa-miR6249b	MSTRG.13194.6
osa-miR6249b	MSTRG.13194.9
osa-miR6249b	MSTRG.18425.1
osa-miR6253	MSTRG.22390.11
osa-miR6253	MSTRG.22390.3
osa-miR6253	MSTRG.27000.1
osa-miR7692-3p	MSTRG.32594.1
osa-miR7692-3p	MSTRG.27188.8
osa-miR7692-3p	MSTRG.29891.11
osa-miR7693-3p	MSTRG.24586.1
osa-miR7693-5p	MSTRG.16272.3
osa-miR7693-5p	MSTRG.18351.10
osa-miR7693-5p	MSTRG.14108.1
osa-miR7693-5p	MSTRG.23770.1
osa-miR7693-5p	MSTRG.14793.1
osa-miR7693-5p	MSTRG.23770.8
osa-miR7693-5p	MSTRG.18554.3
osa-miR7695-3p	MSTRG.25168.1
osa-miR7695-5p	MSTRG.16272.3
osa-miR7695-5p	MSTRG.3534.1
osa-miR7695-5p	MSTRG.14016.8
osa-miR7695-5p	MSTRG.23158.4
osa-miR812a	MSTRG.29739.7
osa-miR812b	MSTRG.29739.7
osa-miR812c	MSTRG.29739.7
osa-miR812d	MSTRG.29739.7
osa-miR812e	MSTRG.29739.7
osa-miR812v	MSTRG.13194.6
osa-miR812v	MSTRG.13194.9
osa-miR815a	MSTRG.24522.9
osa-miR815b	MSTRG.24522.9
osa-miR815c	MSTRG.24522.9
osa-miR817	MSTRG.14016.8
osa-miR820a	MSTRG.18657.1
osa-miR820a	MSTRG.18822.7
osa-miR820a	MSTRG.4873.5
osa-miR820b	MSTRG.18657.1
osa-miR820b	MSTRG.18822.7
osa-miR820b	MSTRG.4873.5
osa-miR820c	MSTRG.18657.1
osa-miR820c	MSTRG.18822.7
osa-miR820c	MSTRG.4873.5
novel_miR_100	MSTRG.6951.7
novel_miR_102	MSTRG.9370.8
novel_miR_102	MSTRG.23300.2
novel_miR_102	MSTRG.3589.2
novel_miR_102	MSTRG.9370.13
novel_miR_102	MSTRG.9370.14
novel_miR_111	MSTRG.11066.1
novel_miR_111	MSTRG.8700.4
novel_miR_116	MSTRG.3534.1
novel_miR_12	MSTRG.14729.22
novel_miR_12	MSTRG.16961.1
novel_miR_121	MSTRG.26863.3
novel_miR_121	MSTRG.24868.1
novel_miR_121	MSTRG.6951.7
novel_miR_126	MSTRG.18801.1
novel_miR_131	MSTRG.7620.4
novel_miR_135	MSTRG.24868.1
novel_miR_136	MSTRG.26863.3
novel_miR_136	MSTRG.24868.1
novel_miR_136	MSTRG.6951.7
novel_miR_15	MSTRG.20027.1
novel_miR_15	MSTRG.26678.3
novel_miR_15	MSTRG.27785.3
novel_miR_15	MSTRG.26678.2
novel_miR_152	MSTRG.29739.5
novel_miR_154	MSTRG.2862.1
novel_miR_154	MSTRG.7620.4
novel_miR_154	MSTRG.1773.2
novel_miR_154	MSTRG.16691.4
novel_miR_154	MSTRG.4784.2
novel_miR_154	MSTRG.9733.1
novel_miR_154	MSTRG.9514.21
novel_miR_154	MSTRG.8700.4
novel_miR_154	MSTRG.33037.1
novel_miR_154	MSTRG.17940.19
novel_miR_154	MSTRG.29024.3
novel_miR_154	MSTRG.24430.2
novel_miR_154	MSTRG.8580.1
novel_miR_156	MSTRG.31766.3
novel_miR_159	MSTRG.18765.1
novel_miR_171	MSTRG.1494.4
novel_miR_171	MSTRG.19912.7
novel_miR_171	MSTRG.19912.5
novel_miR_176	MSTRG.7620.4
novel_miR_176	MSTRG.18351.10
novel_miR_176	MSTRG.21174.9
novel_miR_177	MSTRG.4862.2
novel_miR_177	MSTRG.29739.5
novel_miR_177	MSTRG.26948.12
novel_miR_177	MSTRG.7796.7
novel_miR_177	MSTRG.714.5
novel_miR_177	MSTRG.27188.8
novel_miR_180	MSTRG.26863.3
novel_miR_180	MSTRG.24868.1
novel_miR_180	MSTRG.6951.7
novel_miR_191	MSTRG.11066.1
novel_miR_191	MSTRG.8700.4
novel_miR_194	MSTRG.14729.22
novel_miR_194	MSTRG.16961.1
novel_miR_196	MSTRG.8205.8
novel_miR_196	MSTRG.33037.1
novel_miR_196	MSTRG.11138.1
novel_miR_196	MSTRG.32594.1
novel_miR_198	MSTRG.3534.1
novel_miR_2	MSTRG.16272.3
novel_miR_2	MSTRG.5048.4
novel_miR_2	MSTRG.17875.1
novel_miR_2	MSTRG.16091.5
novel_miR_2	MSTRG.4492.3
novel_miR_2	MSTRG.11961.1
novel_miR_2	MSTRG.6059.2
novel_miR_2	MSTRG.16404.6
novel_miR_2	MSTRG.4492.8
novel_miR_2	MSTRG.5048.3
novel_miR_2	MSTRG.4492.6
novel_miR_2	MSTRG.31990.6
novel_miR_2	MSTRG.11886.3
novel_miR_2	MSTRG.4492.5
novel_miR_203	MSTRG.30232.1
novel_miR_203	MSTRG.1012.2
novel_miR_203	MSTRG.27279.1
novel_miR_203	MSTRG.29270.1
novel_miR_205	MSTRG.17176.1
novel_miR_208	MSTRG.18801.1
novel_miR_212	MSTRG.7620.4
novel_miR_22	MSTRG.9133.1
novel_miR_232	MSTRG.29739.5
novel_miR_242	MSTRG.29739.5
novel_miR_246	MSTRG.7620.4
novel_miR_26	MSTRG.6724.2
novel_miR_262	MSTRG.22793.1
novel_miR_262	MSTRG.274.5
novel_miR_262	MSTRG.8580.1
novel_miR_268	MSTRG.7620.4
novel_miR_285	MSTRG.24868.1
novel_miR_287	MSTRG.27226.2
novel_miR_305	MSTRG.16272.3
novel_miR_305	MSTRG.13204.1
novel_miR_305	MSTRG.8934.4
novel_miR_305	MSTRG.31096.3
novel_miR_305	MSTRG.7796.7
novel_miR_305	MSTRG.27188.8
novel_miR_307	MSTRG.20027.1
novel_miR_309	MSTRG.1494.4
novel_miR_309	MSTRG.19912.7
novel_miR_309	MSTRG.19912.5
novel_miR_325	MSTRG.15466.4
novel_miR_325	MSTRG.21174.9
novel_miR_325	MSTRG.14778.10
novel_miR_325	MSTRG.1273.1
novel_miR_325	MSTRG.14778.13
novel_miR_325	MSTRG.13056.7
novel_miR_325	MSTRG.26948.12
novel_miR_325	MSTRG.26119.1
novel_miR_325	MSTRG.1574.1
novel_miR_325	MSTRG.27188.8
novel_miR_33	MSTRG.24868.1
novel_miR_4	MSTRG.9733.1
novel_miR_43	MSTRG.20027.1
novel_miR_43	MSTRG.26678.3
novel_miR_43	MSTRG.27785.3
novel_miR_43	MSTRG.26678.2
novel_miR_49	MSTRG.6951.7
novel_miR_59	MSTRG.6724.2
novel_miR_62	MSTRG.4862.2
novel_miR_62	MSTRG.29739.5
novel_miR_62	MSTRG.26948.12
novel_miR_62	MSTRG.7796.7
novel_miR_62	MSTRG.714.5
novel_miR_62	MSTRG.27188.8
novel_miR_70	MSTRG.7855.2
novel_miR_77	MSTRG.21318.1
novel_miR_78	MSTRG.2862.1
novel_miR_78	MSTRG.16272.3
novel_miR_78	MSTRG.7620.4
novel_miR_78	MSTRG.2055.7
novel_miR_78	MSTRG.16667.11
novel_miR_78	MSTRG.5048.4
novel_miR_78	MSTRG.10260.1
novel_miR_78	MSTRG.24277.6
novel_miR_78	MSTRG.1441.3
novel_miR_78	MSTRG.7203.1
novel_miR_78	MSTRG.16595.4
novel_miR_78	MSTRG.14402.1
novel_miR_78	MSTRG.27888.1
novel_miR_78	MSTRG.27279.1
novel_miR_78	MSTRG.7290.1
novel_miR_78	MSTRG.572.1
novel_miR_78	MSTRG.16091.5
novel_miR_78	MSTRG.31141.26
novel_miR_78	MSTRG.23158.4
novel_miR_78	MSTRG.29054.2
novel_miR_78	MSTRG.27556.12
novel_miR_78	MSTRG.30750.2
novel_miR_78	MSTRG.25182.3
novel_miR_78	MSTRG.11961.1
novel_miR_78	MSTRG.8205.8
novel_miR_78	MSTRG.31141.23
novel_miR_78	MSTRG.7796.7
novel_miR_78	MSTRG.30499.1
novel_miR_78	MSTRG.18834.6
novel_miR_78	MSTRG.5590.1
novel_miR_78	MSTRG.5048.3
novel_miR_78	MSTRG.14250.2
novel_miR_78	MSTRG.17649.14
novel_miR_78	MSTRG.31990.6
novel_miR_78	MSTRG.11886.3
novel_miR_78	MSTRG.18554.3
novel_miR_78	MSTRG.27556.13
novel_miR_8	MSTRG.18765.1
novel_miR_85	MSTRG.6345.2
novel_miR_85	MSTRG.29509.1
novel_miR_85	MSTRG.31141.26
novel_miR_85	MSTRG.6951.7
novel_miR_85	MSTRG.31141.23
novel_miR_85	MSTRG.18425.1
novel_miR_89	MSTRG.2099.4
novel_miR_89	MSTRG.26970.2
novel_miR_95	MSTRG.22793.1
novel_miR_98	MSTRG.18801.1
osa-miR11336-3p	MSTRG.10916.5
osa-miR11339-3p	MSTRG.27352.6
osa-miR11339-3p	MSTRG.27352.9
osa-miR11339-3p	MSTRG.10916.5
osa-miR11339-3p	MSTRG.1457.7
osa-miR1423-3p	MSTRG.4656.2
osa-miR1423-5p	MSTRG.16090.1
osa-miR1427	MSTRG.18351.14
osa-miR1427	MSTRG.7290.9
osa-miR1427	MSTRG.18351.2
osa-miR1427	MSTRG.4687.11
osa-miR1427	MSTRG.15877.1
osa-miR1427	MSTRG.7290.3
osa-miR1427	MSTRG.18351.11
osa-miR1427	MSTRG.7290.6
osa-miR1430	MSTRG.3276.1
osa-miR1432-3p	MSTRG.1620.1
osa-miR1436	MSTRG.27352.6
osa-miR1436	MSTRG.27352.9
osa-miR1436	MSTRG.16021.12
osa-miR1436	MSTRG.21338.1
osa-miR1436	MSTRG.1773.4
osa-miR1436	MSTRG.26970.1
osa-miR1436	MSTRG.24589.1
osa-miR1436	MSTRG.23682.2
osa-miR1437a	MSTRG.17872.1
osa-miR1437a	MSTRG.32504.10
osa-miR1437a	MSTRG.14228.15
osa-miR1437a	MSTRG.32504.4
osa-miR1437a	MSTRG.23010.1
osa-miR1437a	MSTRG.3960.2
osa-miR1437a	MSTRG.23502.1
osa-miR1437a	MSTRG.11961.7
osa-miR1437a	MSTRG.32504.2
osa-miR1437a	MSTRG.27644.5
osa-miR1437a	MSTRG.23775.1
osa-miR1437a	MSTRG.8098.3
osa-miR1437b-3p	MSTRG.2312.1
osa-miR1437b-3p	MSTRG.24791.1
osa-miR1437b-3p	MSTRG.21506.2
osa-miR1437b-3p	MSTRG.24410.4
osa-miR1437b-3p	MSTRG.1620.1
osa-miR1437b-3p	MSTRG.23197.1
osa-miR1437b-3p	MSTRG.17872.1
osa-miR1437b-3p	MSTRG.9370.11
osa-miR1437b-3p	MSTRG.26401.1
osa-miR1437b-3p	MSTRG.11551.2
osa-miR1437b-3p	MSTRG.15947.1
osa-miR1437b-3p	MSTRG.14228.15
osa-miR1437b-3p	MSTRG.23158.8
osa-miR1437b-3p	MSTRG.9370.9
osa-miR1437b-3p	MSTRG.1487.4
osa-miR1437b-3p	MSTRG.1821.3
osa-miR1437b-3p	MSTRG.593.2
osa-miR1437b-3p	MSTRG.12304.10
osa-miR1437b-3p	MSTRG.24430.1
osa-miR1437b-3p	MSTRG.28172.1
osa-miR1437b-3p	MSTRG.25412.2
osa-miR1437b-3p	MSTRG.18991.5
osa-miR1437b-3p	MSTRG.11167.11
osa-miR1437b-3p	MSTRG.18358.7
osa-miR1437b-3p	MSTRG.18358.5
osa-miR1437b-3p	MSTRG.3276.1
osa-miR1437b-3p	MSTRG.23212.3
osa-miR1437b-3p	MSTRG.4568.6
osa-miR1437b-3p	MSTRG.24280.1
osa-miR1437b-3p	MSTRG.26970.1
osa-miR1437b-3p	MSTRG.4014.7
osa-miR1437b-3p	MSTRG.22815.1
osa-miR1437b-3p	MSTRG.4568.4
osa-miR1437b-3p	MSTRG.25570.3
osa-miR1437b-3p	MSTRG.12470.2
osa-miR1437b-3p	MSTRG.14869.1
osa-miR1437b-3p	MSTRG.6867.1
osa-miR1437b-3p	MSTRG.11167.24
osa-miR1437b-3p	MSTRG.31990.2
osa-miR1437b-3p	MSTRG.31890.2
osa-miR1437b-3p	MSTRG.6395.1
osa-miR1437b-3p	MSTRG.1821.2
osa-miR1437b-3p	MSTRG.8098.3
osa-miR1437b-3p	MSTRG.10412.2
osa-miR1437b-3p	MSTRG.16222.2
osa-miR1437b-3p	MSTRG.16816.2
osa-miR156a	MSTRG.11167.11
osa-miR156a	MSTRG.11167.24
osa-miR156b-3p	MSTRG.11167.11
osa-miR156b-3p	MSTRG.11167.24
osa-miR156b-5p	MSTRG.11167.11
osa-miR156b-5p	MSTRG.11167.24
osa-miR156c-3p	MSTRG.26198.2
osa-miR156c-3p	MSTRG.11167.11
osa-miR156c-3p	MSTRG.11167.24
osa-miR156c-5p	MSTRG.11167.11
osa-miR156c-5p	MSTRG.11167.24
osa-miR156d	MSTRG.11167.11
osa-miR156d	MSTRG.11167.24
osa-miR156e	MSTRG.11167.11
osa-miR156e	MSTRG.11167.24
osa-miR156f-5p	MSTRG.11167.11
osa-miR156f-5p	MSTRG.11167.24
osa-miR156g-3p	MSTRG.26198.2
osa-miR156g-3p	MSTRG.11167.11
osa-miR156g-3p	MSTRG.11167.24
osa-miR156g-5p	MSTRG.11167.11
osa-miR156g-5p	MSTRG.11167.24
osa-miR156h-5p	MSTRG.11167.11
osa-miR156h-5p	MSTRG.11167.24
osa-miR156i	MSTRG.11167.11
osa-miR156i	MSTRG.11167.24
osa-miR156j-5p	MSTRG.11167.11
osa-miR156j-5p	MSTRG.11167.24
osa-miR160e-5p	MSTRG.13455.4
osa-miR164a	MSTRG.17872.1
osa-miR164a	MSTRG.32000.1
osa-miR164a	MSTRG.32353.2
osa-miR164b	MSTRG.17872.1
osa-miR164b	MSTRG.32000.1
osa-miR164b	MSTRG.32353.2
osa-miR164c	MSTRG.23491.1
osa-miR164d	MSTRG.17872.1
osa-miR164d	MSTRG.32000.1
osa-miR164d	MSTRG.23770.9
osa-miR164e	MSTRG.32000.1
osa-miR164e	MSTRG.24277.5
osa-miR164f	MSTRG.17872.1
osa-miR164f	MSTRG.32000.1
osa-miR164f	MSTRG.32353.2
osa-miR166a-3p	MSTRG.32504.4
osa-miR166b-3p	MSTRG.32504.4
osa-miR166c-3p	MSTRG.32504.4
osa-miR166c-5p	MSTRG.15803.1
osa-miR166d-3p	MSTRG.32504.4
osa-miR166f	MSTRG.32504.4
osa-miR166j-3p	MSTRG.32504.4
osa-miR166k-5p	MSTRG.9749.2
osa-miR169a	MSTRG.29540.4
osa-miR169f.2	MSTRG.1494.7
osa-miR169f.2	MSTRG.1494.6
osa-miR169f.2	MSTRG.1494.1
osa-miR169p	MSTRG.29540.4
osa-miR171d-5p	MSTRG.26516.6
osa-miR1846a-5p	MSTRG.27699.5
osa-miR1846a-5p	MSTRG.18351.14
osa-miR1846a-5p	MSTRG.6823.1
osa-miR1846a-5p	MSTRG.23158.8
osa-miR1846a-5p	MSTRG.9514.6
osa-miR1846a-5p	MSTRG.16106.1
osa-miR1846a-5p	MSTRG.6688.7
osa-miR1846a-5p	MSTRG.1884.3
osa-miR1846a-5p	MSTRG.33088.1
osa-miR1846a-5p	MSTRG.1773.4
osa-miR1846a-5p	MSTRG.26939.5
osa-miR1846a-5p	MSTRG.7290.9
osa-miR1846a-5p	MSTRG.18351.2
osa-miR1846a-5p	MSTRG.1773.1
osa-miR1846a-5p	MSTRG.13455.4
osa-miR1846a-5p	MSTRG.7290.3
osa-miR1846a-5p	MSTRG.17649.11
osa-miR1846a-5p	MSTRG.1884.6
osa-miR1846a-5p	MSTRG.31890.2
osa-miR1846a-5p	MSTRG.13112.1
osa-miR1846a-5p	MSTRG.18351.11
osa-miR1846a-5p	MSTRG.7254.6
osa-miR1846a-5p	MSTRG.8098.3
osa-miR1846a-5p	MSTRG.26516.6
osa-miR1846a-5p	MSTRG.7290.6
osa-miR1846a-5p	MSTRG.1884.1
osa-miR1846b-5p	MSTRG.27699.5
osa-miR1846b-5p	MSTRG.18351.14
osa-miR1846b-5p	MSTRG.6823.1
osa-miR1846b-5p	MSTRG.23158.8
osa-miR1846b-5p	MSTRG.9514.6
osa-miR1846b-5p	MSTRG.16106.1
osa-miR1846b-5p	MSTRG.6688.7
osa-miR1846b-5p	MSTRG.1884.3
osa-miR1846b-5p	MSTRG.33088.1
osa-miR1846b-5p	MSTRG.1773.4
osa-miR1846b-5p	MSTRG.26939.5
osa-miR1846b-5p	MSTRG.7290.9
osa-miR1846b-5p	MSTRG.18351.2
osa-miR1846b-5p	MSTRG.1773.1
osa-miR1846b-5p	MSTRG.13455.4
osa-miR1846b-5p	MSTRG.7290.3
osa-miR1846b-5p	MSTRG.17649.11
osa-miR1846b-5p	MSTRG.1884.6
osa-miR1846b-5p	MSTRG.31890.2
osa-miR1846b-5p	MSTRG.13112.1
osa-miR1846b-5p	MSTRG.18351.11
osa-miR1846b-5p	MSTRG.7254.6
osa-miR1846b-5p	MSTRG.8098.3
osa-miR1846b-5p	MSTRG.26516.6
osa-miR1846b-5p	MSTRG.7290.6
osa-miR1846b-5p	MSTRG.1884.1
osa-miR1846c-3p	MSTRG.18644.7
osa-miR1846c-3p	MSTRG.1494.7
osa-miR1846c-3p	MSTRG.12166.2
osa-miR1846c-3p	MSTRG.1494.6
osa-miR1846c-3p	MSTRG.1494.1
osa-miR1846c-3p	MSTRG.31794.1
osa-miR1846c-3p	MSTRG.22071.4
osa-miR1846c-5p	MSTRG.27699.5
osa-miR1846c-5p	MSTRG.18351.14
osa-miR1846c-5p	MSTRG.6823.1
osa-miR1846c-5p	MSTRG.23158.8
osa-miR1846c-5p	MSTRG.9514.6
osa-miR1846c-5p	MSTRG.16106.1
osa-miR1846c-5p	MSTRG.6688.7
osa-miR1846c-5p	MSTRG.1884.3
osa-miR1846c-5p	MSTRG.33088.1
osa-miR1846c-5p	MSTRG.1773.4
osa-miR1846c-5p	MSTRG.26939.5
osa-miR1846c-5p	MSTRG.7290.9
osa-miR1846c-5p	MSTRG.18351.2
osa-miR1846c-5p	MSTRG.1773.1
osa-miR1846c-5p	MSTRG.13455.4
osa-miR1846c-5p	MSTRG.7290.3
osa-miR1846c-5p	MSTRG.17649.11
osa-miR1846c-5p	MSTRG.1884.6
osa-miR1846c-5p	MSTRG.31890.2
osa-miR1846c-5p	MSTRG.13112.1
osa-miR1846c-5p	MSTRG.18351.11
osa-miR1846c-5p	MSTRG.7254.6
osa-miR1846c-5p	MSTRG.8098.3
osa-miR1846c-5p	MSTRG.26516.6
osa-miR1846c-5p	MSTRG.7290.6
osa-miR1846c-5p	MSTRG.1884.1
osa-miR1846d-3p	MSTRG.10797.1
osa-miR1846d-3p	MSTRG.25412.2
osa-miR1846d-3p	MSTRG.15877.1
osa-miR1846d-3p	MSTRG.28065.2
osa-miR1846d-3p	MSTRG.29259.2
osa-miR1846d-3p	MSTRG.27601.1
osa-miR1846d-5p	MSTRG.29674.10
osa-miR1846d-5p	MSTRG.4656.2
osa-miR1846d-5p	MSTRG.11886.2
osa-miR1846e	MSTRG.21174.4
osa-miR1846e	MSTRG.3396.3
osa-miR1848	MSTRG.23197.1
osa-miR1848	MSTRG.16021.12
osa-miR1848	MSTRG.22351.1
osa-miR1848	MSTRG.13718.1
osa-miR1848	MSTRG.1563.2
osa-miR1848	MSTRG.11551.2
osa-miR1848	MSTRG.25032.1
osa-miR1848	MSTRG.27556.10
osa-miR1848	MSTRG.9514.6
osa-miR1848	MSTRG.30144.3
osa-miR1848	MSTRG.1884.4
osa-miR1848	MSTRG.17345.1
osa-miR1848	MSTRG.10852.1
osa-miR1848	MSTRG.27556.7
osa-miR1848	MSTRG.3276.1
osa-miR1848	MSTRG.29540.4
osa-miR1848	MSTRG.13455.4
osa-miR1848	MSTRG.16090.1
osa-miR1848	MSTRG.31794.1
osa-miR1848	MSTRG.11961.7
osa-miR1848	MSTRG.26970.1
osa-miR1848	MSTRG.7522.1
osa-miR1848	MSTRG.4014.7
osa-miR1848	MSTRG.9226.6
osa-miR1848	MSTRG.25570.3
osa-miR1848	MSTRG.14869.1
osa-miR1848	MSTRG.3459.1
osa-miR1848	MSTRG.27556.11
osa-miR1848	MSTRG.13112.1
osa-miR1848	MSTRG.97.1
osa-miR1848	MSTRG.19030.2
osa-miR1848	MSTRG.6395.1
osa-miR1848	MSTRG.18551.1
osa-miR1848	MSTRG.25909.3
osa-miR1848	MSTRG.12633.2
osa-miR1848	MSTRG.23491.1
osa-miR1848	MSTRG.27556.5
osa-miR1848	MSTRG.23770.9
osa-miR1861h	MSTRG.11366.15
osa-miR1861j	MSTRG.11366.15
osa-miR1862a	MSTRG.25032.1
osa-miR1862b	MSTRG.25032.1
osa-miR1862c	MSTRG.25032.1
osa-miR1862e	MSTRG.4299.1
osa-miR1863a	MSTRG.2246.6
osa-miR1863b	MSTRG.2246.6
osa-miR1865-3p	MSTRG.17157.1
osa-miR1865-5p	MSTRG.4023.7
osa-miR1865-5p	MSTRG.23747.1
osa-miR1868	MSTRG.18251.1
osa-miR1868	MSTRG.29897.2
osa-miR1868	MSTRG.27293.1
osa-miR1868	MSTRG.5593.2
osa-miR1868	MSTRG.24589.1
osa-miR1872	MSTRG.13718.1
osa-miR1873	MSTRG.15877.1
osa-miR1876	MSTRG.4307.1
osa-miR1883a	MSTRG.32273.1
osa-miR1883a	MSTRG.6577.1
osa-miR1883a	MSTRG.31581.1
osa-miR1883a	MSTRG.6577.3
osa-miR1883a	MSTRG.31990.2
osa-miR1883b	MSTRG.32273.1
osa-miR1883b	MSTRG.6577.1
osa-miR1883b	MSTRG.31581.1
osa-miR1883b	MSTRG.6577.3
osa-miR1883b	MSTRG.31990.2
osa-miR2055	MSTRG.4014.12
osa-miR2055	MSTRG.4014.7
osa-miR2103	MSTRG.2312.1
osa-miR2103	MSTRG.15804.2
osa-miR2103	MSTRG.12664.1
osa-miR2103	MSTRG.9226.6
osa-miR2103	MSTRG.25570.3
osa-miR2103	MSTRG.18551.1
osa-miR2103	MSTRG.25909.3
osa-miR2103	MSTRG.12633.2
osa-miR2103	MSTRG.23770.9
osa-miR2118e	MSTRG.31794.1
osa-miR2118r	MSTRG.31794.1
osa-miR2120	MSTRG.22351.1
osa-miR2120	MSTRG.10797.1
osa-miR2120	MSTRG.24816.1
osa-miR2120	MSTRG.7362.1
osa-miR2120b-3p	MSTRG.24816.1
osa-miR2120b-3p	MSTRG.7362.1
osa-miR2121a	MSTRG.29897.2
osa-miR2121a	MSTRG.22926.8
osa-miR2121a	MSTRG.9507.1
osa-miR2121b	MSTRG.29897.2
osa-miR2121b	MSTRG.22926.8
osa-miR2121b	MSTRG.9507.1
osa-miR2867-5p	MSTRG.9226.6
osa-miR2867-5p	MSTRG.2246.6
osa-miR2872	MSTRG.11353.3
osa-miR2877	MSTRG.12304.10
osa-miR390-5p	MSTRG.2346.1
osa-miR395a	MSTRG.20421.1
osa-miR3979-3p	MSTRG.12304.10
osa-miR3979-3p	MSTRG.22825.2
osa-miR3979-5p	MSTRG.29555.4
osa-miR3979-5p	MSTRG.4014.12
osa-miR3979-5p	MSTRG.7522.1
osa-miR3979-5p	MSTRG.4014.10
osa-miR3979-5p	MSTRG.4014.7
osa-miR408-3p	MSTRG.25473.1
osa-miR408-3p	MSTRG.10245.1
osa-miR408-5p	MSTRG.1884.4
osa-miR408-5p	MSTRG.1293.25
osa-miR5072	MSTRG.7134.1
osa-miR5072	MSTRG.33282.1
osa-miR5072	MSTRG.4857.2
osa-miR5072	MSTRG.6907.1
osa-miR5074	MSTRG.5385.1
osa-miR5074	MSTRG.24928.2
osa-miR5082	MSTRG.13098.1
osa-miR5082	MSTRG.3950.2
osa-miR5082	MSTRG.5385.1
osa-miR5082	MSTRG.7134.1
osa-miR5082	MSTRG.14348.2
osa-miR5082	MSTRG.23158.8
osa-miR5082	MSTRG.1773.4
osa-miR5082	MSTRG.4023.7
osa-miR5082	MSTRG.28172.1
osa-miR5082	MSTRG.32210.1
osa-miR5082	MSTRG.18358.7
osa-miR5082	MSTRG.18358.5
osa-miR5082	MSTRG.1773.1
osa-miR5082	MSTRG.29026.2
osa-miR5082	MSTRG.15877.1
osa-miR5082	MSTRG.31581.1
osa-miR5082	MSTRG.9226.6
osa-miR5082	MSTRG.6179.1
osa-miR5082	MSTRG.13187.1
osa-miR5082	MSTRG.31890.2
osa-miR5082	MSTRG.4857.2
osa-miR5082	MSTRG.26516.6
osa-miR5082	MSTRG.23747.1
osa-miR5149	MSTRG.22390.17
osa-miR5149	MSTRG.16106.1
osa-miR5149	MSTRG.22390.4
osa-miR5149	MSTRG.27601.1
osa-miR5154	MSTRG.32415.1
osa-miR5158	MSTRG.18351.14
osa-miR5158	MSTRG.6823.1
osa-miR5158	MSTRG.18991.5
osa-miR5158	MSTRG.7290.9
osa-miR5158	MSTRG.18351.2
osa-miR5158	MSTRG.7290.3
osa-miR5158	MSTRG.18351.11
osa-miR5158	MSTRG.7290.6
osa-miR5159	MSTRG.16972.2
osa-miR5159	MSTRG.16972.3
osa-miR5162	MSTRG.21174.4
osa-miR5493	MSTRG.19912.4
osa-miR5493	MSTRG.22351.1
osa-miR5493	MSTRG.13194.2
osa-miR5493	MSTRG.14228.15
osa-miR5493	MSTRG.9514.6
osa-miR5493	MSTRG.1821.3
osa-miR5493	MSTRG.24430.1
osa-miR5493	MSTRG.16972.2
osa-miR5493	MSTRG.18637.4
osa-miR5493	MSTRG.32210.1
osa-miR5493	MSTRG.3276.1
osa-miR5493	MSTRG.16363.1
osa-miR5493	MSTRG.4568.6
osa-miR5493	MSTRG.13455.4
osa-miR5493	MSTRG.28045.1
osa-miR5493	MSTRG.18450.1
osa-miR5493	MSTRG.4568.4
osa-miR5493	MSTRG.25570.3
osa-miR5493	MSTRG.17649.11
osa-miR5493	MSTRG.5593.2
osa-miR5493	MSTRG.24212.7
osa-miR5493	MSTRG.7362.1
osa-miR5493	MSTRG.2777.10
osa-miR5493	MSTRG.16972.3
osa-miR5493	MSTRG.1821.2
osa-miR5501	MSTRG.30204.2
osa-miR5510	MSTRG.8166.9
osa-miR5536	MSTRG.13455.4
osa-miR5540	MSTRG.32273.1
osa-miR5540	MSTRG.22390.4
osa-miR5795	MSTRG.32000.1
osa-miR5799	MSTRG.14908.3
osa-miR5799	MSTRG.5590.2
osa-miR5805	MSTRG.2055.4
osa-miR5805	MSTRG.5590.2
osa-miR5805	MSTRG.32082.1
osa-miR5807	MSTRG.27556.10
osa-miR5807	MSTRG.23158.8
osa-miR5807	MSTRG.27875.4
osa-miR5807	MSTRG.27556.7
osa-miR5807	MSTRG.27556.11
osa-miR5807	MSTRG.27577.1
osa-miR5807	MSTRG.13217.2
osa-miR5807	MSTRG.27556.5
osa-miR5809	MSTRG.7996.2
osa-miR5809	MSTRG.30144.3
osa-miR5809	MSTRG.593.2
osa-miR5809	MSTRG.3960.2
osa-miR5809	MSTRG.26970.1
osa-miR5809	MSTRG.7522.1
osa-miR5809	MSTRG.4014.7
osa-miR5809	MSTRG.11886.2
osa-miR5809	MSTRG.97.1
osa-miR5809	MSTRG.2777.10
osa-miR5809	MSTRG.8098.3
osa-miR5809	MSTRG.1012.4
osa-miR5811	MSTRG.32273.1
osa-miR5811	MSTRG.26516.6
osa-miR5816	MSTRG.27352.6
osa-miR5816	MSTRG.30174.6
osa-miR5816	MSTRG.8605.18
osa-miR5816	MSTRG.27352.8
osa-miR5816	MSTRG.30174.5
osa-miR5816	MSTRG.30174.3
osa-miR6246	MSTRG.13194.2
osa-miR6246	MSTRG.1884.3
osa-miR6246	MSTRG.1884.6
osa-miR6246	MSTRG.1884.1
osa-miR6249a	MSTRG.13194.2
osa-miR6249a	MSTRG.32210.1
osa-miR6249a	MSTRG.28373.4
osa-miR6249b	MSTRG.13194.2
osa-miR6249b	MSTRG.32210.1
osa-miR6249b	MSTRG.28373.4
osa-miR6253	MSTRG.22390.17
osa-miR6253	MSTRG.1884.3
osa-miR6253	MSTRG.22390.4
osa-miR6253	MSTRG.22390.6
osa-miR6253	MSTRG.1884.6
osa-miR6253	MSTRG.1884.1
osa-miR7693-5p	MSTRG.18351.14
osa-miR7693-5p	MSTRG.18351.2
osa-miR7693-5p	MSTRG.14869.1
osa-miR7693-5p	MSTRG.9749.2
osa-miR7693-5p	MSTRG.18351.11
osa-miR7693-5p	MSTRG.23770.9
osa-miR7694-5p	MSTRG.15839.1
osa-miR7695-3p	MSTRG.9226.6
osa-miR7695-5p	MSTRG.23158.8
osa-miR7695-5p	MSTRG.12166.2
osa-miR7695-5p	MSTRG.3777.3
osa-miR7695-5p	MSTRG.20509.1
osa-miR812a	MSTRG.32504.10
osa-miR812a	MSTRG.32504.4
osa-miR812a	MSTRG.14908.3
osa-miR812a	MSTRG.32504.2
osa-miR812b	MSTRG.32504.10
osa-miR812b	MSTRG.32504.4
osa-miR812b	MSTRG.14908.3
osa-miR812b	MSTRG.32504.2
osa-miR812c	MSTRG.32504.10
osa-miR812c	MSTRG.32504.4
osa-miR812c	MSTRG.14908.3
osa-miR812c	MSTRG.32504.2
osa-miR812d	MSTRG.32504.10
osa-miR812d	MSTRG.32504.4
osa-miR812d	MSTRG.14908.3
osa-miR812d	MSTRG.32504.2
osa-miR812e	MSTRG.32504.10
osa-miR812e	MSTRG.32504.4
osa-miR812e	MSTRG.14908.3
osa-miR812e	MSTRG.32504.2
osa-miR812f	MSTRG.14908.3
osa-miR812g	MSTRG.14908.3
osa-miR812h	MSTRG.14908.3
osa-miR812i	MSTRG.14908.3
osa-miR812j	MSTRG.14908.3
osa-miR812k	MSTRG.14908.3
osa-miR812m	MSTRG.14908.3
osa-miR812n-5p	MSTRG.28065.2
osa-miR812p	MSTRG.14908.3
osa-miR812q	MSTRG.14908.3
osa-miR812r	MSTRG.14908.3
osa-miR812s	MSTRG.14908.3
osa-miR812s	MSTRG.5590.2
osa-miR812v	MSTRG.13194.2
osa-miR812v	MSTRG.5593.2
osa-miR815a	MSTRG.1821.3
osa-miR815a	MSTRG.4568.6
osa-miR815a	MSTRG.4568.4
osa-miR815a	MSTRG.1821.2
osa-miR815b	MSTRG.1821.3
osa-miR815b	MSTRG.4568.6
osa-miR815b	MSTRG.4568.4
osa-miR815b	MSTRG.1821.2
osa-miR815c	MSTRG.1821.3
osa-miR815c	MSTRG.4568.6
osa-miR815c	MSTRG.4568.4
osa-miR815c	MSTRG.1821.2
osa-miR818a	MSTRG.16021.12
osa-miR818a	MSTRG.4656.2
osa-miR818a	MSTRG.24589.1
osa-miR818a	MSTRG.23682.2
osa-miR818b	MSTRG.16021.12
osa-miR818b	MSTRG.4656.2
osa-miR818b	MSTRG.24589.1
osa-miR818b	MSTRG.23682.2
osa-miR818c	MSTRG.16021.12
osa-miR818c	MSTRG.4656.2
osa-miR818c	MSTRG.24589.1
osa-miR818c	MSTRG.23682.2
osa-miR818d	MSTRG.16021.12
osa-miR818d	MSTRG.4656.2
osa-miR818d	MSTRG.24589.1
osa-miR818d	MSTRG.23682.2
osa-miR818e	MSTRG.16021.12
osa-miR818e	MSTRG.4656.2
osa-miR818e	MSTRG.24589.1
osa-miR818e	MSTRG.23682.2
osa-miR820a	MSTRG.26198.2
osa-miR820a	MSTRG.15803.1
osa-miR820a	MSTRG.5483.1
osa-miR820a	MSTRG.5593.2
osa-miR820b	MSTRG.26198.2
osa-miR820b	MSTRG.15803.1
osa-miR820b	MSTRG.5483.1
osa-miR820b	MSTRG.5593.2
osa-miR820c	MSTRG.26198.2
osa-miR820c	MSTRG.15803.1
osa-miR820c	MSTRG.5483.1
osa-miR820c	MSTRG.5593.2
novel_miR_100	MSTRG.4031.1
novel_miR_100	MSTRG.4014.12
novel_miR_100	MSTRG.4014.10
novel_miR_100	MSTRG.4014.7
novel_miR_102	MSTRG.9370.11
novel_miR_102	MSTRG.1563.2
novel_miR_102	MSTRG.13194.2
novel_miR_102	MSTRG.9370.9
novel_miR_102	MSTRG.11167.11
novel_miR_102	MSTRG.7158.2
novel_miR_102	MSTRG.11167.24
novel_miR_102	MSTRG.30360.2
novel_miR_102	MSTRG.5593.2
novel_miR_104	MSTRG.14855.4
novel_miR_104	MSTRG.14855.1
novel_miR_106	MSTRG.6842.5
novel_miR_111	MSTRG.8700.5
novel_miR_12	MSTRG.23212.3
novel_miR_121	MSTRG.22351.1
novel_miR_121	MSTRG.32273.1
novel_miR_121	MSTRG.3960.2
novel_miR_121	MSTRG.13455.4
novel_miR_121	MSTRG.15185.1
novel_miR_129	MSTRG.31581.1
novel_miR_134	MSTRG.10852.1
novel_miR_134	MSTRG.27488.1
novel_miR_136	MSTRG.22351.1
novel_miR_136	MSTRG.32273.1
novel_miR_136	MSTRG.3960.2
novel_miR_136	MSTRG.13455.4
novel_miR_136	MSTRG.15185.1
novel_miR_141	MSTRG.22281.1
novel_miR_150	MSTRG.31581.1
novel_miR_154	MSTRG.2312.1
novel_miR_154	MSTRG.9514.6
novel_miR_154	MSTRG.24430.1
novel_miR_154	MSTRG.1773.4
novel_miR_154	MSTRG.32444.10
novel_miR_154	MSTRG.4014.12
novel_miR_154	MSTRG.1773.1
novel_miR_154	MSTRG.13455.4
novel_miR_154	MSTRG.28065.2
novel_miR_154	MSTRG.4014.10
novel_miR_154	MSTRG.4014.7
novel_miR_154	MSTRG.32504.2
novel_miR_154	MSTRG.3459.1
novel_miR_154	MSTRG.5483.1
novel_miR_154	MSTRG.8700.5
novel_miR_154	MSTRG.3452.2
novel_miR_156	MSTRG.14908.3
novel_miR_16	MSTRG.29540.4
novel_miR_168	MSTRG.15877.1
novel_miR_169	MSTRG.22281.1
novel_miR_171	MSTRG.19912.4
novel_miR_171	MSTRG.1494.7
novel_miR_171	MSTRG.1494.6
novel_miR_171	MSTRG.1494.1
novel_miR_176	MSTRG.21174.4
novel_miR_176	MSTRG.18351.14
novel_miR_176	MSTRG.6823.1
novel_miR_176	MSTRG.10852.1
novel_miR_176	MSTRG.18351.2
[truncated: 2,695 more rows]

## Sheet: miRNA_target circRNA
Supplementary Table 3. MiRNA target lncRNA and circRNA
miRNA	Target circRNA
osa-miR11336-3p	Chr1:27418212|27474925
osa-miR11336-5p	Chr1:34684552|34685162
osa-miR11336-5p	Chr1:34684959|34685179
osa-miR11336-5p	Chr10:19811469|19860006
osa-miR11337-5p	Chr1:21414887|21433322
osa-miR11337-5p	Chr1:21414887|21438305
osa-miR11339-3p	Chr1:27418212|27474925
osa-miR11339-3p	Chr10:22476004|22485154
osa-miR11340-5p	Chr1:30667940|30676927
osa-miR11342-3p	Chr1:32478713|32489592
osa-miR1423-3p	Chr10:19811469|19860006
osa-miR1423-5p	Chr10:19811469|19860006
osa-miR1427	Chr1:2668784|2694323
osa-miR1427	Chr1:21414887|21426198
osa-miR1427	Chr1:21414887|21433322
osa-miR1427	Chr1:21414887|21438305
osa-miR1427	Chr1:25517719|25583455
osa-miR1427	Chr1:27418212|27474925
osa-miR1427	Chr1:29876935|29897812
osa-miR1427	Chr1:30513415|30521330
osa-miR1427	Chr1:30667940|30676927
osa-miR1427	Chr1:32477022|32486182
osa-miR1427	Chr1:32478713|32489592
osa-miR1427	Chr1:32969765|32988245
osa-miR1427	Chr1:32970914|32988971
osa-miR1427	Chr1:39682974|39683266
osa-miR1427	Chr10:19561879|19562231
osa-miR1427	Chr10:19811469|19860006
osa-miR1427	Chr10:21206978|21220099
osa-miR1427	Chr10:21328345|21328702
osa-miR1430	Chr1:38969272|38974498
osa-miR1431	Chr1:17349344|17350253
osa-miR1432-3p	Chr1:26602369|26602970
osa-miR1432-3p	Chr1:26602369|26603345
osa-miR1436	Chr10:22344393|22355805
osa-miR1437a	Chr1:2668784|2694323
osa-miR1437a	Chr1:5037329|5038816
osa-miR1437a	Chr1:8407576|8408112
osa-miR1437a	Chr1:11974551|11975195
osa-miR1437a	Chr1:11974551|11980083
osa-miR1437a	Chr1:14350674|14351752
osa-miR1437a	Chr1:14593767|14594192
osa-miR1437a	Chr1:15260077|15281822
osa-miR1437a	Chr1:20601754|20601948
osa-miR1437a	Chr1:22901133|22901531
osa-miR1437a	Chr1:25475620|25475835
osa-miR1437a	Chr1:25517719|25583455
osa-miR1437a	Chr1:27418212|27474925
osa-miR1437a	Chr1:28018040|28018544
osa-miR1437a	Chr1:28192782|28234182
osa-miR1437a	Chr1:28193113|28234495
osa-miR1437a	Chr1:29876935|29897812
osa-miR1437a	Chr1:30397348|30401330
osa-miR1437a	Chr1:30513415|30521330
osa-miR1437a	Chr1:30667940|30676927
osa-miR1437a	Chr1:31647401|31647769
osa-miR1437a	Chr1:32478713|32489592
osa-miR1437a	Chr1:40812724|40813934
osa-miR1437a	Chr10:46700|55161
osa-miR1437a	Chr10:15695957|15696304
osa-miR1437a	Chr10:19811469|19860006
osa-miR1437a	Chr10:20345947|20346873
osa-miR1437a	Chr10:20620091|20623041
osa-miR1437a	Chr10:21206978|21220099
osa-miR1437a	Chr10:21232082|21232398
osa-miR1437a	Chr10:22920597|22921116
osa-miR1437a	Chr11:3278805|3279307
osa-miR1437a	Chr11:3489131|3489253
osa-miR1437b-3p	Chr1:2668784|2694323
osa-miR1437b-3p	Chr1:2851482|2856654
osa-miR1437b-3p	Chr1:5037329|5038816
osa-miR1437b-3p	Chr1:6653125|6655137
osa-miR1437b-3p	Chr1:7689529|7691597
osa-miR1437b-3p	Chr1:8407576|8408112
osa-miR1437b-3p	Chr1:8422885|8424851
osa-miR1437b-3p	Chr1:9294018|9300962
osa-miR1437b-3p	Chr1:14350674|14351752
osa-miR1437b-3p	Chr1:15260077|15281822
osa-miR1437b-3p	Chr1:17349344|17350253
osa-miR1437b-3p	Chr1:21414887|21426198
osa-miR1437b-3p	Chr1:21414887|21433322
osa-miR1437b-3p	Chr1:21414887|21438305
osa-miR1437b-3p	Chr1:22078545|22086741
osa-miR1437b-3p	Chr1:22901133|22901531
osa-miR1437b-3p	Chr1:25517719|25583455
osa-miR1437b-3p	Chr1:26602369|26603345
osa-miR1437b-3p	Chr1:27418212|27474925
osa-miR1437b-3p	Chr1:28192782|28234182
osa-miR1437b-3p	Chr1:28193113|28234495
osa-miR1437b-3p	Chr1:29876935|29897812
osa-miR1437b-3p	Chr1:30513415|30521330
osa-miR1437b-3p	Chr1:32477022|32486182
osa-miR1437b-3p	Chr1:32478713|32489592
osa-miR1437b-3p	Chr1:32969765|32988245
osa-miR1437b-3p	Chr1:32970914|32988971
osa-miR1437b-3p	Chr1:33087956|33088233
osa-miR1437b-3p	Chr1:34918766|34939781
osa-miR1437b-3p	Chr1:35847234|35852264
osa-miR1437b-3p	Chr1:38801175|38812460
osa-miR1437b-3p	Chr1:38969272|38974498
osa-miR1437b-3p	Chr1:39682974|39683266
osa-miR1437b-3p	Chr1:40812724|40813934
osa-miR1437b-3p	Chr1:42178174|42179761
osa-miR1437b-3p	Chr1:42460782|42460937
osa-miR1437b-3p	Chr10:19811469|19860006
osa-miR1437b-3p	Chr10:20345947|20346873
osa-miR1437b-3p	Chr10:20620091|20623041
osa-miR1437b-3p	Chr10:20870419|20873457
osa-miR1437b-3p	Chr10:21206978|21220099
osa-miR1437b-3p	Chr10:21232082|21232398
osa-miR1437b-3p	Chr10:21328345|21328702
osa-miR1437b-3p	Chr10:22255028|22257035
osa-miR1437b-3p	Chr10:22344393|22355805
osa-miR1437b-3p	Chr10:22476004|22485154
osa-miR1441	Chr1:15260077|15281822
osa-miR156c-3p	Chr1:10651010|10655625
osa-miR156c-3p	Chr1:10651312|10651656
osa-miR156c-3p	Chr1:21414887|21438305
osa-miR156c-3p	Chr1:25517719|25583455
osa-miR156c-3p	Chr1:32477022|32486182
osa-miR156c-3p	Chr1:32478713|32489592
osa-miR156c-3p	Chr10:22476004|22485154
osa-miR156g-3p	Chr1:10651010|10655625
osa-miR156g-3p	Chr1:10651312|10651656
osa-miR156g-3p	Chr1:21414887|21438305
osa-miR156g-3p	Chr1:25517719|25583455
osa-miR156g-3p	Chr1:32477022|32486182
osa-miR156g-3p	Chr1:32478713|32489592
osa-miR156g-3p	Chr10:22476004|22485154
osa-miR156j-3p	Chr1:2668784|2694323
osa-miR156j-3p	Chr1:2851482|2856654
osa-miR156j-3p	Chr1:25517719|25583455
osa-miR156j-3p	Chr1:26607355|26607630
osa-miR156j-3p	Chr1:27418212|27474925
osa-miR156j-3p	Chr1:28192782|28234182
osa-miR156j-3p	Chr1:28193113|28234495
osa-miR156j-3p	Chr1:32478713|32489592
osa-miR156j-3p	Chr10:19811469|19860006
osa-miR156j-3p	Chr10:21206978|21220099
osa-miR159a.2	Chr1:3878954|3894767
osa-miR159a.2	Chr1:3879385|3895151
osa-miR159a.2	Chr1:3880209|3896045
osa-miR159a.2	Chr1:3882040|3897840
osa-miR159a.2	Chr10:10933492|10939234
osa-miR159f	Chr1:25704742|25704985
osa-miR160a-5p	Chr1:25067254|25071644
osa-miR160a-5p	Chr1:25517719|25583455
osa-miR160a-5p	Chr1:27418212|27474925
osa-miR160a-5p	Chr1:28192782|28234182
osa-miR160a-5p	Chr1:28193113|28234495
osa-miR160a-5p	Chr1:29876935|29897812
osa-miR160a-5p	Chr1:32708674|32709008
osa-miR160a-5p	Chr1:32708880|32709011
osa-miR160a-5p	Chr10:19811469|19860006
osa-miR160a-5p	Chr10:23009107|23009393
osa-miR160b-5p	Chr1:25067254|25071644
osa-miR160b-5p	Chr1:25517719|25583455
osa-miR160b-5p	Chr1:27418212|27474925
osa-miR160b-5p	Chr1:28192782|28234182
osa-miR160b-5p	Chr1:28193113|28234495
osa-miR160b-5p	Chr1:29876935|29897812
osa-miR160b-5p	Chr1:32708674|32709008
osa-miR160b-5p	Chr1:32708880|32709011
osa-miR160b-5p	Chr10:19811469|19860006
osa-miR160b-5p	Chr10:23009107|23009393
osa-miR160c-5p	Chr1:25067254|25071644
osa-miR160c-5p	Chr1:25517719|25583455
osa-miR160c-5p	Chr1:27418212|27474925
osa-miR160c-5p	Chr1:28192782|28234182
osa-miR160c-5p	Chr1:28193113|28234495
osa-miR160c-5p	Chr1:29876935|29897812
osa-miR160c-5p	Chr1:32708674|32709008
osa-miR160c-5p	Chr1:32708880|32709011
osa-miR160c-5p	Chr10:19811469|19860006
osa-miR160c-5p	Chr10:23009107|23009393
osa-miR160d-3p	Chr1:30513415|30521330
osa-miR160d-5p	Chr1:25067254|25071644
osa-miR160d-5p	Chr1:25517719|25583455
osa-miR160d-5p	Chr1:27418212|27474925
osa-miR160d-5p	Chr1:28192782|28234182
osa-miR160d-5p	Chr1:28193113|28234495
osa-miR160d-5p	Chr1:29876935|29897812
osa-miR160d-5p	Chr1:32708674|32709008
osa-miR160d-5p	Chr1:32708880|32709011
osa-miR160d-5p	Chr10:19811469|19860006
osa-miR160d-5p	Chr10:23009107|23009393
osa-miR160e-5p	Chr1:12364406|12364837
osa-miR160e-5p	Chr1:25067254|25071644
osa-miR160e-5p	Chr1:25517719|25583455
osa-miR160e-5p	Chr1:27418212|27474925
osa-miR160e-5p	Chr1:28192782|28234182
osa-miR160e-5p	Chr1:28193113|28234495
osa-miR160e-5p	Chr1:29876935|29897812
osa-miR160e-5p	Chr1:32708674|32709008
osa-miR160e-5p	Chr1:32708880|32709011
osa-miR160e-5p	Chr10:19811469|19860006
osa-miR160e-5p	Chr10:23009107|23009393
osa-miR160f-5p	Chr1:15260077|15281822
osa-miR160f-5p	Chr1:25067254|25071644
osa-miR160f-5p	Chr1:25517719|25583455
osa-miR160f-5p	Chr1:28192782|28234182
osa-miR160f-5p	Chr1:28193113|28234495
osa-miR160f-5p	Chr1:29876935|29897812
osa-miR160f-5p	Chr1:31837196|31838405
osa-miR160f-5p	Chr1:32708674|32709008
osa-miR160f-5p	Chr1:32708880|32709011
osa-miR160f-5p	Chr10:20620091|20623041
osa-miR160f-5p	Chr10:23009107|23009393
osa-miR164a	Chr1:25517719|25583455
osa-miR164a	Chr1:29876935|29897812
osa-miR164a	Chr1:34918766|34939781
osa-miR164a	Chr11:2916395|2916605
osa-miR164b	Chr1:25517719|25583455
osa-miR164b	Chr1:29876935|29897812
osa-miR164b	Chr1:34918766|34939781
osa-miR164b	Chr11:2916395|2916605
osa-miR164d	Chr1:25517719|25583455
osa-miR164d	Chr1:34918766|34939781
osa-miR164d	Chr11:2916395|2916605
osa-miR164e	Chr1:11960309|11964490
osa-miR164e	Chr1:30667940|30676927
osa-miR164e	Chr1:34918766|34939781
osa-miR164e	Chr11:2916395|2916605
osa-miR164f	Chr1:25517719|25583455
osa-miR164f	Chr1:29876935|29897812
osa-miR164f	Chr1:34918766|34939781
osa-miR164f	Chr11:2916395|2916605
osa-miR166a-3p	Chr1:28192782|28234182
osa-miR166a-3p	Chr1:28193113|28234495
osa-miR166b-3p	Chr1:28192782|28234182
osa-miR166b-3p	Chr1:28193113|28234495
osa-miR166c-3p	Chr1:28192782|28234182
osa-miR166c-3p	Chr1:28193113|28234495
osa-miR166d-3p	Chr1:28192782|28234182
osa-miR166d-3p	Chr1:28193113|28234495
osa-miR166f	Chr1:28192782|28234182
osa-miR166f	Chr1:28193113|28234495
osa-miR166i-3p	Chr1:32969765|32988245
osa-miR166i-3p	Chr1:32970914|32988971
osa-miR166j-3p	Chr1:28192782|28234182
osa-miR166j-3p	Chr1:28193113|28234495
osa-miR166k-5p	Chr1:38801175|38812460
osa-miR167h-3p	Chr1:11677889|11678133
osa-miR168a-3p	Chr1:2668784|2694323
osa-miR168a-3p	Chr1:27418212|27474925
osa-miR168a-3p	Chr1:28192782|28234182
osa-miR168a-3p	Chr1:28193113|28234495
osa-miR168a-3p	Chr10:19811469|19860006
osa-miR168a-3p	Chr10:22255028|22257035
osa-miR168a-5p	Chr1:15260077|15281822
osa-miR169a	Chr1:30397348|30401330
osa-miR169i-5p.2	Chr1:5037329|5038816
osa-miR169r-3p	Chr10:19811469|19860006
osa-miR171d-5p	Chr1:27418212|27474925
osa-miR171d-5p	Chr1:28192782|28234182
osa-miR171d-5p	Chr1:28193113|28234495
osa-miR171d-5p	Chr1:32478713|32489592
osa-miR171d-5p	Chr1:32969765|32988245
osa-miR171d-5p	Chr1:32970914|32988971
osa-miR171e-5p	Chr10:19811469|19860006
osa-miR171g	Chr10:21206978|21220099
osa-miR1846a-5p	Chr1:3878954|3894767
osa-miR1846a-5p	Chr1:3879385|3895151
osa-miR1846a-5p	Chr1:3880209|3896045
osa-miR1846a-5p	Chr1:3882040|3897840
osa-miR1846a-5p	Chr1:9874720|9874893
osa-miR1846a-5p	Chr1:15260077|15281822
osa-miR1846a-5p	Chr1:21414887|21433322
osa-miR1846a-5p	Chr1:21414887|21438305
osa-miR1846a-5p	Chr1:25517719|25583455
osa-miR1846a-5p	Chr1:27418212|27474925
osa-miR1846a-5p	Chr1:28192782|28234182
osa-miR1846a-5p	Chr1:28193113|28234495
osa-miR1846a-5p	Chr1:29876935|29897812
osa-miR1846a-5p	Chr1:30513415|30521330
osa-miR1846a-5p	Chr1:30667940|30676927
osa-miR1846a-5p	Chr1:40130420|40131304
osa-miR1846a-5p	Chr10:19631710|19632194
osa-miR1846a-5p	Chr10:19811469|19860006
osa-miR1846a-5p	Chr10:20345947|20346873
osa-miR1846a-5p	Chr10:21037117|21037311
osa-miR1846a-5p	Chr10:21206978|21220099
osa-miR1846a-5p	Chr10:22255028|22257035
osa-miR1846a-5p	Chr10:22476004|22485154
osa-miR1846a-5p	Chr10:22484083|22485757
osa-miR1846a-5p	Chr11:2521996|2522686
osa-miR1846b-5p	Chr1:3878954|3894767
osa-miR1846b-5p	Chr1:3879385|3895151
osa-miR1846b-5p	Chr1:3880209|3896045
osa-miR1846b-5p	Chr1:3882040|3897840
osa-miR1846b-5p	Chr1:9874720|9874893
osa-miR1846b-5p	Chr1:15260077|15281822
osa-miR1846b-5p	Chr1:21414887|21433322
osa-miR1846b-5p	Chr1:21414887|21438305
osa-miR1846b-5p	Chr1:25517719|25583455
osa-miR1846b-5p	Chr1:27418212|27474925
osa-miR1846b-5p	Chr1:28192782|28234182
osa-miR1846b-5p	Chr1:28193113|28234495
osa-miR1846b-5p	Chr1:29876935|29897812
osa-miR1846b-5p	Chr1:30513415|30521330
osa-miR1846b-5p	Chr1:30667940|30676927
osa-miR1846b-5p	Chr1:40130420|40131304
osa-miR1846b-5p	Chr10:19631710|19632194
osa-miR1846b-5p	Chr10:19811469|19860006
osa-miR1846b-5p	Chr10:20345947|20346873
osa-miR1846b-5p	Chr10:21037117|21037311
osa-miR1846b-5p	Chr10:21206978|21220099
osa-miR1846b-5p	Chr10:22255028|22257035
osa-miR1846b-5p	Chr10:22476004|22485154
osa-miR1846b-5p	Chr10:22484083|22485757
osa-miR1846b-5p	Chr11:2521996|2522686
osa-miR1846c-3p	Chr1:21414887|21433322
osa-miR1846c-3p	Chr1:21414887|21438305
osa-miR1846c-3p	Chr1:25517719|25583455
osa-miR1846c-3p	Chr1:27418212|27474925
osa-miR1846c-3p	Chr1:28192782|28234182
osa-miR1846c-3p	Chr1:28193113|28234495
osa-miR1846c-3p	Chr1:30513415|30521330
osa-miR1846c-3p	Chr1:32478713|32489592
osa-miR1846c-3p	Chr10:15695957|15696304
osa-miR1846c-3p	Chr10:19811469|19860006
osa-miR1846c-3p	Chr10:21206978|21220099
osa-miR1846c-3p	Chr10:22920597|22921116
osa-miR1846c-3p	Chr11:3278805|3279307
osa-miR1846c-5p	Chr1:3878954|3894767
osa-miR1846c-5p	Chr1:3879385|3895151
osa-miR1846c-5p	Chr1:3880209|3896045
osa-miR1846c-5p	Chr1:3882040|3897840
osa-miR1846c-5p	Chr1:9874720|9874893
osa-miR1846c-5p	Chr1:15260077|15281822
osa-miR1846c-5p	Chr1:21414887|21433322
osa-miR1846c-5p	Chr1:21414887|21438305
osa-miR1846c-5p	Chr1:25517719|25583455
osa-miR1846c-5p	Chr1:27418212|27474925
osa-miR1846c-5p	Chr1:28192782|28234182
osa-miR1846c-5p	Chr1:28193113|28234495
osa-miR1846c-5p	Chr1:29876935|29897812
osa-miR1846c-5p	Chr1:30513415|30521330
osa-miR1846c-5p	Chr1:30667940|30676927
osa-miR1846c-5p	Chr1:40130420|40131304
osa-miR1846c-5p	Chr10:19631710|19632194
osa-miR1846c-5p	Chr10:19811469|19860006
osa-miR1846c-5p	Chr10:20345947|20346873
osa-miR1846c-5p	Chr10:21037117|21037311
osa-miR1846c-5p	Chr10:21206978|21220099
osa-miR1846c-5p	Chr10:22255028|22257035
osa-miR1846c-5p	Chr10:22476004|22485154
osa-miR1846c-5p	Chr10:22484083|22485757
osa-miR1846c-5p	Chr11:2521996|2522686
osa-miR1846d-3p	Chr1:6653125|6655137
osa-miR1846d-3p	Chr1:21414887|21433322
osa-miR1846d-3p	Chr1:21414887|21438305
osa-miR1846d-3p	Chr1:27418212|27474925
osa-miR1846d-3p	Chr1:28192782|28234182
osa-miR1846d-3p	Chr1:28193113|28234495
osa-miR1846d-3p	Chr1:30667940|30676927
osa-miR1846d-3p	Chr10:19811469|19860006
osa-miR1846d-5p	Chr1:10134482|10134754
osa-miR1846d-5p	Chr1:14593767|14594192
osa-miR1846d-5p	Chr1:15260077|15281822
osa-miR1846d-5p	Chr1:17349344|17350253
osa-miR1846d-5p	Chr1:21414887|21433322
osa-miR1846d-5p	Chr1:21414887|21438305
osa-miR1846d-5p	Chr1:25517719|25583455
osa-miR1846d-5p	Chr1:27418212|27474925
osa-miR1846d-5p	Chr1:28192782|28234182
osa-miR1846d-5p	Chr1:28193113|28234495
osa-miR1846d-5p	Chr1:29876935|29897812
osa-miR1846d-5p	Chr1:32478713|32489592
osa-miR1846d-5p	Chr1:32678987|32681100
osa-miR1846d-5p	Chr10:19811469|19860006
osa-miR1846d-5p	Chr10:23009107|23009393
osa-miR1846d-5p	Chr11:1842847|1843432
osa-miR1846e	Chr1:25517719|25583455
osa-miR1846e	Chr1:27418212|27474925
osa-miR1846e	Chr1:29876935|29897812
osa-miR1846e	Chr10:19811469|19860006
osa-miR1846e	Chr10:22920597|22921116
osa-miR1846e	Chr11:1842847|1843432
osa-miR1848	Chr1:1164088|1164525
osa-miR1848	Chr1:2668784|2694323
osa-miR1848	Chr1:2851482|2856654
osa-miR1848	Chr1:5037329|5038816
osa-miR1848	Chr1:6653125|6655137
osa-miR1848	Chr1:7102891|7103065
osa-miR1848	Chr1:8407576|8408112
osa-miR1848	Chr1:11974551|11975195
osa-miR1848	Chr1:11974551|11980083
osa-miR1848	Chr1:12364406|12364837
osa-miR1848	Chr1:12364692|12364859
osa-miR1848	Chr1:14350674|14351752
osa-miR1848	Chr1:15260077|15281822
osa-miR1848	Chr1:17349344|17350253
osa-miR1848	Chr1:21040033|21040320
osa-miR1848	Chr1:21057313|21058033
osa-miR1848	Chr1:21414887|21426198
osa-miR1848	Chr1:21414887|21433322
osa-miR1848	Chr1:21414887|21438305
osa-miR1848	Chr1:22078545|22086741
osa-miR1848	Chr1:22901133|22901531
osa-miR1848	Chr1:25517719|25583455
osa-miR1848	Chr1:27418212|27474925
osa-miR1848	Chr1:28018040|28018544
osa-miR1848	Chr1:28192782|28234182
osa-miR1848	Chr1:28193113|28234495
osa-miR1848	Chr1:29876935|29897812
osa-miR1848	Chr1:30098606|30098757
osa-miR1848	Chr1:30397348|30401330
osa-miR1848	Chr1:30513415|30521330
osa-miR1848	Chr1:31647401|31647769
osa-miR1848	Chr1:32477022|32486182
osa-miR1848	Chr1:32478713|32489592
osa-miR1848	Chr1:32969765|32988245
osa-miR1848	Chr1:32970914|32988971
osa-miR1848	Chr1:34918766|34939781
osa-miR1848	Chr1:35507076|35508080
osa-miR1848	Chr1:38801175|38812460
osa-miR1848	Chr1:40812724|40813934
osa-miR1848	Chr10:19561879|19562231
osa-miR1848	Chr10:19811469|19860006
osa-miR1848	Chr10:20345947|20346873
osa-miR1848	Chr10:20432510|20434961
osa-miR1848	Chr10:20620091|20623041
osa-miR1848	Chr10:20870419|20873457
osa-miR1848	Chr10:21206978|21220099
osa-miR1848	Chr10:21232082|21232398
osa-miR1848	Chr10:21328345|21328702
osa-miR1848	Chr10:22476004|22485154
osa-miR1848	Chr10:22484083|22485757
osa-miR1848	Chr11:1842847|1843432
osa-miR1848	Chr11:3278805|3279307
osa-miR1851	Chr10:23009107|23009393
osa-miR1861d	Chr10:21206978|21220099
osa-miR1861e	Chr10:21206978|21220099
osa-miR1861g	Chr1:25517719|25583455
osa-miR1861h	Chr10:21206978|21220099
osa-miR1861j	Chr10:21206978|21220099
osa-miR1861k	Chr10:21206978|21220099
osa-miR1861m	Chr10:21206978|21220099
osa-miR1862e	Chr1:21414887|21426198
osa-miR1862e	Chr1:21414887|21433322
osa-miR1862e	Chr1:21414887|21438305
osa-miR1863a	Chr10:19811469|19860006
osa-miR1865-5p	Chr1:27418212|27474925
osa-miR1870-5p	Chr1:9647621|9649544
osa-miR1870-5p	Chr1:9647621|9649625
osa-miR1870-5p	Chr1:9647621|9650437
osa-miR1871	Chr10:19811469|19860006
osa-miR1874-5p	Chr1:3878954|3894767
osa-miR1874-5p	Chr1:3879385|3895151
osa-miR1874-5p	Chr1:3880209|3896045
osa-miR1874-5p	Chr1:25517719|25583455
osa-miR1875	Chr1:3878954|3894767
osa-miR1875	Chr1:3879385|3895151
osa-miR1876	Chr1:2668784|2694323
osa-miR1876	Chr1:3878954|3894767
osa-miR1876	Chr1:3879385|3895151
osa-miR1876	Chr1:3880209|3896045
osa-miR1876	Chr1:3882040|3897840
osa-miR1876	Chr1:27418212|27474925
osa-miR1876	Chr10:19811469|19860006
osa-miR1879	Chr1:25517719|25583455
osa-miR1879	Chr10:16083077|16085464
osa-miR1879	Chr11:2521996|2522686
osa-miR1880	Chr1:2851482|2856654
osa-miR1883a	Chr1:2668784|2694323
osa-miR1883a	Chr1:7102891|7103065
osa-miR1883a	Chr1:25517719|25583455
osa-miR1883a	Chr1:29876935|29897812
osa-miR1883a	Chr1:30513415|30521330
osa-miR1883a	Chr1:32477022|32486182
osa-miR1883a	Chr1:32478713|32489592
osa-miR1883a	Chr1:32969765|32988245
osa-miR1883a	Chr1:32970914|32988971
osa-miR1883b	Chr1:2668784|2694323
osa-miR1883b	Chr1:7102891|7103065
osa-miR1883b	Chr1:25517719|25583455
osa-miR1883b	Chr1:29876935|29897812
osa-miR1883b	Chr1:30513415|30521330
osa-miR1883b	Chr1:32477022|32486182
osa-miR1883b	Chr1:32478713|32489592
osa-miR1883b	Chr1:32969765|32988245
osa-miR1883b	Chr1:32970914|32988971
osa-miR2055	Chr1:40812724|40813934
osa-miR2103	Chr1:3878954|3894767
osa-miR2103	Chr1:3879385|3895151
osa-miR2103	Chr1:3880209|3896045
osa-miR2103	Chr1:3882040|3897840
osa-miR2103	Chr1:5037329|5038816
osa-miR2103	Chr1:10009066|10010135
osa-miR2103	Chr1:21414887|21438305
osa-miR2103	Chr1:22901133|22901531
osa-miR2103	Chr1:25517719|25583455
osa-miR2103	Chr1:27418212|27474925
osa-miR2103	Chr1:28192782|28234182
osa-miR2103	Chr1:28193113|28234495
osa-miR2103	Chr1:29364840|29366830
osa-miR2103	Chr1:29876935|29897812
osa-miR2103	Chr1:30098606|30098757
osa-miR2103	Chr1:32478713|32489592
osa-miR2103	Chr1:32969765|32988245
osa-miR2103	Chr1:32970914|32988971
osa-miR2103	Chr1:38801175|38812460
osa-miR2103	Chr10:19631710|19632194
osa-miR2103	Chr10:19811469|19860006
osa-miR2103	Chr10:20281716|20286269
osa-miR2103	Chr10:20432510|20434961
osa-miR2103	Chr10:21206978|21220099
osa-miR2103	Chr10:21232082|21232398
osa-miR2118b	Chr1:2668784|2694323
osa-miR2118b	Chr1:8407576|8408112
osa-miR2118b	Chr1:28192782|28234182
osa-miR2118b	Chr1:28193113|28234495
osa-miR2118b	Chr10:21206978|21220099
osa-miR2118e	Chr1:15260077|15281822
osa-miR2118n	Chr1:2668784|2694323
osa-miR2118n	Chr1:8407576|8408112
osa-miR2118n	Chr1:28192782|28234182
osa-miR2118n	Chr1:28193113|28234495
osa-miR2118n	Chr10:21206978|21220099
osa-miR2118r	Chr1:15260077|15281822
osa-miR2120	Chr1:15260077|15281822
osa-miR2120	Chr1:25517719|25583455
osa-miR2120b-3p	Chr1:15260077|15281822
osa-miR2121a	Chr1:27418212|27474925
osa-miR2121a	Chr10:19811469|19860006
osa-miR2121b	Chr1:27418212|27474925
osa-miR2121b	Chr10:19811469|19860006
osa-miR2863c	Chr10:22357705|22359760
osa-miR2865	Chr10:19561879|19562231
osa-miR2867-3p	Chr10:3962400|3963685
osa-miR2867-5p	Chr1:27418212|27474925
osa-miR2867-5p	Chr1:32478713|32489592
osa-miR2867-5p	Chr10:16083077|16085464
osa-miR2872	Chr1:28192782|28234182
osa-miR2872	Chr1:28193113|28234495
osa-miR2874	Chr1:18592530|18593348
osa-miR2877	Chr1:517112|518128
osa-miR2877	Chr1:12916330|12918565
osa-miR2877	Chr1:25517719|25583455
osa-miR2877	Chr1:27418212|27474925
osa-miR2877	Chr1:28192782|28234182
osa-miR2877	Chr1:28193113|28234495
osa-miR2877	Chr10:96600|96965
osa-miR2880	Chr1:27418212|27474925
osa-miR2880	Chr1:29876935|29897812
osa-miR2880	Chr1:30667940|30676927
osa-miR2880	Chr1:32969765|32988245
osa-miR2880	Chr1:32970914|32988971
osa-miR2880	Chr1:35507076|35508080
osa-miR2880	Chr10:19811469|19860006
osa-miR390-5p	Chr1:14755217|14756202
osa-miR3979-3p	Chr1:4872470|4872597
osa-miR3979-5p	Chr1:27418212|27474925
osa-miR3979-5p	Chr1:28192782|28234182
osa-miR3979-5p	Chr1:28193113|28234495
osa-miR398b	Chr1:2668784|2694323
osa-miR398b	Chr1:27418212|27474925
osa-miR398b	Chr1:28192782|28234182
osa-miR398b	Chr1:28193113|28234495
osa-miR408-3p	Chr1:27418212|27474925
osa-miR408-3p	Chr1:28192782|28234182
osa-miR408-3p	Chr1:28193113|28234495
osa-miR408-3p	Chr1:30513415|30521330
osa-miR408-3p	Chr1:30667940|30676927
osa-miR408-3p	Chr1:32969765|32988245
osa-miR408-3p	Chr1:32970914|32988971
osa-miR439a	Chr1:22078545|22086741
osa-miR439a	Chr10:19811469|19860006
osa-miR439a	Chr10:21206978|21220099
osa-miR439b	Chr1:22078545|22086741
osa-miR439b	Chr10:19811469|19860006
osa-miR439b	Chr10:21206978|21220099
osa-miR439c	Chr1:22078545|22086741
osa-miR439c	Chr10:19811469|19860006
osa-miR439c	Chr10:21206978|21220099
osa-miR439d	Chr1:22078545|22086741
osa-miR439d	Chr10:19811469|19860006
osa-miR439d	Chr10:21206978|21220099
osa-miR439e	Chr1:22078545|22086741
osa-miR439e	Chr10:19811469|19860006
osa-miR439e	Chr10:21206978|21220099
osa-miR439f	Chr1:22078545|22086741
osa-miR439f	Chr10:19811469|19860006
osa-miR439f	Chr10:21206978|21220099
osa-miR439g	Chr1:22078545|22086741
osa-miR439g	Chr10:19811469|19860006
osa-miR439g	Chr10:21206978|21220099
osa-miR439h	Chr1:22078545|22086741
osa-miR439h	Chr10:19811469|19860006
osa-miR439h	Chr10:21206978|21220099
osa-miR439i	Chr1:22078545|22086741
osa-miR439i	Chr10:19811469|19860006
osa-miR439i	Chr10:21206978|21220099
osa-miR440	Chr1:22769114|22769335
osa-miR440	Chr1:27418212|27474925
osa-miR440	Chr10:22964981|22965106
osa-miR5072	Chr1:10651010|10655625
osa-miR5072	Chr1:10651312|10651656
osa-miR5072	Chr1:11960309|11963176
osa-miR5072	Chr1:11960309|11964490
osa-miR5072	Chr1:21200073|21200976
osa-miR5072	Chr1:27418212|27474925
osa-miR5072	Chr1:34918766|34939781
osa-miR5072	Chr10:22255028|22257035
osa-miR5072	Chr10:22476004|22485154
osa-miR5074	Chr1:21040033|21040320
osa-miR5074	Chr1:25517719|25583455
osa-miR5074	Chr1:27418212|27474925
osa-miR5074	Chr10:19561879|19562231
osa-miR5076	Chr1:30397348|30401330
osa-miR5082	Chr1:2851482|2856654
osa-miR5082	Chr1:3878954|3894767
osa-miR5082	Chr1:3879385|3895151
osa-miR5082	Chr1:3880209|3896045
osa-miR5082	Chr1:3882040|3897840
osa-miR5082	Chr1:5037329|5038816
osa-miR5082	Chr1:14350674|14351752
osa-miR5082	Chr1:21057313|21058033
osa-miR5082	Chr1:21414887|21426198
osa-miR5082	Chr1:21414887|21433322
osa-miR5082	Chr1:21414887|21438305
osa-miR5082	Chr1:25517719|25583455
osa-miR5082	Chr1:27418212|27474925
osa-miR5082	Chr1:28192782|28234182
osa-miR5082	Chr1:28193113|28234495
osa-miR5082	Chr1:29876935|29897812
osa-miR5082	Chr1:30513415|30521330
osa-miR5082	Chr1:30667940|30676927
osa-miR5082	Chr1:32477022|32486182
osa-miR5082	Chr1:32478713|32489592
osa-miR5082	Chr1:32708674|32709008
osa-miR5082	Chr1:32708880|32709011
osa-miR5082	Chr1:34918766|34939781
osa-miR5082	Chr1:38255914|38256561
osa-miR5082	Chr10:19811469|19860006
osa-miR5082	Chr10:21037117|21037311
osa-miR5082	Chr10:21206978|21220099
osa-miR5082	Chr10:21328345|21328702
osa-miR5082	Chr10:22255028|22257035
osa-miR5082	Chr10:22920597|22921116
osa-miR5143a	Chr1:5223989|5227043
osa-miR5143a	Chr1:9875250|9875778
osa-miR5143b	Chr1:5223989|5227043
osa-miR5143b	Chr1:9875250|9875778
osa-miR5145	Chr1:27418212|27474925
osa-miR5148a	Chr10:19811469|19860006
osa-miR5148b	Chr10:19811469|19860006
osa-miR5148c	Chr10:19811469|19860006
osa-miR5150-3p	Chr1:32969765|32988245
osa-miR5150-3p	Chr1:32970914|32988971
osa-miR5150-5p	Chr1:30098606|30098757
osa-miR5150-5p	Chr1:39026051|39028205
osa-miR5153	Chr1:29876935|29897812
osa-miR5153	Chr10:19811469|19860006
osa-miR5154	Chr1:20786261|20789604
osa-miR5154	Chr1:25067254|25071644
osa-miR5154	Chr10:19811469|19860006
osa-miR5158	Chr1:17350235|17350559
osa-miR5158	Chr1:27418212|27474925
osa-miR5158	Chr10:19811469|19860006
osa-miR5158	Chr11:2521996|2522686
osa-miR5160	Chr10:19811469|19860006
osa-miR528-3p	Chr1:14593767|14594192
osa-miR528-3p	Chr1:27418212|27474925
osa-miR528-3p	Chr10:19811469|19860006
osa-miR528-5p	Chr1:2668784|2694323
osa-miR528-5p	Chr1:29876935|29897812
osa-miR528-5p	Chr10:22476004|22485154
osa-miR528-5p	Chr10:22483668|22484492
osa-miR528-5p	Chr10:22484083|22485757
osa-miR5493	Chr1:2668784|2694323
osa-miR5493	Chr1:2851482|2856654
osa-miR5493	Chr1:5037329|5038816
osa-miR5493	Chr1:5223989|5227043
osa-miR5493	Chr1:8407576|8408112
osa-miR5493	Chr1:15260077|15281822
osa-miR5493	Chr1:17349344|17350253
osa-miR5493	Chr1:21414887|21433322
osa-miR5493	Chr1:21414887|21438305
osa-miR5493	Chr1:22078545|22086741
osa-miR5493	Chr1:25067254|25071644
osa-miR5493	Chr1:25517719|25583455
osa-miR5493	Chr1:27418212|27474925
osa-miR5493	Chr1:28192782|28234182
osa-miR5493	Chr1:28193113|28234495
osa-miR5493	Chr1:29876935|29897812
osa-miR5493	Chr1:30513415|30521330
osa-miR5493	Chr1:32477022|32486182
osa-miR5493	Chr1:32478713|32489592
osa-miR5493	Chr1:32969765|32988245
osa-miR5493	Chr1:32970914|32988971
osa-miR5493	Chr1:33087956|33088233
osa-miR5493	Chr1:34918766|34939781
osa-miR5493	Chr1:38048599|38051550
osa-miR5493	Chr1:40130420|40131304
osa-miR5493	Chr10:19811469|19860006
osa-miR5493	Chr10:21206978|21220099
osa-miR5493	Chr10:23009107|23009393
osa-miR5493	Chr11:3278805|3279307
osa-miR5502	Chr1:17349344|17350253
osa-miR5504	Chr1:27418212|27474925
osa-miR5504	Chr1:34918766|34939781
osa-miR5508	Chr1:21414887|21433322
osa-miR5508	Chr1:21414887|21438305
osa-miR5508	Chr1:27418212|27474925
osa-miR5540	Chr10:19811469|19860006
osa-miR5790	Chr1:38801175|38812460
osa-miR5795	Chr1:14350674|14351752
osa-miR5795	Chr1:21057313|21058033
osa-miR5795	Chr1:21414887|21438305
osa-miR5795	Chr1:27418212|27474925
osa-miR5795	Chr1:30667940|30676927
osa-miR5795	Chr10:7695426|7696648
osa-miR5795	Chr10:19811469|19860006
osa-miR5799	Chr1:21414887|21433322
osa-miR5799	Chr1:21414887|21438305
osa-miR5799	Chr10:19811469|19860006
osa-miR5803	Chr1:3878954|3894767
osa-miR5803	Chr1:3879385|3895151
osa-miR5803	Chr1:3880209|3896045
osa-miR5803	Chr1:3882040|3897840
osa-miR5803	Chr1:25517719|25583455
osa-miR5803	Chr1:37888500|37889093
osa-miR5803	Chr1:40276136|40276549
osa-miR5805	Chr1:5037329|5038816
osa-miR5805	Chr1:17349615|17350184
osa-miR5805	Chr1:29876935|29897812
osa-miR5805	Chr1:34918766|34939781
osa-miR5805	Chr10:17973214|17973477
osa-miR5805	Chr10:19811469|19860006
osa-miR5805	Chr10:20345947|20346873
osa-miR5805	Chr10:21206978|21220099
osa-miR5807	Chr1:32619877|32621124
osa-miR5807	Chr1:38801175|38812460
osa-miR5807	Chr1:38969272|38974498
osa-miR5807	Chr1:40130420|40131304
osa-miR5807	Chr10:17480258|17480702
osa-miR5807	Chr10:19811469|19860006
osa-miR5807	Chr10:21206978|21220099
osa-miR5807	Chr11:3489616|3490737
osa-miR5809	Chr1:3878954|3894767
osa-miR5809	Chr1:3879385|3895151
osa-miR5809	Chr1:3880209|3896045
osa-miR5809	Chr1:3882040|3897840
osa-miR5809	Chr1:5037329|5038816
osa-miR5809	Chr1:12364406|12364837
osa-miR5809	Chr1:14350674|14351752
osa-miR5809	Chr1:25517719|25583455
osa-miR5809	Chr1:27418212|27474925
osa-miR5809	Chr1:29876935|29897812
osa-miR5809	Chr1:30098606|30098757
osa-miR5809	Chr1:30513415|30521330
osa-miR5809	Chr1:31647401|31647769
osa-miR5809	Chr1:32969765|32988245
osa-miR5809	Chr1:32970914|32988971
osa-miR5809	Chr1:40812724|40813934
osa-miR5809	Chr10:46700|55161
osa-miR5809	Chr10:8787762|8787935
osa-miR5809	Chr10:19811469|19860006
osa-miR5809	Chr10:20870419|20873457
osa-miR5809	Chr10:21206978|21220099
osa-miR5809	Chr11:3278805|3279307
osa-miR5810	Chr1:5223989|5227043
osa-miR5810	Chr1:15260077|15281822
osa-miR5810	Chr1:25517719|25583455
osa-miR5811	Chr1:32477022|32486182
osa-miR5811	Chr1:32478713|32489592
osa-miR5816	Chr1:15260077|15281822
osa-miR5816	Chr1:27418212|27474925
osa-miR5816	Chr10:19811469|19860006
osa-miR5816	Chr10:21206978|21220099
osa-miR5817	Chr10:19811469|19860006
osa-miR5826	Chr1:32477022|32486182
osa-miR5826	Chr1:32478713|32489592
osa-miR5829	Chr1:2668784|2694323
osa-miR5829	Chr1:25517719|25583455
osa-miR5829	Chr1:29876935|29897812
osa-miR6245b-5p	Chr1:21414887|21426198
osa-miR6245b-5p	Chr1:21414887|21433322
osa-miR6245b-5p	Chr1:21414887|21438305
osa-miR6246	Chr1:2668784|2694323
osa-miR6246	Chr1:11974551|11975195
osa-miR6246	Chr1:11974551|11980083
osa-miR6246	Chr1:15260077|15281822
osa-miR6246	Chr1:25517719|25583455
osa-miR6246	Chr1:34954965|34957868
osa-miR6246	Chr1:40488289|40488513
osa-miR6246	Chr10:19811469|19860006
osa-miR6247	Chr1:21414887|21433322
osa-miR6247	Chr1:21414887|21438305
osa-miR6247	Chr1:21431623|21433322
osa-miR6249a	Chr1:2668784|2694323
osa-miR6249a	Chr1:25517719|25583455
osa-miR6249b	Chr1:2668784|2694323
osa-miR6249b	Chr1:25517719|25583455
osa-miR6250	Chr1:30667940|30676927
osa-miR6250	Chr1:38801175|38812460
osa-miR6252	Chr1:7689529|7691597
osa-miR7692-3p	Chr1:25517719|25583455
osa-miR7693-3p	Chr1:28192782|28234182
osa-miR7693-3p	Chr1:28193113|28234495
osa-miR7693-5p	Chr1:8407576|8408112
osa-miR7693-5p	Chr1:15260077|15281822
osa-miR7693-5p	Chr1:22121500|22125097
osa-miR7693-5p	Chr1:25517719|25583455
osa-miR7693-5p	Chr1:27418212|27474925
osa-miR7693-5p	Chr10:15695957|15696304
osa-miR7693-5p	Chr10:19811469|19860006
osa-miR7693-5p	Chr10:21206978|21220099
osa-miR7694-3p	Chr1:21414887|21426198
osa-miR7694-3p	Chr1:21414887|21433322
osa-miR7694-3p	Chr1:21414887|21438305
osa-miR7695-5p	Chr1:20786261|20789604
osa-miR7695-5p	Chr1:25517719|25583455
osa-miR7695-5p	Chr1:27418212|27474925
osa-miR7695-5p	Chr10:18838155|18838373
osa-miR7695-5p	Chr10:19811469|19860006
osa-miR7695-5p	Chr10:22476004|22485154
osa-miR812a	Chr1:21057313|21058033
osa-miR812a	Chr10:19811469|19860006
osa-miR812b	Chr1:21057313|21058033
osa-miR812b	Chr10:19811469|19860006
osa-miR812c	Chr1:21057313|21058033
osa-miR812c	Chr10:19811469|19860006
osa-miR812d	Chr1:21057313|21058033
osa-miR812d	Chr10:19811469|19860006
osa-miR812e	Chr1:21057313|21058033
osa-miR812e	Chr10:19811469|19860006
osa-miR812f	Chr1:21057313|21058033
osa-miR812f	Chr1:40407175|40408090
osa-miR812g	Chr10:19811469|19860006
osa-miR812h	Chr10:19811469|19860006
osa-miR812i	Chr10:19811469|19860006
osa-miR812j	Chr10:19811469|19860006
osa-miR812k	Chr1:32477022|32486182
osa-miR812k	Chr10:19811469|19860006
osa-miR812k	Chr10:21206978|21220099
osa-miR812m	Chr1:32477022|32486182
osa-miR812m	Chr10:19811469|19860006
osa-miR812m	Chr10:21206978|21220099
osa-miR812n-5p	Chr1:25517719|25583455
osa-miR812n-5p	Chr11:1842847|1843432
osa-miR812p	Chr1:34918766|34939781
osa-miR812p	Chr1:37860260|37863693
osa-miR812p	Chr1:40407175|40408090
osa-miR812p	Chr10:19811469|19860006
osa-miR812s	Chr10:19811469|19860006
osa-miR814a	Chr1:32477022|32486182
osa-miR814a	Chr1:32478713|32489592
osa-miR814b	Chr1:32477022|32486182
osa-miR814b	Chr1:32478713|32489592
osa-miR814c	Chr1:32477022|32486182
osa-miR814c	Chr1:32478713|32489592
osa-miR815a	Chr1:15260077|15281822
osa-miR815a	Chr1:28692104|28693189
osa-miR815a	Chr1:34918766|34939781
osa-miR815b	Chr1:15260077|15281822
osa-miR815b	Chr1:28692104|28693189
osa-miR815b	Chr1:34918766|34939781
osa-miR815c	Chr1:15260077|15281822
osa-miR815c	Chr1:28692104|28693189
osa-miR815c	Chr1:34918766|34939781
osa-miR817	Chr10:19811469|19860006
osa-miR818a	Chr1:27418212|27474925
osa-miR818b	Chr1:27418212|27474925
osa-miR818c	Chr1:27418212|27474925
osa-miR818d	Chr1:27418212|27474925
osa-miR818e	Chr1:27418212|27474925
osa-miR820a	Chr1:20786261|20789604
osa-miR820a	Chr1:25517719|25583455
osa-miR820a	Chr1:27418212|27474925
osa-miR820a	Chr1:28192782|28234182
osa-miR820a	Chr1:28193113|28234495
osa-miR820a	Chr1:30513415|30521330
osa-miR820b	Chr1:20786261|20789604
osa-miR820b	Chr1:25517719|25583455
osa-miR820b	Chr1:27418212|27474925
osa-miR820b	Chr1:28192782|28234182
osa-miR820b	Chr1:28193113|28234495
osa-miR820b	Chr1:30513415|30521330
osa-miR820c	Chr1:20786261|20789604
osa-miR820c	Chr1:25517719|25583455
osa-miR820c	Chr1:27418212|27474925
osa-miR820c	Chr1:28192782|28234182
osa-miR820c	Chr1:28193113|28234495
osa-miR820c	Chr1:30513415|30521330
novel_miR_10	Chr1:27418212|27474925
novel_miR_100	Chr1:28192782|28234182
novel_miR_100	Chr1:28193113|28234495
novel_miR_100	Chr1:32478713|32489592
novel_miR_101	Chr1:3878954|3894767
novel_miR_101	Chr1:3879385|3895151
novel_miR_101	Chr1:3880209|3896045
novel_miR_101	Chr1:3882040|3897840
novel_miR_101	Chr1:15260077|15281822
novel_miR_101	Chr1:30667940|30676927
novel_miR_101	Chr10:19811469|19860006
novel_miR_102	Chr1:25517719|25583455
novel_miR_102	Chr1:40487871|40488255
novel_miR_102	Chr1:42178174|42179761
novel_miR_102	Chr10:19811469|19860006
novel_miR_104	Chr1:27418212|27474925
novel_miR_104	Chr10:19811469|19860006
novel_miR_106	Chr1:17349615|17350184
novel_miR_11	Chr1:28192782|28234182
novel_miR_11	Chr1:28193113|28234495
novel_miR_11	Chr10:22255028|22257035
novel_miR_111	Chr1:29876935|29897812
novel_miR_111	Chr10:20620091|20623041
novel_miR_112	Chr1:28192782|28234182
novel_miR_112	Chr1:28193113|28234495
novel_miR_112	Chr10:22255028|22257035
novel_miR_114	Chr10:6938592|6939042
novel_miR_116	Chr10:21206978|21220099
novel_miR_118	Chr1:21414887|21426198
novel_miR_118	Chr1:21414887|21433322
novel_miR_118	Chr1:21414887|21438305
novel_miR_12	Chr1:25701252|25703189
novel_miR_12	Chr1:27418212|27474925
novel_miR_12	Chr1:32477022|32486182
novel_miR_12	Chr1:32478713|32489592
novel_miR_12	Chr1:34918766|34939781
novel_miR_120	Chr1:21414887|21426198
novel_miR_120	Chr1:21414887|21433322
novel_miR_120	Chr1:21414887|21438305
novel_miR_121	Chr1:15260077|15281822
novel_miR_121	Chr1:21040033|21040320
novel_miR_121	Chr1:21057313|21058033
novel_miR_121	Chr1:22078545|22086741
novel_miR_121	Chr1:22901133|22901531
novel_miR_121	Chr1:25517719|25583455
novel_miR_121	Chr1:27418212|27474925
novel_miR_121	Chr1:28192782|28234182
novel_miR_121	Chr1:28193113|28234495
novel_miR_121	Chr1:29876935|29897812
novel_miR_121	Chr1:31647401|31647769
novel_miR_121	Chr1:32969765|32988245
novel_miR_121	Chr1:32970914|32988971
novel_miR_121	Chr1:34918766|34939781
novel_miR_121	Chr1:40812724|40813934
novel_miR_121	Chr10:19811469|19860006
novel_miR_121	Chr10:20345947|20346873
novel_miR_121	Chr10:20620091|20623041
novel_miR_121	Chr10:21206978|21220099
novel_miR_121	Chr10:21328345|21328702
novel_miR_121	Chr10:23009107|23009393
novel_miR_126	Chr1:3878954|3894767
novel_miR_126	Chr1:3879385|3895151
novel_miR_126	Chr1:3880209|3896045
novel_miR_126	Chr1:3882040|3897840
novel_miR_126	Chr1:3897675|3898760
novel_miR_126	Chr1:25517719|25583455
novel_miR_126	Chr10:13354505|13356211
novel_miR_131	Chr1:27418212|27474925
novel_miR_133	Chr1:34902242|34906995
novel_miR_134	Chr1:25517719|25583455
novel_miR_134	Chr10:19811469|19860006
novel_miR_136	Chr1:15260077|15281822
novel_miR_136	Chr1:21040033|21040320
novel_miR_136	Chr1:21057313|21058033
novel_miR_136	Chr1:22078545|22086741
novel_miR_136	Chr1:22901133|22901531
novel_miR_136	Chr1:25517719|25583455
novel_miR_136	Chr1:27418212|27474925
novel_miR_136	Chr1:28192782|28234182
novel_miR_136	Chr1:28193113|28234495
novel_miR_136	Chr1:29876935|29897812
novel_miR_136	Chr1:31647401|31647769
novel_miR_136	Chr1:32969765|32988245
novel_miR_136	Chr1:32970914|32988971
novel_miR_136	Chr1:34918766|34939781
novel_miR_136	Chr1:40812724|40813934
novel_miR_136	Chr10:19811469|19860006
novel_miR_136	Chr10:20345947|20346873
novel_miR_136	Chr10:20620091|20623041
novel_miR_136	Chr10:21206978|21220099
novel_miR_136	Chr10:21328345|21328702
novel_miR_136	Chr10:23009107|23009393
novel_miR_139	Chr1:27418212|27474925
novel_miR_139	Chr1:34918766|34939781
novel_miR_139	Chr10:19811469|19860006
novel_miR_141	Chr1:30009382|30011287
novel_miR_142	Chr1:4205837|4208401
novel_miR_142	Chr1:25067254|25071644
novel_miR_147	Chr1:28192782|28234182
novel_miR_147	Chr1:28193113|28234495
novel_miR_147	Chr10:1557717|1557953
novel_miR_147	Chr10:21328345|21328702
novel_miR_149	Chr1:25517719|25583455
novel_miR_15	Chr1:21414887|21426198
novel_miR_15	Chr1:21414887|21433322
novel_miR_15	Chr1:21414887|21438305
novel_miR_15	Chr10:19811469|19860006
novel_miR_15	Chr10:22920597|22921116
novel_miR_153	Chr1:34918766|34939781
novel_miR_153	Chr10:19811469|19860006
novel_miR_154	Chr1:11680202|11681518
novel_miR_154	Chr1:11974551|11980083
novel_miR_154	Chr1:15260077|15281822
novel_miR_154	Chr1:20786261|20789604
novel_miR_154	Chr1:21414887|21426198
novel_miR_154	Chr1:21414887|21433322
novel_miR_154	Chr1:21414887|21438305
novel_miR_154	Chr1:22078545|22086741
novel_miR_154	Chr1:25517719|25583455
novel_miR_154	Chr1:27418212|27474925
novel_miR_154	Chr1:28192782|28234182
novel_miR_154	Chr1:28193113|28234495
novel_miR_154	Chr1:28692104|28693189
novel_miR_154	Chr1:30489043|30489872
novel_miR_154	Chr1:30513415|30521330
novel_miR_154	Chr1:34918766|34939781
novel_miR_154	Chr1:40812724|40813934
novel_miR_154	Chr1:42178174|42179761
novel_miR_154	Chr10:19811469|19860006
novel_miR_154	Chr10:20281716|20286269
novel_miR_154	Chr10:22344393|22355805
novel_miR_156	Chr10:19811469|19860006
novel_miR_16	Chr1:2668784|2694323
novel_miR_16	Chr1:14350674|14351752
novel_miR_16	Chr1:27418212|27474925
novel_miR_16	Chr1:32477022|32486182
novel_miR_16	Chr1:32478713|32489592
novel_miR_16	Chr10:19811469|19860006
novel_miR_16	Chr10:21206978|21220099
novel_miR_161	Chr1:21414887|21433322
novel_miR_161	Chr1:21414887|21438305
novel_miR_168	Chr1:25517719|25583455
novel_miR_168	Chr1:28192782|28234182
novel_miR_168	Chr1:28193113|28234495
novel_miR_168	Chr1:30667940|30676927
novel_miR_168	Chr10:19811469|19860006
novel_miR_169	Chr1:30009382|30011287
novel_miR_171	Chr1:34918766|34939781
novel_miR_172	Chr1:27418212|27474925
novel_miR_176	Chr1:4872470|4872597
novel_miR_176	Chr1:5037329|5038816
novel_miR_176	Chr1:7689529|7691597
novel_miR_176	Chr1:25517719|25583455
novel_miR_176	Chr1:27418212|27474925
novel_miR_176	Chr1:29876935|29897812
novel_miR_176	Chr1:32477022|32486182
novel_miR_176	Chr1:33087956|33088233
novel_miR_176	Chr1:38801175|38812460
novel_miR_176	Chr10:13152017|13152862
novel_miR_176	Chr10:19680099|19681852
novel_miR_176	Chr10:19811469|19860006
novel_miR_177	Chr1:2851482|2856654
novel_miR_177	Chr1:25517719|25583455
novel_miR_177	Chr1:29876935|29897812
novel_miR_177	Chr1:30513415|30521330
novel_miR_177	Chr1:32477022|32486182
novel_miR_177	Chr1:32478713|32489592
novel_miR_177	Chr1:38969272|38974498
novel_miR_177	Chr1:42207139|42208044
novel_miR_177	Chr10:19811469|19860006
novel_miR_177	Chr10:21206978|21220099
novel_miR_177	Chr10:22476004|22485154
novel_miR_177	Chr10:23009107|23009393
novel_miR_179	Chr1:3878954|3894767
novel_miR_179	Chr1:3879385|3895151
novel_miR_179	Chr1:3880209|3896045
novel_miR_179	Chr1:3882040|3897840
novel_miR_180	Chr1:15260077|15281822
novel_miR_180	Chr1:21040033|21040320
novel_miR_180	Chr1:21057313|21058033
novel_miR_180	Chr1:22078545|22086741
novel_miR_180	Chr1:22901133|22901531
novel_miR_180	Chr1:25517719|25583455
novel_miR_180	Chr1:27418212|27474925
novel_miR_180	Chr1:28192782|28234182
novel_miR_180	Chr1:28193113|28234495
novel_miR_180	Chr1:29876935|29897812
novel_miR_180	Chr1:31647401|31647769
novel_miR_180	Chr1:32969765|32988245
novel_miR_180	Chr1:32970914|32988971
novel_miR_180	Chr1:34918766|34939781
novel_miR_180	Chr1:40812724|40813934
novel_miR_180	Chr10:19811469|19860006
novel_miR_180	Chr10:20345947|20346873
novel_miR_180	Chr10:20620091|20623041
novel_miR_180	Chr10:21206978|21220099
novel_miR_180	Chr10:21328345|21328702
novel_miR_180	Chr10:23009107|23009393
novel_miR_181	Chr1:27418212|27474925
novel_miR_181	Chr10:19811469|19860006
novel_miR_182	Chr1:3878954|3894767
novel_miR_182	Chr1:3879385|3895151
novel_miR_182	Chr1:3880209|3896045
novel_miR_182	Chr1:3882040|3897840
novel_miR_182	Chr1:15260077|15281822
novel_miR_182	Chr1:30667940|30676927
novel_miR_183	Chr1:25517719|25583455
novel_miR_183	Chr10:6938592|6939042
novel_miR_186	Chr1:15260077|15281822
novel_miR_191	Chr1:29876935|29897812
novel_miR_191	Chr10:20620091|20623041
novel_miR_193	Chr1:10651010|10655625
novel_miR_194	Chr1:25701252|25703189
novel_miR_194	Chr1:27418212|27474925
novel_miR_194	Chr1:32477022|32486182
novel_miR_194	Chr1:32478713|32489592
novel_miR_194	Chr1:34918766|34939781
novel_miR_196	Chr1:30513415|30521330
novel_miR_196	Chr10:10933492|10939234
novel_miR_198	Chr1:34918766|34939781
novel_miR_199	Chr1:27418212|27474925
novel_miR_199	Chr10:19811469|19860006
novel_miR_2	Chr1:2851482|2856654
novel_miR_2	Chr1:14350674|14351752
novel_miR_2	Chr1:15260077|15281822
novel_miR_2	Chr1:17349344|17350253
novel_miR_2	Chr1:21414887|21433322
novel_miR_2	Chr1:21414887|21438305
novel_miR_2	Chr1:22078545|22086741
novel_miR_2	Chr1:25517719|25583455
novel_miR_2	Chr1:27418212|27474925
novel_miR_2	Chr1:29876935|29897812
novel_miR_2	Chr1:30397348|30401330
novel_miR_2	Chr1:30513415|30521330
novel_miR_2	Chr1:30667940|30676927
novel_miR_2	Chr1:31647401|31647769
novel_miR_2	Chr1:32477022|32486182
novel_miR_2	Chr1:32478713|32489592
novel_miR_2	Chr1:34918766|34939781
novel_miR_2	Chr1:40812724|40813934
novel_miR_2	Chr10:19811469|19860006
novel_miR_2	Chr10:21206978|21220099
novel_miR_2	Chr11:1842847|1843432
novel_miR_203	Chr1:27418212|27474925
novel_miR_203	Chr1:40133330|40137872
novel_miR_203	Chr1:40133817|40137872
novel_miR_203	Chr10:19811469|19860006
novel_miR_205	Chr1:24535137|24544107
novel_miR_205	Chr1:32477022|32486182
novel_miR_207	Chr1:27418212|27474925
novel_miR_207	Chr10:19811469|19860006
novel_miR_208	Chr1:3878954|3894767
novel_miR_208	Chr1:3879385|3895151
novel_miR_208	Chr1:3880209|3896045
novel_miR_208	Chr1:3882040|3897840
novel_miR_208	Chr1:3897675|3898760
novel_miR_208	Chr1:25517719|25583455
novel_miR_208	Chr10:13354505|13356211
novel_miR_209	Chr10:19811469|19860006
novel_miR_212	Chr1:27418212|27474925
novel_miR_216	Chr1:27418212|27474925
novel_miR_216	Chr10:19811469|19860006
novel_miR_218	Chr1:2668784|2694323
novel_miR_218	Chr1:25517719|25583455
novel_miR_22	Chr1:38969272|38974498
novel_miR_225	Chr1:27418212|27474925
novel_miR_227	Chr1:21414887|21433322
novel_miR_227	Chr1:21414887|21438305
novel_miR_231	Chr1:24616874|24617540
novel_miR_233	Chr1:30667940|30676927
novel_miR_235	Chr1:27418212|27474925
novel_miR_235	Chr10:19811469|19860006
novel_miR_236	Chr1:21414887|21426198
novel_miR_236	Chr1:21414887|21433322
novel_miR_236	Chr1:21414887|21438305
novel_miR_240	Chr1:28192782|28234182
novel_miR_240	Chr1:28193113|28234495
novel_miR_240	Chr10:22255028|22257035
novel_miR_244	Chr1:17349615|17350184
novel_miR_246	Chr1:27418212|27474925
novel_miR_256	Chr1:15260077|15281822
novel_miR_256	Chr1:25517719|25583455
novel_miR_261	Chr1:28192782|28234182
novel_miR_261	Chr1:28193113|28234495
novel_miR_262	Chr1:3878954|3894767
novel_miR_262	Chr1:3879385|3895151
novel_miR_262	Chr1:3880209|3896045
novel_miR_262	Chr1:3882040|3897840
novel_miR_262	Chr1:25517719|25583455
novel_miR_262	Chr1:27418212|27474925
novel_miR_262	Chr1:40812724|40813934
novel_miR_262	Chr10:19811469|19860006
novel_miR_262	Chr10:21206978|21220099
novel_miR_265	Chr1:32969765|32988245
novel_miR_265	Chr1:32970914|32988971
novel_miR_266	Chr1:3878954|3894767
novel_miR_266	Chr1:3879385|3895151
novel_miR_266	Chr1:3880209|3896045
novel_miR_266	Chr1:3882040|3897840
novel_miR_268	Chr1:27418212|27474925
novel_miR_272	Chr1:30009382|30011287
novel_miR_274	Chr1:28192782|28234182
novel_miR_274	Chr1:28193113|28234495
novel_miR_274	Chr10:22255028|22257035
novel_miR_277	Chr1:21414887|21438305
novel_miR_279	Chr1:10009066|10010135
novel_miR_283	Chr1:21414887|21438305
novel_miR_286	Chr10:19811469|19860006
novel_miR_288	Chr1:21414887|21426198
novel_miR_288	Chr1:21414887|21433322
novel_miR_288	Chr1:21414887|21438305
novel_miR_289	Chr10:6938592|6939042
novel_miR_303	Chr1:30009382|30011287
novel_miR_305	Chr1:2668784|2694323
novel_miR_305	Chr1:14593767|14594192
novel_miR_305	Chr1:22078545|22086741
novel_miR_305	Chr1:25517719|25583455
novel_miR_305	Chr1:27418212|27474925
novel_miR_305	Chr1:28192782|28234182
novel_miR_305	Chr1:28193113|28234495
novel_miR_305	Chr1:30397348|30401330
novel_miR_305	Chr1:32678987|32681100
novel_miR_305	Chr1:32969765|32988245
novel_miR_305	Chr1:32970914|32988971
novel_miR_305	Chr1:40130420|40131304
novel_miR_305	Chr10:19811469|19860006
novel_miR_305	Chr10:21206978|21220099
novel_miR_305	Chr10:22476004|22485154
novel_miR_305	Chr10:23009107|23009393
novel_miR_307	Chr1:32969765|32988245
novel_miR_307	Chr1:32970914|32988971
novel_miR_307	Chr1:34902242|34906995
novel_miR_309	Chr1:34918766|34939781
novel_miR_315	Chr1:30667940|30676927
novel_miR_315	Chr1:38255914|38256561
novel_miR_316	Chr10:19811469|19860006
novel_miR_325	Chr1:15260077|15281822
novel_miR_325	Chr1:25517719|25583455
novel_miR_325	Chr1:27418212|27474925
novel_miR_325	Chr1:28192782|28234182
novel_miR_325	Chr1:28193113|28234495
novel_miR_325	Chr1:29876935|29897812
novel_miR_325	Chr1:30513415|30521330
novel_miR_325	Chr10:19811469|19860006
novel_miR_325	Chr10:20281716|20286269
novel_miR_325	Chr10:21206978|21220099
novel_miR_325	Chr11:3278805|3279307
novel_miR_329	Chr1:27418212|27474925
novel_miR_338	Chr1:21057313|21058033
novel_miR_338	Chr1:28192782|28234182
novel_miR_338	Chr1:28193113|28234495
novel_miR_338	Chr1:30513415|30521330
novel_miR_338	Chr1:34918766|34939781
novel_miR_338	Chr10:19811469|19860006
novel_miR_338	Chr10:21206978|21220099
novel_miR_338	Chr10:22255028|22257035
novel_miR_341	Chr1:30009382|30011287
novel_miR_343	Chr1:15260077|15281822
novel_miR_345	Chr1:3878954|3894767
novel_miR_345	Chr1:3879385|3895151
novel_miR_345	Chr1:3880209|3896045
novel_miR_345	Chr1:3882040|3897840
novel_miR_35	Chr1:27418212|27474925
novel_miR_38	Chr10:6938592|6939042
novel_miR_39	Chr1:27418212|27474925
novel_miR_39	Chr10:19811469|19860006
novel_miR_43	Chr1:21414887|21426198
novel_miR_43	Chr1:21414887|21433322
novel_miR_43	Chr1:21414887|21438305
novel_miR_43	Chr10:19811469|19860006
novel_miR_43	Chr10:22920597|22921116
novel_miR_44	Chr1:27418212|27474925
novel_miR_44	Chr10:19811469|19860006
novel_miR_45	Chr10:19811469|19860006
novel_miR_49	Chr1:28192782|28234182
novel_miR_49	Chr1:28193113|28234495
novel_miR_49	Chr1:32478713|32489592
novel_miR_50	Chr1:25517719|25583455
novel_miR_50	Chr1:32477022|32486182
novel_miR_50	Chr1:32478713|32489592
novel_miR_52	Chr1:21414887|21426198
novel_miR_52	Chr1:21414887|21433322
novel_miR_52	Chr1:21414887|21438305
novel_miR_58	Chr1:15260077|15281822
novel_miR_62	Chr1:2851482|2856654
novel_miR_62	Chr1:25517719|25583455
novel_miR_62	Chr1:29876935|29897812
novel_miR_62	Chr1:30513415|30521330
novel_miR_62	Chr1:32477022|32486182
novel_miR_62	Chr1:32478713|32489592
novel_miR_62	Chr1:38969272|38974498
novel_miR_62	Chr1:42207139|42208044
novel_miR_62	Chr10:19811469|19860006
novel_miR_62	Chr10:21206978|21220099
novel_miR_62	Chr10:22476004|22485154
novel_miR_62	Chr10:23009107|23009393
novel_miR_63	Chr1:27418212|27474925
novel_miR_63	Chr10:19811469|19860006
novel_miR_78	Chr1:2668784|2694323
novel_miR_78	Chr1:2851482|2856654
novel_miR_78	Chr1:14350674|14351752
novel_miR_78	Chr1:14395507|14397491
novel_miR_78	Chr1:14395507|14397542
novel_miR_78	Chr1:15260077|15281822
novel_miR_78	Chr1:17349344|17350253
novel_miR_78	Chr1:21057313|21058033
novel_miR_78	Chr1:21414887|21433322
novel_miR_78	Chr1:21414887|21438305
novel_miR_78	Chr1:22078545|22086741
novel_miR_78	Chr1:23761794|23761980
novel_miR_78	Chr1:25517719|25583455
novel_miR_78	Chr1:27418212|27474925
novel_miR_78	Chr1:28018040|28018544
novel_miR_78	Chr1:28192782|28234182
novel_miR_78	Chr1:28193113|28234495
novel_miR_78	Chr1:29876935|29897812
novel_miR_78	Chr1:30397348|30401330
novel_miR_78	Chr1:30513415|30521330
novel_miR_78	Chr1:30667940|30676927
novel_miR_78	Chr1:31647401|31647769
novel_miR_78	Chr1:32969765|32988245
novel_miR_78	Chr1:32970914|32988971
novel_miR_78	Chr1:34918766|34939781
novel_miR_78	Chr1:40812724|40813934
novel_miR_78	Chr10:19811469|19860006
novel_miR_78	Chr10:20890580|20890904
novel_miR_78	Chr10:21206978|21220099
novel_miR_78	Chr10:22643440|22644440
novel_miR_78	Chr11:1842847|1843432
novel_miR_85	Chr1:2668784|2694323
novel_miR_85	Chr1:15260077|15281822
novel_miR_85	Chr1:25517719|25583455
novel_miR_87	Chr1:27418212|27474925
novel_miR_87	Chr10:19811469|19860006
novel_miR_88	Chr1:27418212|27474925
novel_miR_88	Chr10:19811469|19860006
novel_miR_89	Chr1:20786261|20789604
novel_miR_89	Chr1:23938626|23940162
novel_miR_89	Chr1:38801175|38812460
novel_miR_89	Chr10:19811469|19860006
novel_miR_89	Chr10:20281716|20286269
novel_miR_9	Chr1:28192782|28234182
novel_miR_9	Chr1:28193113|28234495
novel_miR_96	Chr1:32969765|32988245
novel_miR_96	Chr1:32970914|32988971
novel_miR_98	Chr1:3878954|3894767
novel_miR_98	Chr1:3879385|3895151
novel_miR_98	Chr1:3880209|3896045
novel_miR_98	Chr1:3882040|3897840
novel_miR_98	Chr1:3897675|3898760
novel_miR_98	Chr1:25517719|25583455
novel_miR_98	Chr10:13354505|13356211
novel_miR_99	Chr1:30009382|30011287
osa-miR11336-3p	Chr12:11262686|11320503
osa-miR11336-3p	Chr2:6120787|6133046
osa-miR11336-3p	Chr2:6127806|6140423
osa-miR11336-3p	Chr2:24778237|24863470
osa-miR11336-5p	Chr11:16411867|16441452
osa-miR11336-5p	Chr11:20373248|20420433
osa-miR11336-5p	Chr12:11262686|11320503
osa-miR11336-5p	Chr12:11262912|11320618
osa-miR11336-5p	Chr12:11263230|11321039
osa-miR11336-5p	Chr12:11277575|11320618
osa-miR11336-5p	Chr2:24778237|24863470
osa-miR11337-5p	Chr2:16727350|16751094
osa-miR11338-3p	Chr2:11212606|11295582
osa-miR11339-3p	Chr11:6657912|6707725
osa-miR11339-3p	Chr2:6120787|6133046
osa-miR11339-3p	Chr2:6127806|6140423
osa-miR11339-3p	Chr2:24778237|24863470
osa-miR11339-5p	Chr11:16411867|16441452
osa-miR11339-5p	Chr2:24778237|24863470
osa-miR11341-3p	Chr2:11212606|11295582
osa-miR11342-3p	Chr11:5154537|5169322
osa-miR11343-3p	Chr2:6120787|6133046
osa-miR11343-3p	Chr2:24778237|24863470
osa-miR11343-5p	Chr11:16411867|16441452
osa-miR11343-5p	Chr11:20373248|20420433
osa-miR11343-5p	Chr2:24778237|24863470
osa-miR11344-3p	Chr2:24778237|24863470
osa-miR11344-5p	Chr2:24778237|24863470
osa-miR1319b	Chr11:16411867|16441452
osa-miR1423-3p	Chr2:27700097|27700775
osa-miR1423-5p	Chr2:23396879|23434717
osa-miR1423-5p	Chr2:24778237|24863470
osa-miR1427	Chr11:19712670|19726827
osa-miR1427	Chr11:27225946|27264220
osa-miR1427	Chr11:28934693|28935332
osa-miR1427	Chr11:28934941|28935309
osa-miR1427	Chr12:11262686|11320503
osa-miR1427	Chr12:13390309|13406333
osa-miR1427	Chr2:7564785|7565325
osa-miR1427	Chr2:11212606|11295582
osa-miR1427	Chr2:16727350|16751094
osa-miR1427	Chr2:21854485|21887097
osa-miR1427	Chr2:22077785|22079250
osa-miR1427	Chr2:23396879|23434717
osa-miR1427	Chr2:24778237|24863470
osa-miR1427	Chr2:25815501|25818622
osa-miR1432-3p	Chr2:11212606|11295582
osa-miR1436	Chr11:5947958|5978974
osa-miR1436	Chr11:6657912|6707725
osa-miR1436	Chr11:16411867|16441452
osa-miR1436	Chr12:3340175|3347791
osa-miR1436	Chr12:11262686|11320503
osa-miR1436	Chr12:11262912|11320618
osa-miR1436	Chr12:11263230|11321039
osa-miR1436	Chr12:11277575|11320618
osa-miR1436	Chr2:6127806|6140423
osa-miR1436	Chr2:11212606|11295582
osa-miR1436	Chr2:24778237|24863470
osa-miR1437a	Chr11:5154537|5169322
osa-miR1437a	Chr11:5947958|5978974
osa-miR1437a	Chr11:6657912|6707725
osa-miR1437a	Chr11:10999625|10999816
osa-miR1437a	Chr11:10999625|10999822
osa-miR1437a	Chr11:19712670|19726827
osa-miR1437a	Chr11:20373248|20420433
osa-miR1437a	Chr11:27225946|27264220
osa-miR1437a	Chr11:28933869|28934580
osa-miR1437a	Chr11:28934299|28935145
osa-miR1437a	Chr11:28934408|28935801
osa-miR1437a	Chr11:28935231|28938784
osa-miR1437a	Chr12:11139217|11166440
osa-miR1437a	Chr12:11262686|11277342
osa-miR1437a	Chr12:11262686|11320503
osa-miR1437a	Chr12:20503212|20506768
osa-miR1437a	Chr12:26647140|26658826
osa-miR1437a	Chr12:26648426|26660152
osa-miR1437a	Chr12:26649462|26661205
osa-miR1437a	Chr12:26650410|26662169
osa-miR1437a	Chr2:1398006|1398704
osa-miR1437a	Chr2:1973208|1973341
osa-miR1437a	Chr2:2153412|2166458
osa-miR1437a	Chr2:5278172|5281618
osa-miR1437a	Chr2:6057143|6057786
osa-miR1437a	Chr2:6120787|6133046
osa-miR1437a	Chr2:6125464|6137934
osa-miR1437a	Chr2:6127806|6140423
osa-miR1437a	Chr2:6784813|6784977
osa-miR1437a	Chr2:7564785|7565325
osa-miR1437a	Chr2:8213194|8213774
osa-miR1437a	Chr2:8213194|8213780
osa-miR1437a	Chr2:10188113|10188756
osa-miR1437a	Chr2:16727350|16751094
osa-miR1437a	Chr2:21854485|21887097
osa-miR1437a	Chr2:24778237|24863470
osa-miR1437a	Chr2:27046433|27047277
osa-miR1437a	Chr2:27165874|27166200
osa-miR1437b-3p	Chr11:4011122|4011466
osa-miR1437b-3p	Chr11:5170839|5175109
osa-miR1437b-3p	Chr11:5947958|5978974
osa-miR1437b-3p	Chr11:6657912|6707725
osa-miR1437b-3p	Chr11:7013551|7014198
osa-miR1437b-3p	Chr11:7261689|7262150
osa-miR1437b-3p	Chr11:9164190|9168921
osa-miR1437b-3p	Chr11:9166935|9170120
osa-miR1437b-3p	Chr11:9168273|9170120
osa-miR1437b-3p	Chr11:13506492|13507063
osa-miR1437b-3p	Chr11:13782197|13782328
osa-miR1437b-3p	Chr11:16411867|16441452
osa-miR1437b-3p	Chr11:19712670|19726827
osa-miR1437b-3p	Chr11:20373248|20420433
osa-miR1437b-3p	Chr11:27225946|27264220
osa-miR1437b-3p	Chr11:28934299|28935145
osa-miR1437b-3p	Chr11:28934408|28935801
osa-miR1437b-3p	Chr11:28934857|28935114
osa-miR1437b-3p	Chr11:28934857|28935283
osa-miR1437b-3p	Chr11:28934869|28935114
osa-miR1437b-3p	Chr12:3314012|3315647
osa-miR1437b-3p	Chr12:3340175|3347791
osa-miR1437b-3p	Chr12:3631526|3632588
osa-miR1437b-3p	Chr12:4534992|4536869
osa-miR1437b-3p	Chr12:4535025|4536869
osa-miR1437b-3p	Chr12:7452959|7453682
osa-miR1437b-3p	Chr12:7991278|7991718
osa-miR1437b-3p	Chr12:9281724|9287528
osa-miR1437b-3p	Chr12:11139217|11166440
osa-miR1437b-3p	Chr12:11262686|11320503
osa-miR1437b-3p	Chr12:11262912|11320618
osa-miR1437b-3p	Chr12:11263073|11277735
osa-miR1437b-3p	Chr12:11263097|11277759
osa-miR1437b-3p	Chr12:11263230|11321039
osa-miR1437b-3p	Chr12:11263267|11277929
osa-miR1437b-3p	Chr12:11277575|11320618
osa-miR1437b-3p	Chr12:13390309|13406333
osa-miR1437b-3p	Chr12:26647140|26658826
osa-miR1437b-3p	Chr12:26648426|26660152
osa-miR1437b-3p	Chr12:26649462|26661205
osa-miR1437b-3p	Chr12:26650410|26662169
osa-miR1437b-3p	Chr12:27513131|27513671
osa-miR1437b-3p	Chr2:184309|184850
osa-miR1437b-3p	Chr2:2153412|2166458
osa-miR1437b-3p	Chr2:4981807|4983099
osa-miR1437b-3p	Chr2:5278172|5281618
osa-miR1437b-3p	Chr2:5685882|5689654
osa-miR1437b-3p	Chr2:6057143|6057786
osa-miR1437b-3p	Chr2:6706659|6707039
osa-miR1437b-3p	Chr2:10188113|10188756
osa-miR1437b-3p	Chr2:11212606|11295582
osa-miR1437b-3p	Chr2:12724474|12727572
osa-miR1437b-3p	Chr2:16727350|16751094
osa-miR1437b-3p	Chr2:20868848|20869679
osa-miR1437b-3p	Chr2:21842042|21843378
osa-miR1437b-3p	Chr2:21854485|21887097
osa-miR1437b-3p	Chr2:22551045|22553667
osa-miR1437b-3p	Chr2:23396879|23434717
osa-miR1437b-3p	Chr2:23657701|23658243
osa-miR1437b-3p	Chr2:24778237|24863470
osa-miR1437b-3p	Chr2:25632478|25634605
osa-miR1437b-3p	Chr2:25815501|25818622
osa-miR156c-3p	Chr12:11262686|11320503
osa-miR156c-3p	Chr2:16727350|16751094
osa-miR156g-3p	Chr12:11262686|11320503
osa-miR156g-3p	Chr2:16727350|16751094
osa-miR156j-3p	Chr11:19712670|19726827
osa-miR156j-3p	Chr11:20373248|20420433
osa-miR156j-3p	Chr11:26088874|26089138
osa-miR156j-3p	Chr12:11139217|11166440
osa-miR156j-3p	Chr12:13390309|13406333
osa-miR156j-3p	Chr2:1226485|1226643
osa-miR156j-3p	Chr2:6057143|6057786
osa-miR156j-3p	Chr2:21854485|21887097
osa-miR156j-3p	Chr2:27489946|27490725
osa-miR156k	Chr2:24778237|24863470
osa-miR160a-5p	Chr11:5947958|5978974
osa-miR160a-5p	Chr11:7934920|7935234
osa-miR160a-5p	Chr11:24170989|24171098
osa-miR160a-5p	Chr12:11262686|11277342
osa-miR160a-5p	Chr12:11262686|11320503
osa-miR160a-5p	Chr2:9486232|9489362
osa-miR160a-5p	Chr2:24778237|24863470
osa-miR160b-5p	Chr11:5947958|5978974
osa-miR160b-5p	Chr11:7934920|7935234
osa-miR160b-5p	Chr11:24170989|24171098
osa-miR160b-5p	Chr12:11262686|11277342
osa-miR160b-5p	Chr12:11262686|11320503
osa-miR160b-5p	Chr2:9486232|9489362
osa-miR160b-5p	Chr2:24778237|24863470
osa-miR160c-3p	Chr2:21854485|21887097
osa-miR160c-5p	Chr11:5947958|5978974
osa-miR160c-5p	Chr11:7934920|7935234
osa-miR160c-5p	Chr11:24170989|24171098
osa-miR160c-5p	Chr12:11262686|11277342
osa-miR160c-5p	Chr12:11262686|11320503
osa-miR160c-5p	Chr2:9486232|9489362
osa-miR160c-5p	Chr2:24778237|24863470
osa-miR160d-3p	Chr11:5154537|5169322
osa-miR160d-3p	Chr11:20373248|20420433
osa-miR160d-5p	Chr11:5947958|5978974
osa-miR160d-5p	Chr11:7934920|7935234
osa-miR160d-5p	Chr11:24170989|24171098
osa-miR160d-5p	Chr12:11262686|11277342
osa-miR160d-5p	Chr12:11262686|11320503
osa-miR160d-5p	Chr2:9486232|9489362
osa-miR160d-5p	Chr2:24778237|24863470
osa-miR160e-5p	Chr11:5947958|5978974
osa-miR160e-5p	Chr11:7934920|7935234
osa-miR160e-5p	Chr11:16411867|16441452
osa-miR160e-5p	Chr11:24170989|24171098
osa-miR160e-5p	Chr12:11262686|11277342
osa-miR160e-5p	Chr12:11262686|11320503
osa-miR160e-5p	Chr2:9486232|9489362
osa-miR160e-5p	Chr2:24778237|24863470
osa-miR160f-3p	Chr12:11262912|11320618
osa-miR160f-3p	Chr12:11263230|11321039
osa-miR160f-3p	Chr12:11277575|11320618
osa-miR160f-5p	Chr11:5947958|5978974
osa-miR160f-5p	Chr2:9486232|9489362
osa-miR160f-5p	Chr2:24778237|24863470
osa-miR164a	Chr12:11139217|11166440
osa-miR164a	Chr12:27513131|27513671
osa-miR164b	Chr12:11139217|11166440
osa-miR164b	Chr12:27513131|27513671
osa-miR164d	Chr12:11139217|11166440
osa-miR164e	Chr12:11139217|11166440
osa-miR164f	Chr12:11139217|11166440
osa-miR164f	Chr12:27513131|27513671
osa-miR166g-3p	Chr12:20628287|20629249
osa-miR166g-3p	Chr12:26650410|26662169
osa-miR166g-3p	Chr2:6120787|6133046
osa-miR166g-3p	Chr2:6125464|6137934
osa-miR166g-3p	Chr2:6127806|6140423
osa-miR166g-3p	Chr2:21854485|21887097
osa-miR166h-3p	Chr12:20628287|20629249
osa-miR166h-3p	Chr12:26650410|26662169
osa-miR166h-3p	Chr2:6120787|6133046
osa-miR166h-3p	Chr2:6125464|6137934
osa-miR166h-3p	Chr2:6127806|6140423
osa-miR166h-3p	Chr2:21854485|21887097
osa-miR166k-5p	Chr11:4004643|4009335
osa-miR168a-3p	Chr11:5947958|5978974
osa-miR168a-3p	Chr11:20373248|20420433
osa-miR168a-3p	Chr2:21854485|21887097
osa-miR168a-3p	Chr2:25815501|25818622
osa-miR168a-5p	Chr11:20373248|20420433
osa-miR168a-5p	Chr11:27225946|27264220
osa-miR168a-5p	Chr2:24778237|24863470
osa-miR169a	Chr12:11262912|11320618
osa-miR169a	Chr12:11263073|11277735
osa-miR169a	Chr12:11263097|11277759
osa-miR169a	Chr12:11263230|11321039
osa-miR169a	Chr12:11263267|11277929
osa-miR169i-5p.2	Chr12:13390309|13406333
osa-miR169r-3p	Chr2:16727350|16751094
osa-miR171d-5p	Chr11:20373248|20420433
osa-miR171d-5p	Chr12:11262912|11320618
osa-miR171d-5p	Chr12:11263230|11321039
osa-miR171d-5p	Chr12:11277575|11320618
osa-miR171d-5p	Chr2:23396879|23434717
osa-miR171e-5p	Chr12:3858174|3858992
osa-miR1846a-5p	Chr11:4004643|4009335
osa-miR1846a-5p	Chr11:5154537|5169322
osa-miR1846a-5p	Chr11:5947958|5978974
osa-miR1846a-5p	Chr11:6657912|6707725
osa-miR1846a-5p	Chr11:13782197|13782328
osa-miR1846a-5p	Chr11:20373248|20420433
osa-miR1846a-5p	Chr11:27225946|27264220
osa-miR1846a-5p	Chr11:28839618|28841702
osa-miR1846a-5p	Chr11:28934408|28935801
osa-miR1846a-5p	Chr11:28935231|28938784
osa-miR1846a-5p	Chr11:28935262|28935720
osa-miR1846a-5p	Chr11:28935317|28935735
osa-miR1846a-5p	Chr11:28935532|28935759
osa-miR1846a-5p	Chr11:28935536|28935834
osa-miR1846a-5p	Chr12:10080689|10080972
osa-miR1846a-5p	Chr12:10080765|10081041
osa-miR1846a-5p	Chr12:11139217|11166440
osa-miR1846a-5p	Chr12:11262686|11277342
osa-miR1846a-5p	Chr12:11262686|11320503
osa-miR1846a-5p	Chr12:11262912|11320618
osa-miR1846a-5p	Chr12:11263073|11277735
osa-miR1846a-5p	Chr12:11263097|11277759
osa-miR1846a-5p	Chr12:11263230|11321039
osa-miR1846a-5p	Chr12:11263267|11277929
osa-miR1846a-5p	Chr12:11277575|11320618
osa-miR1846a-5p	Chr2:11212606|11295582
osa-miR1846a-5p	Chr2:17882692|17883615
osa-miR1846a-5p	Chr2:21854485|21887097
osa-miR1846a-5p	Chr2:23396879|23434717
osa-miR1846a-5p	Chr2:24778237|24863470
osa-miR1846a-5p	Chr2:25815501|25818622
osa-miR1846b-5p	Chr11:4004643|4009335
osa-miR1846b-5p	Chr11:5154537|5169322
osa-miR1846b-5p	Chr11:5947958|5978974
osa-miR1846b-5p	Chr11:6657912|6707725
osa-miR1846b-5p	Chr11:13782197|13782328
osa-miR1846b-5p	Chr11:20373248|20420433
osa-miR1846b-5p	Chr11:27225946|27264220
osa-miR1846b-5p	Chr11:28839618|28841702
osa-miR1846b-5p	Chr11:28934408|28935801
osa-miR1846b-5p	Chr11:28935231|28938784
osa-miR1846b-5p	Chr11:28935262|28935720
osa-miR1846b-5p	Chr11:28935317|28935735
osa-miR1846b-5p	Chr11:28935532|28935759
osa-miR1846b-5p	Chr11:28935536|28935834
osa-miR1846b-5p	Chr12:10080689|10080972
osa-miR1846b-5p	Chr12:10080765|10081041
osa-miR1846b-5p	Chr12:11139217|11166440
osa-miR1846b-5p	Chr12:11262686|11277342
osa-miR1846b-5p	Chr12:11262686|11320503
osa-miR1846b-5p	Chr12:11262912|11320618
osa-miR1846b-5p	Chr12:11263073|11277735
osa-miR1846b-5p	Chr12:11263097|11277759
osa-miR1846b-5p	Chr12:11263230|11321039
osa-miR1846b-5p	Chr12:11263267|11277929
osa-miR1846b-5p	Chr12:11277575|11320618
osa-miR1846b-5p	Chr2:11212606|11295582
osa-miR1846b-5p	Chr2:17882692|17883615
osa-miR1846b-5p	Chr2:21854485|21887097
osa-miR1846b-5p	Chr2:23396879|23434717
osa-miR1846b-5p	Chr2:24778237|24863470
osa-miR1846b-5p	Chr2:25815501|25818622
osa-miR1846c-3p	Chr11:16411867|16441452
osa-miR1846c-3p	Chr12:11139217|11166440
osa-miR1846c-3p	Chr2:6057143|6057786
osa-miR1846c-3p	Chr2:6120787|6133046
osa-miR1846c-3p	Chr2:6125464|6137934
osa-miR1846c-3p	Chr2:6127806|6140423
osa-miR1846c-3p	Chr2:11212606|11295582
osa-miR1846c-3p	Chr2:16727350|16751094
osa-miR1846c-3p	Chr2:21854485|21887097
osa-miR1846c-3p	Chr2:22077785|22079250
osa-miR1846c-3p	Chr2:23396879|23434717
osa-miR1846c-3p	Chr2:24778237|24863470
osa-miR1846c-5p	Chr11:4004643|4009335
osa-miR1846c-5p	Chr11:5154537|5169322
osa-miR1846c-5p	Chr11:5947958|5978974
osa-miR1846c-5p	Chr11:6657912|6707725
osa-miR1846c-5p	Chr11:13782197|13782328
osa-miR1846c-5p	Chr11:20373248|20420433
osa-miR1846c-5p	Chr11:27225946|27264220
osa-miR1846c-5p	Chr11:28839618|28841702
osa-miR1846c-5p	Chr11:28934408|28935801
osa-miR1846c-5p	Chr11:28935231|28938784
osa-miR1846c-5p	Chr11:28935262|28935720
osa-miR1846c-5p	Chr11:28935317|28935735
osa-miR1846c-5p	Chr11:28935532|28935759
osa-miR1846c-5p	Chr11:28935536|28935834
osa-miR1846c-5p	Chr12:10080689|10080972
osa-miR1846c-5p	Chr12:10080765|10081041
osa-miR1846c-5p	Chr12:11139217|11166440
osa-miR1846c-5p	Chr12:11262686|11277342
osa-miR1846c-5p	Chr12:11262686|11320503
osa-miR1846c-5p	Chr12:11262912|11320618
osa-miR1846c-5p	Chr12:11263073|11277735
osa-miR1846c-5p	Chr12:11263097|11277759
osa-miR1846c-5p	Chr12:11263230|11321039
osa-miR1846c-5p	Chr12:11263267|11277929
osa-miR1846c-5p	Chr12:11277575|11320618
osa-miR1846c-5p	Chr2:11212606|11295582
osa-miR1846c-5p	Chr2:17882692|17883615
osa-miR1846c-5p	Chr2:21854485|21887097
osa-miR1846c-5p	Chr2:23396879|23434717
osa-miR1846c-5p	Chr2:24778237|24863470
osa-miR1846c-5p	Chr2:25815501|25818622
osa-miR1846d-3p	Chr11:5154537|5169322
osa-miR1846d-3p	Chr11:6657912|6707725
osa-miR1846d-3p	Chr11:20373248|20420433
osa-miR1846d-3p	Chr12:11262686|11277342
osa-miR1846d-3p	Chr12:11262686|11320503
osa-miR1846d-3p	Chr2:1023352|1024410
osa-miR1846d-3p	Chr2:24778237|24863470
osa-miR1846d-5p	Chr11:5170839|5175109
osa-miR1846d-5p	Chr11:20373248|20420433
osa-miR1846d-5p	Chr11:27225946|27264220
osa-miR1846d-5p	Chr12:7452959|7453682
osa-miR1846d-5p	Chr12:11262686|11320503
osa-miR1846d-5p	Chr12:12834636|12834924
osa-miR1846d-5p	Chr12:20628287|20629249
osa-miR1846d-5p	Chr2:24778237|24863470
osa-miR1846d-5p	Chr2:25815501|25818622
osa-miR1846d-5p	Chr2:27700097|27700775
osa-miR1846e	Chr11:20373248|20420433
osa-miR1846e	Chr12:11262686|11320503
osa-miR1846e	Chr2:2153412|2166458
osa-miR1846e	Chr2:11212606|11295582
osa-miR1848	Chr11:4011122|4011466
osa-miR1848	Chr11:5154537|5169322
osa-miR1848	Chr11:5170839|5175109
osa-miR1848	Chr11:5947958|5978974
osa-miR1848	Chr11:6657912|6707725
osa-miR1848	Chr11:7013551|7014198
osa-miR1848	Chr11:7869424|7869656
osa-miR1848	Chr11:7869436|7869650
osa-miR1848	Chr11:10999625|10999816
osa-miR1848	Chr11:10999625|10999822
osa-miR1848	Chr11:13506492|13507063
osa-miR1848	Chr11:16411867|16441452
osa-miR1848	Chr11:19712670|19726827
osa-miR1848	Chr11:20373248|20420433
osa-miR1848	Chr11:27225946|27264220
osa-miR1848	Chr11:28934299|28935145
osa-miR1848	Chr11:28934408|28935801
osa-miR1848	Chr11:28934857|28935114
osa-miR1848	Chr11:28934857|28935283
osa-miR1848	Chr11:28934869|28935114
osa-miR1848	Chr11:28935231|28938784
osa-miR1848	Chr12:3631526|3632588
osa-miR1848	Chr12:7452959|7453682
osa-miR1848	Chr12:9281724|9287528
osa-miR1848	Chr12:11139217|11166440
osa-miR1848	Chr12:11262686|11277342
osa-miR1848	Chr12:11262686|11320503
osa-miR1848	Chr12:11262912|11320618
osa-miR1848	Chr12:11263230|11321039
osa-miR1848	Chr12:11277575|11320618
osa-miR1848	Chr12:27513131|27513671
osa-miR1848	Chr2:184309|184850
osa-miR1848	Chr2:1398006|1398704
osa-miR1848	Chr2:2153412|2166458
osa-miR1848	Chr2:5277132|5277334
osa-miR1848	Chr2:5278172|5281618
osa-miR1848	Chr2:5280828|5281613
osa-miR1848	Chr2:5468990|5469289
osa-miR1848	Chr2:6057143|6057786
osa-miR1848	Chr2:6120787|6133046
osa-miR1848	Chr2:6125464|6137934
osa-miR1848	Chr2:6127806|6140423
osa-miR1848	Chr2:6511334|6512170
osa-miR1848	Chr2:7564785|7565325
osa-miR1848	Chr2:9486232|9489362
osa-miR1848	Chr2:11212606|11295582
osa-miR1848	Chr2:16727350|16751094
osa-miR1848	Chr2:17490171|17491288
osa-miR1848	Chr2:17882692|17883615
osa-miR1848	Chr2:21854485|21887097
osa-miR1848	Chr2:22551045|22553667
osa-miR1848	Chr2:22898375|22898660
osa-miR1848	Chr2:23396879|23434717
osa-miR1848	Chr2:24778237|24863470
osa-miR1848	Chr2:27046433|27047277
osa-miR1848	Chr2:27165874|27166200
osa-miR1850.1	Chr2:11212606|11295582
osa-miR1861b	Chr2:574711|575492
osa-miR1861d	Chr12:25096465|25097284
osa-miR1861d	Chr2:27489946|27490725
osa-miR1861f	Chr2:574711|575492
osa-miR1861h	Chr2:21854485|21887097
osa-miR1861i	Chr2:574711|575492
osa-miR1861j	Chr2:21854485|21887097
osa-miR1861l	Chr2:574711|575492
osa-miR1862a	Chr12:11139217|11166440
osa-miR1862b	Chr12:11139217|11166440
osa-miR1862c	Chr12:11139217|11166440
osa-miR1862e	Chr2:24778237|24863470
osa-miR1863a	Chr2:23396879|23434717
osa-miR1865-5p	Chr2:11212606|11295582
osa-miR1868	Chr11:5947958|5978974
osa-miR1868	Chr12:11262912|11320618
osa-miR1868	Chr12:11263230|11321039
osa-miR1868	Chr12:11277575|11320618
osa-miR1868	Chr12:26647140|26658826
osa-miR1868	Chr12:26648426|26660152
osa-miR1868	Chr12:26649462|26661205
osa-miR1868	Chr12:26650410|26662169
osa-miR1868	Chr2:16727350|16751094
osa-miR1871	Chr2:5277132|5277334
osa-miR1871	Chr2:23396879|23434717
osa-miR1872	Chr2:11212606|11295582
osa-miR1874-3p	Chr2:13157436|13157953
osa-miR1874-3p	Chr2:13157436|13158172
osa-miR1874-3p	Chr2:13157436|13159994
osa-miR1874-3p	Chr2:13157436|13161353
osa-miR1876	Chr11:5947958|5978974
osa-miR1876	Chr11:16411867|16441452
osa-miR1876	Chr11:19120781|19123157
osa-miR1876	Chr12:11262686|11277342
osa-miR1876	Chr12:11262686|11320503
osa-miR1876	Chr12:11262912|11320618
osa-miR1876	Chr12:11263073|11277735
osa-miR1876	Chr12:11263097|11277759
osa-miR1876	Chr12:11263230|11321039
osa-miR1876	Chr12:11263267|11277929
osa-miR1876	Chr2:23396879|23434717
osa-miR1876	Chr2:25074361|25075802
osa-miR1879	Chr11:5154537|5169322
osa-miR1879	Chr11:5947958|5978974
osa-miR1879	Chr11:19712670|19726827
osa-miR1879	Chr11:20373248|20420433
osa-miR1879	Chr11:27225946|27264220
osa-miR1879	Chr12:11262686|11320503
osa-miR1879	Chr2:5278172|5281618
osa-miR1879	Chr2:24778237|24863470
osa-miR1879	Chr2:25815501|25818622
osa-miR1881	Chr12:11262686|11320503
osa-miR1883a	Chr11:5154537|5169322
osa-miR1883a	Chr11:20373248|20420433
osa-miR1883a	Chr12:3340175|3347791
osa-miR1883a	Chr12:11262912|11320618
osa-miR1883a	Chr12:11263073|11277735
osa-miR1883a	Chr12:11263097|11277759
osa-miR1883a	Chr12:11263230|11321039
osa-miR1883a	Chr12:11263267|11277929
osa-miR1883a	Chr2:23396879|23434717
osa-miR1883a	Chr2:24778237|24863470
osa-miR1883b	Chr11:5154537|5169322
osa-miR1883b	Chr11:20373248|20420433
osa-miR1883b	Chr12:3340175|3347791
osa-miR1883b	Chr12:11262912|11320618
osa-miR1883b	Chr12:11263073|11277735
osa-miR1883b	Chr12:11263097|11277759
osa-miR1883b	Chr12:11263230|11321039
osa-miR1883b	Chr12:11263267|11277929
osa-miR1883b	Chr2:23396879|23434717
osa-miR1883b	Chr2:24778237|24863470
osa-miR2103	Chr11:5003722|5005876
osa-miR2103	Chr11:5154537|5169322
osa-miR2103	Chr11:6657912|6707725
osa-miR2103	Chr11:13506492|13507063
osa-miR2103	Chr11:16411867|16441452
osa-miR2103	Chr11:19712670|19726827
osa-miR2103	Chr11:20373248|20420433
osa-miR2103	Chr11:27225946|27264220
osa-miR2103	Chr12:8540396|8540669
osa-miR2103	Chr12:11139217|11166440
osa-miR2103	Chr12:11262686|11320503
osa-miR2103	Chr12:11262912|11320618
osa-miR2103	Chr12:11263230|11321039
osa-miR2103	Chr12:11277575|11320618
osa-miR2103	Chr12:27361009|27361185
osa-miR2103	Chr2:183986|184453
osa-miR2103	Chr2:1226485|1226643
osa-miR2103	Chr2:2153412|2166458
osa-miR2103	Chr2:6057143|6057786
osa-miR2103	Chr2:6120787|6133046
osa-miR2103	Chr2:6125464|6137934
osa-miR2103	Chr2:6127806|6140423
osa-miR2103	Chr2:9486232|9489362
osa-miR2103	Chr2:11212606|11295582
osa-miR2103	Chr2:16727350|16751094
osa-miR2103	Chr2:18252914|18254179
osa-miR2103	Chr2:21854485|21887097
osa-miR2103	Chr2:22898269|22898953
osa-miR2103	Chr2:22898375|22898660
osa-miR2103	Chr2:24778237|24863470
osa-miR2103	Chr2:28014475|28015337
osa-miR2103	Chr2:28014475|28015884
osa-miR2118b	Chr2:21854485|21887097
osa-miR2118n	Chr2:21854485|21887097
osa-miR2120	Chr11:6657912|6707725
osa-miR2120	Chr12:11139217|11166440
osa-miR2120	Chr2:11212606|11295582
osa-miR2120b-3p	Chr11:6657912|6707725
osa-miR2120b-3p	Chr12:11139217|11166440
osa-miR2120b-5p	Chr11:6657912|6707725
osa-miR2120b-5p	Chr12:11139217|11166440
osa-miR2121a	Chr11:5170839|5175109
osa-miR2121a	Chr11:6657912|6707725
osa-miR2121a	Chr2:24778237|24863470
osa-miR2121b	Chr11:5170839|5175109
osa-miR2121b	Chr11:6657912|6707725
osa-miR2121b	Chr2:24778237|24863470
osa-miR2865	Chr11:19712670|19726827
osa-miR2867-3p	Chr11:28935297|28935714
osa-miR2867-3p	Chr11:28935529|28935826
osa-miR2867-3p	Chr12:9281724|9287528
osa-miR2867-3p	Chr12:11262686|11320503
osa-miR2867-3p	Chr2:5685882|5689654
osa-miR2867-3p	Chr2:21854485|21887097
osa-miR2867-3p	Chr2:24778237|24863470
osa-miR2867-5p	Chr11:27225946|27264220
osa-miR2867-5p	Chr2:2153412|2166458
osa-miR2867-5p	Chr2:25815501|25818622
osa-miR2877	Chr11:6657912|6707725
osa-miR2877	Chr2:207575|209630
osa-miR2877	Chr2:11212606|11295582
osa-miR2877	Chr2:16727350|16751094
osa-miR2877	Chr2:24778237|24863470
osa-miR2880	Chr11:5154537|5169322
osa-miR2880	Chr11:5170839|5175109
osa-miR2880	Chr11:5947958|5978974
osa-miR2880	Chr11:28935231|28938784
osa-miR2880	Chr11:28935257|28935696
osa-miR2880	Chr11:28935297|28935714
osa-miR2880	Chr11:28935529|28935826
osa-miR2880	Chr12:3128930|3130862
osa-miR2880	Chr12:11139217|11166440
osa-miR2880	Chr12:27156847|27157436
osa-miR2880	Chr2:5278172|5281618
osa-miR2880	Chr2:5685882|5689654
osa-miR2880	Chr2:6057143|6057786
osa-miR2880	Chr2:6057471|6057686
osa-miR2880	Chr2:7622756|7626712
osa-miR2905	Chr11:16411867|16441452
osa-miR396d	Chr12:11139217|11166440
osa-miR396f-5p	Chr12:11139217|11166440
osa-miR396f-5p	Chr2:23396879|23434717
osa-miR396g	Chr12:11139217|11166440
osa-miR396h	Chr12:11139217|11166440
osa-miR3979-3p	Chr11:5154537|5169322
osa-miR3979-3p	Chr11:6657912|6707725
osa-miR3979-3p	Chr2:6120787|6133046
osa-miR3979-3p	Chr2:6125464|6137934
osa-miR3979-3p	Chr2:6127806|6140423
osa-miR3979-3p	Chr2:11212606|11295582
osa-miR3979-3p	Chr2:16727350|16751094
osa-miR3979-5p	Chr12:7988509|7990676
osa-miR3979-5p	Chr12:7990385|7990656
osa-miR3979-5p	Chr12:11139217|11166440
osa-miR3979-5p	Chr2:2153412|2166458
osa-miR3979-5p	Chr2:6120787|6133046
osa-miR3979-5p	Chr2:6125464|6137934
osa-miR3979-5p	Chr2:6127806|6140423
osa-miR3979-5p	Chr2:21854485|21887097
osa-miR3979-5p	Chr2:24778237|24863470
osa-miR399i	Chr2:11212606|11295582
osa-miR408-3p	Chr11:20373248|20420433
osa-miR408-3p	Chr12:11139217|11166440
osa-miR408-3p	Chr12:11262686|11320503
osa-miR408-3p	Chr2:24778237|24863470
osa-miR408-5p	Chr2:11212606|11295582
osa-miR408-5p	Chr2:21854485|21887097
osa-miR408-5p	Chr2:24270390|24272883
osa-miR439a	Chr2:11212606|11295582
osa-miR439b	Chr2:11212606|11295582
osa-miR439c	Chr2:11212606|11295582
osa-miR439d	Chr2:11212606|11295582
osa-miR439e	Chr2:11212606|11295582
osa-miR439f	Chr2:11212606|11295582
osa-miR439g	Chr2:11212606|11295582
osa-miR439h	Chr2:11212606|11295582
osa-miR439i	Chr2:11212606|11295582
osa-miR440	Chr11:7013551|7014198
osa-miR440	Chr12:11262912|11320618
osa-miR440	Chr12:11263073|11277735
osa-miR440	Chr12:11263097|11277759
osa-miR440	Chr12:11263230|11321039
osa-miR440	Chr12:11263267|11277929
osa-miR5072	Chr11:5154537|5169322
osa-miR5072	Chr11:6657912|6707725
osa-miR5072	Chr12:7452959|7453682
osa-miR5072	Chr2:25815501|25818622
osa-miR5074	Chr12:10295041|10296205
osa-miR5074	Chr12:11262686|11277342
osa-miR5074	Chr12:11262686|11320503
osa-miR5074	Chr2:24778237|24863470
osa-miR5078	Chr11:5154537|5169322
osa-miR5078	Chr12:3221249|3221840
osa-miR5078	Chr12:11262686|11320503
osa-miR5082	Chr11:5154537|5169322
osa-miR5082	Chr11:5947958|5978974
osa-miR5082	Chr11:6657912|6707725
osa-miR5082	Chr11:20373248|20420433
osa-miR5082	Chr11:27225946|27264220
osa-miR5082	Chr11:28934299|28935145
osa-miR5082	Chr11:28934408|28935801
osa-miR5082	Chr11:28934563|28935036
osa-miR5082	Chr11:28934701|28935042
osa-miR5082	Chr11:28934728|28934955
osa-miR5082	Chr11:28935231|28938784
[truncated: 4,260 more rows]
