# Supplementary material for: Non-coding RNA expression analysis revealed the molecular mechanism of flag leaf heterosis in inter-subspecific hybrid rice
Source: Front Plant Sci. 2022 Sep 26;13:990656. doi: 10.3389/fpls.2022.990656 (PMC9549252; doi:10.3389/fpls.2022.990656)
Supplement: Supplementary file 4 [file Data_Sheet_1.zip]

Archive with 18 entries (18 files):
- Image 1.TIF
- Image 10.TIF
- Image 11.TIF
- Image 12.TIF
- Image 13.TIF
- Image 14.TIF
- Image 15.TIF
- Image 16.tif
- Image 17.tif
- Image 18.tif
- Image 2.TIF
- Image 3.TIF
- Image 4.TIF
- Image 5.TIF
- Image 6.TIF
- Image 7.TIF
- Image 8.TIF
- Image 9.TIF
